# Supplementary material for: Comparative transcriptional and co-expression network analysis of two upland cotton accessions with extreme phenotypic differences reveals molecular mechanisms of fiber development
Source: Front Plant Sci. 2023 Aug 31;14:1189490. doi: 10.3389/fpls.2023.1189490 (PMC10502173; doi:10.3389/fpls.2023.1189490)
Supplement: Supplementary file 6 [file Table_1.xlsx]

## Sheet: Sheet1
Table S1. Phenotypic data of two materials in 4 environments
Sample	Environment	Year	Location	Lint Percentage (%)	Fiber Length (mm)	Fiber Strength (cN/tex)
EZ60	20AY	2020	Anyang	42.24	27.99	32.2
EZ60	21AY	2021	Anyang	39.69	29.79	32.28
EZ60	20HB	2020	Hebei	40.53	28.66	31.3
EZ60	21HB	2021	Hebei	40.83	29.18	30.84
ZR014121	20AY	2020	Anyang	37.47	31.3	37.3
ZR014121	21AY	2021	Anyang	36.35	32.63	38.17
ZR014121	20HB	2020	Hebei	37.91	30.32	35.6
ZR014121	21HB	2021	Hebei	37.54	31.29	36.13
