# Supplementary material for: Comparative transcriptional and co-expression network analysis of two upland cotton accessions with extreme phenotypic differences reveals molecular mechanisms of fiber development
Source: Front Plant Sci. 2023 Aug 31;14:1189490. doi: 10.3389/fpls.2023.1189490 (PMC10502173; doi:10.3389/fpls.2023.1189490)
Supplement: Supplementary file 7 [file Table_2.xlsx]

## Sheet: Sheet1
Table S2. Summary of RNA-seq of the 36 tissues samples
Samples	DPA	Sample_ID	RAW_READS	RAW_BASES	CLEAN_READS	CLEAN_BASES	Read_Lenght	Q30_Percent	GC_Percent	Unique_Reads	Unique_Reads_Percent	Multi_Reads	Multi_Reads_Percent
EZ60	0DPA	EZ60_0DPA_1	47626686	7.24G	23813343	6.82G	150;150	99.2054832;99.2656512	44;44	42775037	0.8981	4011527	0.0842
		EZ60_0DPA_2	46273658	7.03G	23136829	6.59G	150;150	99.2646319;99.3439032	44;44	41305436	0.8926	4098438	0.0886
		EZ60_0DPA_3	47511974	7.22G	23755987	6.76G	150;150	99.2036198;99.2854223	44;43	42344592	0.8912	4288921	0.0903
	5DPA	EZ60_5DPA_1	47070838	7.16G	23535419	6.60G	150;150	99.2569082;99.3643581	45;44	41292487	0.8772	4896208	0.104
		EZ60_5DPA_2	48782696	7.43G	24391348	7.00G	150;150	99.2283702;99.0860776	45;44	43272853	0.8871	4552095	0.0933
		EZ60_5DPA_3	50179804	7.64G	25089902	7.18G	150;150	99.239192;99.070379	44;44	44523074	0.8873	4654855	0.0928
	10DPA	EZ60_10DPA_1	47877048	7.28G	23938524	6.84G	150;150	99.2660033;99.2400993	45;45	42437349	0.8864	4486824	0.0937
		EZ60_10DPA_2	48264324	7.34G	24132162	6.90G	150;150	99.2634887;99.2033329	45;45	42568083	0.882	4712211	0.0976
		EZ60_10DPA_3	48581450	7.38G	24290725	6.96G	150;150	99.2712774;99.2370462	45;44	43152066	0.8882	4479692	0.0922
	15DPA	EZ60_15DPA_1	48880464	7.43G	24440232	6.98G	150;150	99.2404864;99.209091	45;44	43464951	0.8892	4557123	0.0932
		EZ60_15DPA_2	47096254	7.29G	23548127	6.64G	150;150	98.4162019;97.1036295	45;44	42108365	0.8941	4367043	0.0927
		EZ60_15DPA_3	47800692	7.36G	23900346	6.78G	150;150	98.6124123;97.6358669	45;44	42370516	0.8864	4724134	0.0988
	20DPA	EZ60_20DPA_1	46016944	7.13G	23008472	6.51G	150;150	98.2899195;97.0133958	44;44	39986421	0.8689	4999607	0.1086
		EZ60_20DPA_2	45795422	7.06G	22897711	6.50G	150;150	98.5214097;97.5450865	45;44	39524736	0.8631	5397083	0.1179
		EZ60_20DPA_3	45907150	7.06G	22953575	6.53G	150;150	98.2498873;97.8847131	45;45	40541353	0.8831	4692726	0.1022
	25DPA	EZ60_25DPA_1	47328300	7.29G	23664150	6.77G	150;150	98.2911548;97.7525878	44;44	40770818	0.8614	5619985	0.1187
		EZ60_25DPA_2	40911084	6.30G	20455542	5.82G	150;150	98.1877209;97.8265743	44;44	36974482	0.9038	3306190	0.0808
		EZ60_25DPA_3	46370184	7.12G	23185092	6.52G	150;150	98.2950101;98.2364314	44;44	42182654	0.9097	3561222	0.0768
ZR014121	0DPA	ZR_0DPA_1	41481964	6.43G	20740982	5.75G	150;150	98.8717846;98.9933697	43;43	37477776	0.9035	3440107	0.0829
		ZR_0DPA_2	44515898	6.85G	22257949	6.17G	150;150	98.7792506;99.1766896	43;43	39901919	0.8964	4009167	0.0901
		ZR_0DPA_3	40383740	6.24G	20191870	5.58G	150;150	98.8584082;99.0301146	43;43	36120663	0.8944	3712180	0.0919
	5DPA	ZR_5DPA_1	42931808	6.59G	21465904	5.95G	150;150	98.7704932;99.1693292	44;44	37825863	0.8811	4439774	0.1034
		ZR_5DPA_2	42202588	6.49G	21101294	5.83G	150;150	98.8098893;99.2627941	44;44	37777697	0.8952	3749997	0.0889
		ZR_5DPA_3	45861030	7.04G	22930515	6.34G	150;150	98.8131022;99.1623956	44;44	40340218	0.8796	4828930	0.1053
	10DPA	ZR_10DPA_1	47804622	7.33G	23902311	6.56G	150;150	98.7713375;99.1945675	45;45	40941952	0.8564	6003986	0.1256
		ZR_10DPA_2	44688770	6.87G	22344385	6.10G	150;150	98.8588141;99.1418873	44;44	39175767	0.8766	4871433	0.109
		ZR_10DPA_3	47416646	7.30G	23708323	6.55G	150;150	98.8049775;98.894983	45;44	40824917	0.861	5669172	0.1196
	15DPA	ZR_15DPA_1	46377836	7.15G	23188918	6.46G	150;150	98.8160035;98.9251762	45;44	40724191	0.8781	4830509	0.1042
		ZR_15DPA_2	44921348	6.95G	22460674	6.21G	150;150	98.8988054;98.7694584	45;44	39385047	0.8768	4733762	0.1054
		ZR_15DPA_3	43374554	6.70G	21687277	6.04G	150;150	98.8094561;98.8691111	45;44	37939346	0.8747	4649997	0.1072
	20DPA	ZR_20DPA_1	40556246	6.26G	20278123	5.65G	150;150	98.8167358;98.8601854	44;44	35795824	0.8826	3938260	0.0971
		ZR_20DPA_2	42810926	6.68G	21405463	5.95G	150;150	98.7915854;98.9790644	44;44	38092004	0.8898	4102939	0.0958
		ZR_20DPA_3	41713612	6.47G	20856806	5.86G	150;150	98.8217478;98.8394963	44;44	37309219	0.8944	3817905	0.0915
	25DPA	ZR_25DPA_1	44090476	6.85G	22045238	6.08G	150;150	98.8187982;98.9890606	44;44	38954586	0.8835	4208836	0.0955
		ZR_25DPA_2	42401914	6.62G	21200957	5.93G	150;150	98.7775848;98.8728057	44;44	37913224	0.8941	3841819	0.0906
		ZR_25DPA_3	42952824	6.71G	21476412	5.99G	150;150	98.8313707;98.8168834	44;44	38337695	0.8926	4042745	0.0941
