# Supplementary material for: Comparative transcriptional and co-expression network analysis of two upland cotton accessions with extreme phenotypic differences reveals molecular mechanisms of fiber development
Source: Front Plant Sci. 2023 Aug 31;14:1189490. doi: 10.3389/fpls.2023.1189490 (PMC10502173; doi:10.3389/fpls.2023.1189490)
Supplement: Supplementary file 8 [file Table_3.xlsx]

## Sheet: Sheet1
Table S3. The Pearson correlationship coefficient among each samples
	EZ60_0DPA_1	EZ60_0DPA_2	EZ60_0DPA_3	EZ60_5DPA_1	EZ60_5DPA_2	EZ60_5DPA_3	EZ60_10DPA_1	EZ60_10DPA_2	EZ60_10DPA_3	EZ60_15DPA_1	EZ60_15DPA_2	EZ60_15DPA_3	EZ60_20DPA_1	EZ60_20DPA_2	EZ60_20DPA_3	EZ60_25DPA_1	EZ60_25DPA_2	EZ60_25DPA_3	ZR_0DPA_1	ZR_0DPA_2	ZR_0DPA_3	ZR_5DPA_1	ZR_5DPA_2	ZR_5DPA_3	ZR_10DPA_1	ZR_10DPA_2	ZR_10DPA_3	ZR_15DPA_1	ZR_15DPA_2	ZR_15DPA_3	ZR_20DPA_1	ZR_20DPA_2	ZR_20DPA_3	ZR_25DPA_1	ZR_25DPA_2	ZR_25DPA_3
EZ60_0DPA_1	1	0.983483	0.983622	0.494513	0.466125	0.536316	0.273761	0.196804	0.235178	0.193126	0.170971	0.166379	0.138049	0.110088	0.136773	0.104868	0.0899423	0.114159	0.894628	0.905366	0.91869	0.496216	0.181029	0.432072	0.19449	0.534113	0.222073	0.168867	0.188412	0.186211	0.109872	0.107948	0.0959667	0.0847995	0.0931441	0.0837817
EZ60_0DPA_2	0.983483	1	0.990677	0.501763	0.473431	0.543822	0.277831	0.203047	0.240488	0.196534	0.174439	0.169892	0.137593	0.107771	0.135661	0.102953	0.0892246	0.112907	0.892295	0.905707	0.92186	0.508963	0.182637	0.446144	0.201999	0.522079	0.229269	0.17338	0.192429	0.189691	0.112849	0.110835	0.098957	0.0857296	0.0942134	0.0837534
EZ60_0DPA_3	0.983622	0.990677	1	0.504401	0.475828	0.545257	0.276876	0.201938	0.239251	0.195935	0.173183	0.169493	0.138686	0.108923	0.13585	0.104597	0.0889518	0.112302	0.895154	0.905253	0.921153	0.510144	0.180315	0.447009	0.201689	0.524746	0.229504	0.172261	0.190983	0.188594	0.111958	0.110298	0.0984515	0.0848289	0.0934057	0.0829508
EZ60_5DPA_1	0.494513	0.501763	0.504401	1	0.991785	0.992549	0.894655	0.875022	0.885793	0.756985	0.760608	0.750273	0.367279	0.205984	0.350118	0.222046	0.230724	0.217946	0.464562	0.460896	0.479136	0.973892	0.365579	0.964922	0.877582	0.853529	0.895891	0.783051	0.829506	0.823098	0.398632	0.454699	0.432476	0.272332	0.29131	0.240232
EZ60_5DPA_2	0.466125	0.473431	0.475828	0.991785	1	0.989518	0.910942	0.903685	0.907744	0.777223	0.784998	0.77428	0.37422	0.20721	0.358921	0.224652	0.235304	0.218202	0.440084	0.437602	0.452721	0.973719	0.366977	0.968328	0.899995	0.84911	0.914548	0.810168	0.856286	0.847122	0.413579	0.471186	0.449893	0.278344	0.299259	0.246392
EZ60_5DPA_3	0.536316	0.543822	0.545257	0.992549	0.989518	1	0.880842	0.859677	0.87142	0.742134	0.746639	0.735863	0.362309	0.20591	0.347588	0.220794	0.229041	0.218085	0.502915	0.499493	0.516158	0.972766	0.361925	0.959302	0.858691	0.866613	0.876039	0.768693	0.814195	0.807641	0.393571	0.447046	0.425443	0.267962	0.287562	0.23797
EZ60_10DPA_1	0.273761	0.277831	0.276876	0.894655	0.910942	0.880842	1	0.963361	0.978069	0.83951	0.85561	0.842916	0.414435	0.240273	0.401676	0.259874	0.270585	0.256985	0.257386	0.256509	0.269406	0.862082	0.418155	0.867722	0.967503	0.79685	0.964744	0.88629	0.938052	0.9219	0.447691	0.506634	0.491997	0.317124	0.333373	0.279422
EZ60_10DPA_2	0.196804	0.203047	0.201938	0.875022	0.903685	0.859677	0.963361	1	0.985522	0.846197	0.885898	0.861489	0.399274	0.220786	0.386363	0.246471	0.268783	0.230825	0.189343	0.189777	0.198131	0.857078	0.360782	0.874777	0.985242	0.720787	0.982376	0.902767	0.949773	0.941333	0.459325	0.526003	0.501017	0.313416	0.340996	0.284466
EZ60_10DPA_3	0.235178	0.240488	0.239251	0.885793	0.907744	0.87142	0.978069	0.985522	1	0.852042	0.892211	0.867868	0.415718	0.237702	0.403044	0.260741	0.279252	0.25063	0.227749	0.227478	0.238198	0.862372	0.403896	0.877495	0.979505	0.752796	0.987916	0.899721	0.949462	0.948882	0.464532	0.532734	0.506601	0.320962	0.349557	0.292254
EZ60_15DPA_1	0.193126	0.196534	0.195935	0.756985	0.777223	0.742134	0.83951	0.846197	0.852042	1	0.970155	0.987514	0.684117	0.465435	0.674071	0.486779	0.533074	0.461774	0.178494	0.18289	0.191289	0.727742	0.354873	0.735394	0.851085	0.626413	0.846238	0.963387	0.927436	0.916134	0.753313	0.81205	0.79263	0.6109	0.628453	0.554703
EZ60_15DPA_2	0.170971	0.174439	0.173183	0.760608	0.784998	0.746639	0.85561	0.885898	0.892211	0.970155	1	0.982945	0.627839	0.417166	0.619246	0.443828	0.493068	0.414465	0.163887	0.166897	0.173376	0.742691	0.376035	0.756075	0.885694	0.619325	0.884302	0.970138	0.947503	0.944454	0.71332	0.783973	0.757933	0.555461	0.597784	0.522847
EZ60_15DPA_3	0.166379	0.169892	0.169493	0.750273	0.77428	0.735863	0.842916	0.861489	0.867868	0.987514	0.982945	1	0.648151	0.437055	0.641524	0.466724	0.514525	0.432149	0.158864	0.16156	0.167885	0.729835	0.368817	0.742544	0.864546	0.60509	0.861467	0.978497	0.945745	0.942133	0.732366	0.80035	0.779897	0.598121	0.61511	0.541698
EZ60_20DPA_1	0.138049	0.137593	0.138686	0.367279	0.37422	0.362309	0.414435	0.399274	0.415718	0.684117	0.627839	0.648151	1	0.922084	0.986501	0.92567	0.932162	0.905196	0.124194	0.132466	0.138399	0.344856	0.19877	0.342227	0.411259	0.327429	0.405079	0.58527	0.510135	0.497031	0.915411	0.87326	0.859585	0.890791	0.924147	0.915196
EZ60_20DPA_2	0.110088	0.107771	0.108923	0.205984	0.20721	0.20591	0.240273	0.220786	0.237702	0.465435	0.417166	0.437055	0.922084	1	0.922202	0.974832	0.927517	0.970021	0.0988139	0.106694	0.110644	0.192099	0.125235	0.187118	0.225871	0.20214	0.223954	0.375336	0.312052	0.303319	0.758415	0.684725	0.6644	0.814659	0.841572	0.883776
EZ60_20DPA_3	0.136773	0.135661	0.13585	0.350118	0.358921	0.347588	0.401676	0.386363	0.403044	0.674071	0.619246	0.641524	0.986501	0.922202	1	0.926831	0.940387	0.909068	0.126052	0.134454	0.140054	0.33222	0.194604	0.329669	0.393539	0.319329	0.388473	0.580641	0.502869	0.489762	0.920977	0.875871	0.861441	0.900537	0.930314	0.924103
EZ60_25DPA_1	0.104868	0.102953	0.104597	0.222046	0.224652	0.220794	0.259874	0.246471	0.260741	0.486779	0.443828	0.466724	0.92567	0.974832	0.926831	1	0.951464	0.962721	0.094203	0.0996057	0.102308	0.209872	0.150715	0.205622	0.24978	0.207758	0.248061	0.401009	0.336734	0.32838	0.775235	0.702199	0.684598	0.847932	0.864046	0.907944
EZ60_25DPA_2	0.0899423	0.0892246	0.0889518	0.230724	0.235304	0.229041	0.270585	0.268783	0.279252	0.533074	0.493068	0.514525	0.932162	0.927517	0.940387	0.951464	1	0.919776	0.0830763	0.0880549	0.0899165	0.21581	0.131112	0.214299	0.273459	0.200173	0.267075	0.450674	0.372264	0.362791	0.85512	0.792008	0.77538	0.934845	0.939927	0.97263
EZ60_25DPA_3	0.114159	0.112907	0.112302	0.217946	0.218202	0.218085	0.256985	0.230825	0.25063	0.461774	0.414465	0.432149	0.905196	0.970021	0.909068	0.962721	0.919776	1	0.106835	0.115107	0.120113	0.209183	0.146473	0.203223	0.230889	0.224434	0.23169	0.374506	0.319736	0.30956	0.746982	0.66654	0.648205	0.810704	0.831263	0.868859
ZR_0DPA_1	0.894628	0.892295	0.895154	0.464562	0.440084	0.502915	0.257386	0.189343	0.227749	0.178494	0.163887	0.158864	0.124194	0.0988139	0.126052	0.094203	0.0830763	0.106835	1	0.975792	0.975226	0.493272	0.175175	0.436531	0.18604	0.456181	0.21344	0.164701	0.182241	0.178582	0.10435	0.103361	0.0935153	0.0795005	0.088054	0.0786586
ZR_0DPA_2	0.905366	0.905707	0.905253	0.460896	0.437602	0.499493	0.256509	0.189777	0.227478	0.18289	0.166897	0.16156	0.132466	0.106694	0.134454	0.0996057	0.0880549	0.115107	0.975792	1	0.980464	0.495961	0.178126	0.438592	0.185473	0.445153	0.212682	0.166556	0.183997	0.180825	0.107992	0.107336	0.0962742	0.0831216	0.0922628	0.0828653
ZR_0DPA_3	0.91869	0.92186	0.921153	0.479136	0.452721	0.516158	0.269406	0.198131	0.238198	0.191289	0.173376	0.167885	0.138399	0.110644	0.140054	0.102308	0.0899165	0.120113	0.975226	0.980464	1	0.508582	0.180489	0.449973	0.193684	0.46554	0.222864	0.172964	0.192023	0.188336	0.112212	0.111446	0.099546	0.0849624	0.0944098	0.0847098
ZR_5DPA_1	0.496216	0.508963	0.510144	0.973892	0.973719	0.972766	0.862082	0.857078	0.862372	0.727742	0.742691	0.729835	0.344856	0.192099	0.33222	0.209872	0.21581	0.209183	0.493272	0.495961	0.508582	1	0.393998	0.989846	0.852391	0.809153	0.872629	0.768232	0.816669	0.81178	0.379688	0.435258	0.413413	0.249847	0.272126	0.22405
ZR_5DPA_2	0.181029	0.182637	0.180315	0.365579	0.366977	0.361925	0.418155	0.360782	0.403896	0.354873	0.376035	0.368817	0.19877	0.125235	0.194604	0.150715	0.131112	0.146473	0.175175	0.178126	0.180489	0.393998	1	0.364745	0.357958	0.387894	0.379566	0.365054	0.394884	0.395517	0.172555	0.200393	0.192501	0.130638	0.137541	0.123091
ZR_5DPA_3	0.432072	0.446144	0.447009	0.964922	0.968328	0.959302	0.867722	0.874777	0.877495	0.735394	0.756075	0.742544	0.342227	0.187118	0.329669	0.205622	0.214299	0.203223	0.436531	0.438592	0.449973	0.989846	0.364745	1	0.870459	0.768147	0.89023	0.784101	0.83336	0.832677	0.382392	0.441351	0.419007	0.248712	0.272686	0.222586
ZR_10DPA_1	0.19449	0.201999	0.201689	0.877582	0.899995	0.858691	0.967503	0.985242	0.979505	0.851085	0.885694	0.864546	0.411259	0.225871	0.393539	0.24978	0.273459	0.230889	0.18604	0.185473	0.193684	0.852391	0.357958	0.870459	1	0.721374	0.98742	0.910664	0.955855	0.949025	0.47872	0.548291	0.526463	0.327033	0.356898	0.293619
ZR_10DPA_2	0.534113	0.522079	0.524746	0.853529	0.84911	0.866613	0.79685	0.720787	0.752796	0.626413	0.619325	0.60509	0.327429	0.20214	0.319329	0.207758	0.200173	0.224434	0.456181	0.445153	0.46554	0.809153	0.387894	0.768147	0.721374	1	0.742391	0.638018	0.690305	0.674502	0.329432	0.359933	0.34213	0.223411	0.239585	0.203266
ZR_10DPA_3	0.222073	0.229269	0.229504	0.895891	0.914548	0.876039	0.964744	0.982376	0.987916	0.846238	0.884302	0.861467	0.405079	0.223954	0.388473	0.248061	0.267075	0.23169	0.21344	0.212682	0.222864	0.872629	0.379566	0.89023	0.98742	0.742391	1	0.895514	0.945039	0.946857	0.459861	0.532619	0.505704	0.312603	0.342246	0.283598
ZR_15DPA_1	0.168867	0.17338	0.172261	0.783051	0.810168	0.768693	0.88629	0.902767	0.899721	0.963387	0.970138	0.978497	0.58527	0.375336	0.580641	0.401009	0.450674	0.374506	0.164701	0.166556	0.172964	0.768232	0.365054	0.784101	0.910664	0.638018	0.895514	1	0.981951	0.970918	0.687849	0.757774	0.7423	0.534263	0.557353	0.479265
ZR_15DPA_2	0.188412	0.192429	0.190983	0.829506	0.856286	0.814195	0.938052	0.949773	0.949462	0.927436	0.947503	0.945745	0.510135	0.312052	0.502869	0.336734	0.372264	0.319736	0.182241	0.183997	0.192023	0.816669	0.394884	0.83336	0.955855	0.690305	0.945039	0.981951	1	0.990057	0.595585	0.665771	0.648055	0.443772	0.467637	0.39542
ZR_15DPA_3	0.186211	0.189691	0.188594	0.823098	0.847122	0.807641	0.9219	0.941333	0.948882	0.916134	0.944454	0.942133	0.497031	0.303319	0.489762	0.32838	0.362791	0.30956	0.178582	0.180825	0.188336	0.81178	0.395517	0.832677	0.949025	0.674502	0.946857	0.970918	0.990057	1	0.581417	0.656608	0.631774	0.429303	0.455351	0.38255
ZR_20DPA_1	0.109872	0.112849	0.111958	0.398632	0.413579	0.393571	0.447691	0.459325	0.464532	0.753313	0.71332	0.732366	0.915411	0.758415	0.920977	0.775235	0.85512	0.746982	0.10435	0.107992	0.112212	0.379688	0.172555	0.382392	0.47872	0.329432	0.459861	0.687849	0.595585	0.581417	1	0.982461	0.977898	0.91179	0.952488	0.894301
ZR_20DPA_2	0.107948	0.110835	0.110298	0.454699	0.471186	0.447046	0.506634	0.526003	0.532734	0.81205	0.783973	0.80035	0.87326	0.684725	0.875871	0.702199	0.792008	0.66654	0.103361	0.107336	0.111446	0.435258	0.200393	0.441351	0.548291	0.359933	0.532619	0.757774	0.665771	0.656608	0.982461	1	0.992003	0.865983	0.911075	0.835955
ZR_20DPA_3	0.0959667	0.098957	0.0984515	0.432476	0.449893	0.425443	0.491997	0.501017	0.506601	0.79263	0.757933	0.779897	0.859585	0.6644	0.861441	0.684598	0.77538	0.648205	0.0935153	0.0962742	0.099546	0.413413	0.192501	0.419007	0.526463	0.34213	0.505704	0.7423	0.648055	0.631774	0.977898	0.992003	1	0.858263	0.900955	0.821423
ZR_25DPA_1	0.0847995	0.0857296	0.0848289	0.272332	0.278344	0.267962	0.317124	0.313416	0.320962	0.6109	0.555461	0.598121	0.890791	0.814659	0.900537	0.847932	0.934845	0.810704	0.0795005	0.0831216	0.0849624	0.249847	0.130638	0.248712	0.327033	0.223411	0.312603	0.534263	0.443772	0.429303	0.91179	0.865983	0.858263	1	0.975182	0.973402
ZR_25DPA_2	0.0931441	0.0942134	0.0934057	0.29131	0.299259	0.287562	0.333373	0.340996	0.349557	0.628453	0.597784	0.61511	0.924147	0.841572	0.930314	0.864046	0.939927	0.831263	0.088054	0.0922628	0.0944098	0.272126	0.137541	0.272686	0.356898	0.239585	0.342246	0.557353	0.467637	0.455351	0.952488	0.911075	0.900955	0.975182	1	0.978002
ZR_25DPA_3	0.0837817	0.0837534	0.0829508	0.240232	0.246392	0.23797	0.279422	0.284466	0.292254	0.554703	0.522847	0.541698	0.915196	0.883776	0.924103	0.907944	0.97263	0.868859	0.0786586	0.0828653	0.0847098	0.22405	0.123091	0.222586	0.293619	0.203266	0.283598	0.479265	0.39542	0.38255	0.894301	0.835955	0.821423	0.973402	0.978002	1
