# Supplementary material for: Comparative transcriptional and co-expression network analysis of two upland cotton accessions with extreme phenotypic differences reveals molecular mechanisms of fiber development
Source: Front Plant Sci. 2023 Aug 31;14:1189490. doi: 10.3389/fpls.2023.1189490 (PMC10502173; doi:10.3389/fpls.2023.1189490)
Supplement: Supplementary file 9 [file Table_4.xlsx]

## Sheet: 0DPA
Table S4-1. The differentially expressed genes (DEGs) ZR_VS_EZ60_0DPA UP:704 DOWN:1052 TOTAL:1756
Gene_ID	FPKM_EZ60	FPKM_ZR	Log2FC	FDE	UP or DOWN	At_ID	Annotation
GH_A01G0005	0.444931	3.19698	2.785	0.0230339	UP	AT4G21192.2	Cytochrome c oxidase biogenesis protein Cmc1-like
GH_A01G0089	0.626084	3.01407	2.22849	0.00899709	UP	AT3G19550.1	unknown protein; FUNCTIONS IN: molecular_function unknown; INVOLVED IN: biological_process unknown; LOCATED IN: mitochondrion; EXPRESSED IN: 15 plant structures; EXPRESSED DURING: 9 growth stages; Has 36 Blast hits to 36 proteins in 8 species: Archae - 0; Bacteria - 0; Metazoa - 0; Fungi - 0; Plants - 36; Viruses - 0; Other Eukaryotes - 0 (source: NCBI BLink).
GH_A01G0293	0	0.507558	16.3814	9.71945e-07	UP	AT2G02120.1	Scorpion toxin-like knottin superfamily protein
GH_A01G0590	0.0780943	1.47552	4.23446	0.0109982	UP	AT5G53890.1	phytosylfokine-alpha receptor 2
GH_A01G0831	1.71961	28.7955	4.07303	0.0231311	UP	AT5G55530.2	Calcium-dependent lipid-binding (CaLB domain) family protein
GH_A01G0861	1.85689	16.4568	3.14382	0.00467453	UP	AT5G55600.3	agenet domain-containing protein / bromo-adjacent homology (BAH) domain-containing protein
GH_A01G0969	0.0988793	1.76015	4.08955	0.00626955	UP	AT1G56170.2	nuclear factor Y, subunit C2
GH_A01G0974	0.476626	1.94356	2.02779	0.0360493	UP	AT3G12750.1	zinc transporter 1 precursor
GH_A01G1310	0.22383	1.23364	2.39738	0.00242438	UP	AT3G10525.1	LOSS OF GIANT CELLS FROM ORGANS
GH_A01G1465	2.12484	11.502	2.44819	0.0138699	UP	AT3G12750.1	zinc transporter 1 precursor
GH_A01G1708	0.044039	0.517043	3.43964	0.0168286	UP	AT1G67856.1	RING/U-box superfamily protein
GH_A01G1790	4.24119	9.56341	1.17647	0.0135803	UP	AT4G38620.1	myb domain protein 4
GH_A01G1812	0	0.64655	7.38029	0.00346246	UP
GH_A01G1870	0.696349	3.47132	2.32737	0.0222385	UP	AT4G35230.1	BR-signaling kinase 1
GH_A01G1895	0.169405	1.62502	3.25182	0.04055	UP	AT1G25280.1	tubby like protein 10
GH_A01G2080	2.93385	17.6297	2.58628	5.65785e-07	UP	AT2G42220.1	Rhodanese/Cell cycle control phosphatase superfamily protein
GH_A02G0013	0.0744153	0.866284	3.48752	0.0216129	UP	AT5G01960.1	RING/U-box superfamily protein
GH_A02G0016	0.513326	3.11789	2.61204	0.0427418	UP	AT5G01980.1	RING/U-box superfamily protein
GH_A02G0034	0.088279	1.41561	4.02251	0.00492567	UP	AT5G04930.1	aminophospholipid ATPase 1
GH_A02G0045	0.571123	1.77823	1.62624	8.97207e-06	UP	AT5G01840.1	ovate family protein 1
GH_A02G0199	0.059205	0.546976	3.18545	0.0480319	UP	AT5G16490.1	ROP-interactive CRIB motif-containing protein 4
GH_A02G0410	5.3275	30.0146	2.50132	3.71144e-06	UP	AT3G22142.1	Bifunctional inhibitor/lipid-transfer protein/seed storage 2S albumin superfamily protein
GH_A02G0881	0.088297	0.777042	2.90851	0.0227486	UP	AT4G27500.1	proton pump interactor 1
GH_A02G0887	0.224785	2.02054	3.14431	0.0102217	UP	AT5G42905.1	Polynucleotidyl transferase, ribonuclease H-like superfamily protein
GH_A02G1172	0.484869	1.11242	1.20227	0.025477	UP	AT1G64065.1	Late embryogenesis abundant (LEA) hydroxyproline-rich glycoprotein family
GH_A02G1275	0.629595	1.95246	1.62989	0.00117889	UP	AT1G80160.1	Lactoylglutathione lyase / glyoxalase I family protein
GH_A02G1366	4.7365	10.1809	1.10802	2.09811e-09	UP	AT5G17510.1	unknown protein; BEST Arabidopsis thaliana protein match is: unknown protein (TAIR:AT3G03460.1); Has 1807 Blast hits to 1807 proteins in 277 species: Archae - 0; Bacteria - 0; Metazoa - 736; Fungi - 347; Plants - 385; Viruses - 0; Other Eukaryotes - 339 (source: NCBI BLink).
GH_A02G1375	0.153262	0.774207	2.27647	0.0436527	UP	AT1G55170.1	unknown protein; BEST Arabidopsis thaliana protein match is: unknown protein (TAIR:AT3G14750.1); Has 13439 Blast hits to 8993 proteins in 828 species: Archae - 344; Bacteria - 1469; Metazoa - 6958; Fungi - 1008; Plants - 683; Viruses - 29; Other Eukaryotes - 2948 (source: NCBI BLink).
GH_A02G1399	0.13296	0.873026	2.66131	0.000548889	UP	AT2G44660.1	ALG6, ALG8 glycosyltransferase family
GH_A02G1415	0.862205	3.98	2.2047	0.0359667	UP	AT3G16240.1	delta tonoplast integral protein
GH_A02G1436	6.10795	12.8146	1.07094	0.00125839	UP	AT4G19640.1	Ras-related small GTP-binding family protein
GH_A02G1489	0.0529603	0.532726	3.37756	0.0171922	UP	AT1G21460.1	Nodulin MtN3 family protein
GH_A02G1749	0.185505	1.01121	2.4445	0.0378909	UP	AT5G65770.3	little nuclei4
GH_A02G2009	1.64703	4.19336	1.34736	0.0150706	UP	AT2G17705.1	unknown protein; FUNCTIONS IN: molecular_function unknown; INVOLVED IN: biological_process unknown; LOCATED IN: plasma membrane; EXPRESSED IN: cultured cell; BEST Arabidopsis thaliana protein match is: unknown protein (TAIR:AT4G08330.1); Has 135 Blast hits to 135 proteins in 32 species: Archae - 5; Bacteria - 29; Metazoa - 0; Fungi - 0; Plants - 91; Viruses - 0; Other Eukaryotes - 10 (source: NCB…
GH_A02G2050	0.0848407	2.25014	4.67231	0.00361562	UP	AT4G35510.1	unknown protein; BEST Arabidopsis thaliana protein match is: unknown protein (TAIR:AT2G17540.3); Has 182 Blast hits to 179 proteins in 73 species: Archae - 0; Bacteria - 87; Metazoa - 17; Fungi - 9; Plants - 50; Viruses - 0; Other Eukaryotes - 19 (source: NCBI BLink).
GH_A03G0334	0.423604	3.33545	2.97279	0.0147066	UP	AT5G58380.1	SOS3-interacting protein 1
GH_A03G0355	0.1165	5.64304	5.48066	0.00447563	UP	AT5G37055.1	HIT-type Zinc finger family protein
GH_A03G0414	0.0887193	1.16744	3.43783	0.00933425	UP	AT2G28060.1	5'-AMP-activated protein kinase beta-2 subunit protein
GH_A03G0454	0.098729	9.22797	6.50177	9.97673e-15	UP	AT3G20770.1	Ethylene insensitive 3 family protein
GH_A03G0523	0.0410587	0.997775	4.50812	0.000123519	UP	AT1G06720.1	P-loop containing nucleoside triphosphate hydrolases superfamily protein
GH_A03G0604	5.21693	11.9234	1.19105	0.0253852	UP	AT4G37300.1	maternal effect embryo arrest 59
GH_A03G0642	3.512	12.3548	1.81283	0.0400032	UP	AT5G53020.1	Ribonuclease P protein subunit P38-related
GH_A03G0646	0.978984	4.22516	2.11856	0.00286283	UP	AT5G50380.1	exocyst subunit exo70 family protein F1
GH_A03G0732	2.55597	11.9607	2.23324	0.0201102	UP	AT2G04420.1	Polynucleotidyl transferase, ribonuclease H-like superfamily protein
GH_A03G0779	0.112248	0.695807	2.62776	1.74844e-06	UP	AT5G62670.1	H(+)-ATPase 11
GH_A03G0999	0	0.684355	19.4607	0.0220496	UP	AT4G20930.1	6-phosphogluconate dehydrogenase family protein
GH_A03G1045	3.76749	13.1581	1.81368	0.00587859	UP	AT5G58210.4	hydroxyproline-rich glycoprotein family protein
GH_A03G1369	0.0492423	1.35472	4.60683	0.00384852	UP
GH_A03G1421	4.13184	10.7628	1.37733	0.000912706	UP	AT1G14990.1	unknown protein; FUNCTIONS IN: molecular_function unknown; INVOLVED IN: biological_process unknown; LOCATED IN: endomembrane system; EXPRESSED IN: 22 plant structures; EXPRESSED DURING: 13 growth stages; Has 34 Blast hits to 34 proteins in 12 species: Archae - 0; Bacteria - 0; Metazoa - 0; Fungi - 0; Plants - 34; Viruses - 0; Other Eukaryotes - 0 (source: NCBI BLink).
GH_A03G1451	0.0712533	2.94181	5.30589	5.62291e-05	UP	AT5G53150.1	DNAJ heat shock N-terminal domain-containing protein
GH_A03G1452	5.05539	10.5023	1.05522	0.0157266	UP	AT1G27330.1	Ribosome associated membrane protein RAMP4
GH_A03G1550	0.22635	1.75939	2.97479	0.00611282	UP	AT1G67850.2	Protein of unknown function (DUF707)
GH_A03G1599	0	8.36168	10.6493	1.46283e-06	UP	AT5G57040.1	Lactoylglutathione lyase / glyoxalase I family protein
GH_A03G1627	0.264566	2.01129	2.91704	0.029604	UP	AT1G23870.1	trehalose-phosphatase/synthase 9
GH_A03G1863	0.272037	2.5194	3.2081	0.00236894	UP	AT3G22104.1	Phototropic-responsive NPH3 family protein
GH_A03G1872	0.128544	3.08891	4.58593	8.6897e-05	UP	AT3G21865.1	peroxin 22
GH_A03G1952	0.2499	1.01171	2.00126	0.0461495	UP	AT5G64550.1	loricrin-related
GH_A03G2010	0.019644	1.63011	6.14907	8.28048e-07	UP	AT5G09530.1	hydroxyproline-rich glycoprotein family protein
GH_A03G2025	0.087832	0.834014	3.20389	0.042364	UP	AT2G14170.1	aldehyde dehydrogenase 6B2
GH_A03G2168	0.161263	10.0088	5.85577	0.00174084	UP	AT5G55140.1	ribosomal protein L30 family protein
GH_A03G2318	0.0196197	1.00837	5.26602	0.00173811	UP	AT1G29500.1	SAUR-like auxin-responsive protein family
GH_A03G2456	0.275068	3.07031	3.46453	0.00762367	UP	AT4G25315.2	Expressed protein
GH_A04G0036	0.152542	0.612971	1.98934	0.0499621	UP	AT1G55810.3	uridine kinase-like 3
GH_A04G0325	0.0767893	1.4234	4.16161	0.00112436	UP	AT5G45540.1	Protein of unknown function (DUF594)
GH_A04G0381	6.81126	15.5861	1.19556	0.00117287	UP	AT5G53940.1	Yippee family putative zinc-binding protein
GH_A04G0395	7.8095	21.5795	1.4645	2.21904e-15	UP	AT5G46020.1	CONTAINS InterPro DOMAIN/s: Casein kinase substrate, phosphoprotein PP28 (InterPro:IPR019380); Has 30201 Blast hits to 17322 proteins in 780 species: Archae - 12; Bacteria - 1396; Metazoa - 17338; Fungi - 3422; Plants - 5037; Viruses - 0; Other Eukaryotes - 2996 (source: NCBI BLink).
GH_A04G0536	0	5.28106	21.6262	1.56422e-27	UP	AT1G17180.1	glutathione S-transferase TAU 25
GH_A04G0554	0.076292	0.599148	2.97566	0.0446085	UP	AT1G79080.1	Pentatricopeptide repeat (PPR) superfamily protein
GH_A04G0711	0.279839	4.68131	4.0787	0.00792955	UP	AT3G05675.1	BTB/POZ domain-containing protein
GH_A04G0743	0.0479953	1.58222	4.87951	1.29112e-05	UP	AT3G11600.1	unknown protein; FUNCTIONS IN: molecular_function unknown; INVOLVED IN: response to karrikin; EXPRESSED IN: 21 plant structures; EXPRESSED DURING: 12 growth stages; BEST Arabidopsis thaliana protein match is: unknown protein (TAIR:AT5G06270.1); Has 171 Blast hits to 171 proteins in 15 species: Archae - 0; Bacteria - 0; Metazoa - 0; Fungi - 0; Plants - 171; Viruses - 0; Other Eukaryotes - 0 (sourc…
GH_A04G0833	0.128571	0.743896	2.52907	0.0392973	UP	AT2G36480.1	ENTH/VHS family protein
GH_A04G1009	1.71855	7.67335	2.15491	7.49069e-05	UP	AT5G02420.1	unknown protein; Has 90 Blast hits to 90 proteins in 10 species: Archae - 0; Bacteria - 0; Metazoa - 0; Fungi - 0; Plants - 90; Viruses - 0; Other Eukaryotes - 0 (source: NCBI BLink).
GH_A04G1067	4.43876	9.66834	1.12525	0.0208841	UP	AT5G01090.1	Concanavalin A-like lectin family protein
GH_A04G1287	2.61209	5.65853	1.11279	0.0214837	UP	AT4G15248.1	B-box type zinc finger family protein
GH_A04G1345	0.101878	0.895012	3.13173	0.0364894	UP	AT5G44370.1	phosphate transporter 4;6
GH_A04G1416	0.0786997	2.0063	4.5229	0.00468135	UP	AT5G42905.1	Polynucleotidyl transferase, ribonuclease H-like superfamily protein
GH_A04G1630	2.96273	12.636	2.09745	3.30134e-08	UP	AT1G57680.2	FUNCTIONS IN: molecular_function unknown; INVOLVED IN: biological_process unknown; LOCATED IN: endomembrane system; EXPRESSED IN: 24 plant structures; EXPRESSED DURING: 15 growth stages; CONTAINS InterPro DOMAIN/s: Uncharacterised conserved protein UCP031277 (InterPro:IPR016971); Has 35333 Blast hits to 34131 proteins in 2444 species: Archae - 798; Bacteria - 22429; Metazoa - 974; Fungi - 991; Pl…
GH_A04G1649	9.13458	20.2321	1.14408	0.0120523	UP	AT1G10670.4	ATP-citrate lyase A-1
GH_A04G1714	0.659494	2.31773	1.80299	0.00842804	UP	AT2G01660.1	plasmodesmata-located protein 6
GH_A04G1740	0.440307	3.14719	2.84567	0.0442817	UP	AT1G77360.1	Tetratricopeptide repeat (TPR)-like superfamily protein
GH_A05G0093	1.20283	2.84598	1.24681	0.000184169	UP	AT4G32400.1	Mitochondrial substrate carrier family protein
GH_A05G0106	0.434565	2.79291	2.66882	0.0290019	UP	AT4G32600.1	RING/U-box superfamily protein
GH_A05G0123	1.09071	4.9586	2.16215	0.0104059	UP
GH_A05G0204	1.23933	5.22955	2.07169	0.00464083	UP	AT5G19980.1	golgi nucleotide sugar transporter 4
GH_A05G0324	0.139132	1.5368	3.47587	5.63905e-08	UP	AT5G20610.1	unknown protein; BEST Arabidopsis thaliana protein match is: unknown protein (TAIR:AT5G26160.1); Has 918 Blast hits to 759 proteins in 180 species: Archae - 6; Bacteria - 105; Metazoa - 264; Fungi - 89; Plants - 167; Viruses - 5; Other Eukaryotes - 282 (source: NCBI BLink).
GH_A05G0330	0.301866	3.25431	3.44085	0.00658014	UP	AT2G31670.1	Stress responsive alpha-beta barrel domain protein
GH_A05G0335	0	2.42715	21.0671	6.07896e-12	UP	AT2G06050.3	oxophytodienoate-reductase 3
GH_A05G0396	0.658345	14.7205	4.47201	6.34544e-06	UP	AT5G35530.1	Ribosomal protein S3 family protein
GH_A05G0426	0	0.81608	9.21456	0.000470924	UP	AT1G10970.1	zinc transporter 4 precursor
GH_A05G0584	0.0646	1.07693	3.96893	0.0118109	UP	AT4G32030.1	unknown protein; BEST Arabidopsis thaliana protein match is: unknown protein (TAIR:AT1G80610.1); Has 63 Blast hits to 59 proteins in 12 species: Archae - 0; Bacteria - 0; Metazoa - 6; Fungi - 0; Plants - 53; Viruses - 0; Other Eukaryotes - 4 (source: NCBI BLink).
GH_A05G0839	0.487558	5.10901	3.38876	0.0277032	UP	AT2G27600.1	AAA-type ATPase family protein
GH_A05G1034	0.0640443	0.640019	3.13914	0.00392988	UP	AT2G30000.1	PHF5-like protein
GH_A05G1054	0.594788	3.54624	2.53567	0.00238663	UP
GH_A05G1083	0	1.59575	22.0015	0.0360493	UP	AT5G58320.2	Kinase interacting (KIP1-like) family protein
GH_A05G1089	0.377224	1.92572	2.33851	0.00347244	UP	AT2G30100.1	pentatricopeptide (PPR) repeat-containing protein
GH_A05G1231	0.073336	3.57607	5.55184	1.22866e-06	UP	AT5G51280.1	DEAD-box protein abstrakt, putative
GH_A05G1389	4.03374	13.4132	1.73987	0.0135803	UP	AT1G72820.1	Mitochondrial substrate carrier family protein
GH_A05G1496	0.206458	1.08564	2.40383	0.00492567	UP	AT1G30000.1	alpha-mannosidase 3
GH_A05G1524	0.112689	0.535574	2.28782	0.00115314	UP	AT4G18040.1	eukaryotic translation initiation factor 4E
GH_A05G1627	0.124222	1.65918	3.69156	0.0354751	UP	AT4G03510.2	RING membrane-anchor 1
GH_A05G1710	0.178491	2.3796	3.74555	0.0154107	UP	AT2G32320.1	tRNAHis guanylyltransferase
GH_A05G1933	0.199524	0.617294	1.59991	0.00299662	UP	AT1G75210.1	HAD-superfamily hydrolase, subfamily IG, 5'-nucleotidase
GH_A05G1939	0.190617	3.19679	4.01917	0.0100066	UP	AT1G75180.3	Erythronate-4-phosphate dehydrogenase family protein
GH_A05G2015	0.10411	0.57428	2.50779	0.0129964	UP	AT2G26560.1	phospholipase A 2A
GH_A05G2087	0	1.88023	23.2341	0.0230294	UP	AT4G24220.1	NAD(P)-binding Rossmann-fold superfamily protein
GH_A05G2091	0.130117	0.617279	2.23539	0.0400123	UP	AT5G67360.1	Subtilase family protein
GH_A05G2123	1.4346	3.17888	1.14951	0.0278027	UP	AT4G10810.1	unknown protein; FUNCTIONS IN: molecular_function unknown; INVOLVED IN: biological_process unknown; LOCATED IN: chloroplast; EXPRESSED IN: 23 plant structures; EXPRESSED DURING: 15 growth stages; BEST Arabidopsis thaliana protein match is: unknown protein (TAIR:AT4G24026.1); Has 1807 Blast hits to 1807 proteins in 277 species: Archae - 0; Bacteria - 0; Metazoa - 736; Fungi - 347; Plants - 385; Vi…
GH_A05G2150	1.15913	4.04584	1.80396	0.000679068	UP	AT5G49650.1	xylulose kinase-2
GH_A05G2398	0.164739	1.66284	3.29766	0.0143793	UP	AT2G34300.2	S-adenosyl-L-methionine-dependent methyltransferases superfamily protein
GH_A05G2503	0.384026	2.22779	2.54775	0.0366936	UP	AT1G34320.1	Protein of unknown function (DUF668)
GH_A05G2523	0.197925	1.53174	2.91972	0.0360132	UP	AT1G72180.1	Leucine-rich receptor-like protein kinase family protein
GH_A05G2566	0.0725683	0.575261	2.8822	0.0479243	UP	AT1G75810.1	unknown protein; FUNCTIONS IN: molecular_function unknown; INVOLVED IN: biological_process unknown; LOCATED IN: endomembrane system; EXPRESSED IN: 24 plant structures; EXPRESSED DURING: 15 growth stages; Has 13 Blast hits to 13 proteins in 5 species: Archae - 0; Bacteria - 0; Metazoa - 0; Fungi - 0; Plants - 13; Viruses - 0; Other Eukaryotes - 0 (source: NCBI BLink).
GH_A05G2670	0.0452657	6.06273	6.96422	1.20588e-07	UP	AT5G50010.1	sequence-specific DNA binding transcription factors;transcription regulators
GH_A05G2700	0.07477	1.39132	4.13558	0.00399333	UP	AT4G08460.3	Protein of unknown function (DUF1644)
GH_A05G2934	0.256634	0.767799	1.53795	0.00768608	UP	AT5G02420.1	unknown protein; Has 90 Blast hits to 90 proteins in 10 species: Archae - 0; Bacteria - 0; Metazoa - 0; Fungi - 0; Plants - 90; Viruses - 0; Other Eukaryotes - 0 (source: NCBI BLink).
GH_A05G3128	0.288218	3.46766	3.5689	0.013613	UP	AT2G02870.3	Galactose oxidase/kelch repeat superfamily protein
GH_A05G3217	0.161609	1.69715	3.37488	0.0169207	UP	AT3G26100.2	Regulator of chromosome condensation (RCC1) family protein
GH_A05G3441	3.1651	6.63496	1.06602	0.00269385	UP	AT3G55830.1	Nucleotide-diphospho-sugar transferases superfamily protein
GH_A05G3505	2.49266	10.7372	2.09536	0.000199382	UP	AT5G13980.2	Glycosyl hydrolase family 38 protein
GH_A05G3712	131.284	293.025	1.16471	1.09183e-09	UP	AT1G75270.1	dehydroascorbate reductase 2
GH_A05G3749	3.63867	7.77311	1.09937	0.0145239	UP	AT3G27550.1	RNA-binding CRS1 / YhbY (CRM) domain protein
GH_A05G4134	0.321001	1.164	1.86619	0.0328698	UP	AT3G02750.2	Protein phosphatase 2C family protein
GH_A05G4171	0.020813	0.593991	4.5739	1.35028e-05	UP	AT4G39490.1	cytochrome P450, family 96, subfamily A, polypeptide 10
GH_A05G4181	1.16349	2.68078	1.21548	0.0328874	UP	AT1G66240.1	homolog of anti-oxidant 1
GH_A05G4205	0.05999	0.96971	3.94234	0.00430824	UP	AT3G56960.1	phosphatidyl inositol monophosphate 5 kinase 4
GH_A05G4235	17.0696	46.2126	1.43458	0.0329602	UP	AT5G05270.2	Chalcone-flavanone isomerase family protein
GH_A05G4312	0.202189	1.01709	2.28042	0.0355195	UP	AT2G31305.1	inhibitor-3
GH_A05G4350	0.0736397	0.708588	3.19032	0.0156445	UP	AT5G24230.1	Lipase class 3-related protein
GH_A06G0033	0.426364	1.78582	2.03672	0.0245196	UP	AT5G42146.1	unknown protein; Has 98 Blast hits to 98 proteins in 12 species: Archae - 0; Bacteria - 0; Metazoa - 0; Fungi - 0; Plants - 98; Viruses - 0; Other Eukaryotes - 0 (source: NCBI BLink).
GH_A06G0338	0.582841	9.28913	3.97498	0.00306897	UP	AT5G50010.1	sequence-specific DNA binding transcription factors;transcription regulators
GH_A06G0357	2.61027	5.90932	1.17623	0.0342521	UP	AT5G40080.1	Mitochondrial ribosomal protein L27
GH_A06G0443	0.0449727	0.642856	3.6694	0.037889	UP	AT1G36940.1	unknown protein; Has 21 Blast hits to 21 proteins in 8 species: Archae - 0; Bacteria - 0; Metazoa - 0; Fungi - 0; Plants - 21; Viruses - 0; Other Eukaryotes - 0 (source: NCBI BLink).
GH_A06G0487	0.209193	2.65708	3.64834	0.0135676	UP	AT1G77590.1	long chain acyl-CoA synthetase 9
GH_A06G0569	0.548843	8.66091	3.96928	0.00451042	UP	AT3G09100.2	mRNA capping enzyme family protein
GH_A06G0585	0.251914	2.42085	3.26152	0.0104468	UP	AT3G42170.1	BED zinc finger ;hAT family dimerisation domain
GH_A06G0615	0.644018	1.54968	1.27301	0.00820224	UP	AT1G52600.1	Peptidase S24/S26A/S26B/S26C family protein
GH_A06G0859	11.0554	30.9567	1.48475	0.00724952	UP	AT5G20720.3	chaperonin 20
GH_A06G0871	0.0859397	0.84369	3.26707	0.00510124	UP	AT5G14850.1	Alg9-like mannosyltransferase family
GH_A06G0946	0.97266	2.16493	1.1606	0.00238663	UP	AT5G56450.1	Mitochondrial substrate carrier family protein
GH_A06G0953	0.0550317	0.675	3.39174	0.000153848	UP	AT5G11890.1	FUNCTIONS IN: molecular_function unknown; LOCATED IN: plasma membrane; EXPRESSED IN: 12 plant structures; EXPRESSED DURING: 6 growth stages; BEST Arabidopsis thaliana protein match is: Late embryogenesis abundant (LEA) hydroxyproline-rich glycoprotein family (TAIR:AT1G17620.1); Has 1807 Blast hits to 1807 proteins in 277 species: Archae - 0; Bacteria - 0; Metazoa - 736; Fungi - 347; Plants - 385;…
GH_A06G1174	0.105176	2.30976	4.42052	2.78013e-06	UP	AT1G52530.1	CONTAINS InterPro DOMAIN/s: Hus1-like protein (InterPro:IPR007150); Has 129 Blast hits to 128 proteins in 49 species: Archae - 0; Bacteria - 0; Metazoa - 57; Fungi - 10; Plants - 47; Viruses - 0; Other Eukaryotes - 15 (source: NCBI BLink).
GH_A06G1349	0.00338067	0.521026	6.25081	0.0168538	UP	AT5G19660.1	SITE-1 protease
GH_A06G1683	0.142838	1.57809	3.382	0.000279172	UP
GH_A06G1719	0.311595	1.79012	2.51179	0.00934001	UP	AT1G61850.2	phospholipases;galactolipases
GH_A06G1786	23.2968	102.647	2.143	0.0371326	UP
GH_A06G1839	0.254745	5.05254	4.30613	0.000800485	UP	AT4G20740.1	Pentatricopeptide repeat (PPR-like) superfamily protein
GH_A06G1898	0.116376	0.897932	2.88783	0.042976	UP	AT3G55770.5	GATA type zinc finger transcription factor family protein
GH_A06G1914	0.12086	1.68749	3.76837	0.0301406	UP	AT3G55520.1	FKBP-like peptidyl-prolyl cis-trans isomerase family protein
GH_A06G2008	0.405062	2.87061	2.86085	0.0208207	UP	AT3G11450.1	DnaJ domain ;Myb-like DNA-binding domain
GH_A06G2054	0.258938	0.775438	1.56942	0.043882	UP	AT2G40460.1	Major facilitator superfamily protein
GH_A06G2267	0.508921	1.8536	1.8668	0.00284811	UP	AT4G18880.1	heat shock transcription factor A4A
GH_A07G0370	0.0929283	1.04495	3.46653	0.00105293	UP	AT3G23780.2	nuclear RNA polymerase D2A
GH_A07G0444	0.243629	2.24612	3.20448	0.000162049	UP	AT4G32620.1	Enhancer of polycomb-like transcription factor protein
GH_A07G0655	0.0887893	0.516936	2.51834	0.0231329	UP	AT2G03890.1	phosphoinositide 4-kinase gamma 7
GH_A07G0739	0.0769913	1.87366	4.5667	7.13239e-06	UP	AT3G47520.1	malate dehydrogenase
GH_A07G0973	0.0977103	1.31426	3.68754	0.00368652	UP	AT2G04280.1	unknown protein; FUNCTIONS IN: molecular_function unknown; INVOLVED IN: biological_process unknown; EXPRESSED IN: 24 plant structures; EXPRESSED DURING: 13 growth stages; BEST Arabidopsis thaliana protein match is: unknown protein (TAIR:AT4G12700.1); Has 130 Blast hits to 130 proteins in 16 species: Archae - 0; Bacteria - 0; Metazoa - 0; Fungi - 0; Plants - 124; Viruses - 0; Other Eukaryotes - 6 …
GH_A07G1034	8.29823	19.792	1.25967	0.037164	UP	AT5G60050.1	BTB/POZ domain-containing protein
GH_A07G1283	0.0100287	1.40852	6.67323	0.000344354	UP	AT5G60490.1	FASCICLIN-like arabinogalactan-protein 12
GH_A07G1657	2.19602	5.12869	1.23362	0.000598641	UP	AT2G20390.1	unknown protein; Has 50 Blast hits to 50 proteins in 18 species: Archae - 0; Bacteria - 2; Metazoa - 0; Fungi - 0; Plants - 48; Viruses - 0; Other Eukaryotes - 0 (source: NCBI BLink).
GH_A07G1673	0.783755	4.07128	2.38313	0.00242252	UP	AT1G04150.1	C2 calcium/lipid-binding plant phosphoribosyltransferase family protein
GH_A07G1798	0.040124	1.35439	4.87617	0.0338554	UP	AT5G58000.1	Reticulon family protein
GH_A07G1942	1.70262	4.89913	1.51197	0.000426466	UP	AT5G16110.1	unknown protein; FUNCTIONS IN: molecular_function unknown; INVOLVED IN: biological_process unknown; LOCATED IN: chloroplast; EXPRESSED IN: 24 plant structures; EXPRESSED DURING: 15 growth stages; BEST Arabidopsis thaliana protein match is: unknown protein (TAIR:AT3G02555.1); Has 133 Blast hits to 133 proteins in 18 species: Archae - 0; Bacteria - 0; Metazoa - 0; Fungi - 0; Plants - 133; Viruses -…
GH_A07G2171	0.167979	14.3571	6.4124	1.58138e-11	UP	AT5G48160.2	Protein of unknown function (DUF1423)
GH_A07G2264	4.69041	12.8938	1.46737	0.0301966	UP	AT5G48660.1	B-cell receptor-associated protein 31-like
GH_A07G2270	0.119443	1.3555	3.48992	0.0197793	UP	AT1G19485.2	Transducin/WD40 repeat-like superfamily protein
GH_A07G2462	0.963755	2.60226	1.44291	0.0248933	UP	AT2G04690.1	Pyridoxamine 5'-phosphate oxidase family protein
GH_A07G2610	4.65357	9.82849	1.08217	0.0212338	UP	AT1G12830.1	unknown protein; FUNCTIONS IN: molecular_function unknown; INVOLVED IN: biological_process unknown; LOCATED IN: cellular_component unknown; EXPRESSED IN: 23 plant structures; EXPRESSED DURING: 13 growth stages; Has 39778 Blast hits to 22088 proteins in 1060 species: Archae - 152; Bacteria - 6161; Metazoa - 14109; Fungi - 6144; Plants - 2156; Viruses - 601; Other Eukaryotes - 10455 (source: NCBI B…
GH_A08G0004	0.126766	1.39011	3.37118	0.0311549	UP	AT1G09575.1	Protein of unknown function (DUF607)
GH_A08G0054	1.27423	5.00867	1.98576	0.0199582	UP
GH_A08G0125	0.0884013	0.928059	3.24739	0.0412274	UP	AT2G43760.3	molybdopterin biosynthesis MoaE family protein
GH_A08G0140	0.083044	1.22746	3.80323	0.00764638	UP	AT4G31790.2	Tetrapyrrole (Corrin/Porphyrin) Methylases
GH_A08G0226	0.0474733	0.539154	3.29152	0.0114841	UP	AT5G57300.3	S-adenosyl-L-methionine-dependent methyltransferases superfamily protein
GH_A08G0280	0.7292	11.9889	4.03447	6.39894e-10	UP	AT1G11910.1	aspartic proteinase A1
GH_A08G0302	0.335577	5.36922	3.95837	0.0147176	UP	AT5G56260.1	Ribonuclease E inhibitor RraA/Dimethylmenaquinone methyltransferase
GH_A08G0395	0.455783	8.90568	4.26426	0.000481579	UP	AT3G02470.4	S-adenosylmethionine decarboxylase
GH_A08G0558	0.0794603	1.19857	3.77422	0.000270713	UP	AT2G04780.2	FASCICLIN-like arabinoogalactan 7
GH_A08G1088	0.165562	0.63107	1.92518	0.02614	UP	AT1G48840.1	Plant protein of unknown function (DUF639)
GH_A08G1353	0	0.802026	21.1899	0.0476929	UP	AT5G41580.1	RING/U-box superfamily protein
GH_A08G1430	2.3516	5.19004	1.13999	0.00574628	UP	AT2G16760.1	Calcium-dependent phosphotriesterase superfamily protein
GH_A08G1451	0.088871	12.5185	7.07965	8.78514e-19	UP	AT1G02500.2	S-adenosylmethionine synthetase 1
GH_A08G1560	0.227805	3.80708	4.03644	0.000390482	UP	AT5G42905.1	Polynucleotidyl transferase, ribonuclease H-like superfamily protein
GH_A08G1570	25.3468	58.143	1.20324	0.000404708	UP	AT2G45860.1	unknown protein; Has 32 Blast hits to 32 proteins in 13 species: Archae - 0; Bacteria - 0; Metazoa - 0; Fungi - 0; Plants - 32; Viruses - 0; Other Eukaryotes - 0 (source: NCBI BLink).
GH_A08G1640	0.195377	0.840072	2.09946	0.0140072	UP	AT3G60520.1	unknown protein; BEST Arabidopsis thaliana protein match is: unknown protein (TAIR:AT1G02070.1); Has 107 Blast hits to 107 proteins in 14 species: Archae - 0; Bacteria - 0; Metazoa - 0; Fungi - 0; Plants - 107; Viruses - 0; Other Eukaryotes - 0 (source: NCBI BLink).
GH_A08G1705	0.758869	3.74102	2.23921	0.000613629	UP	AT1G51400.1	Photosystem II 5 kD protein
GH_A08G1731	10.1579	22.0703	1.12247	0.00264637	UP
GH_A08G1791	0.0552527	2.1849	5.14128	4.60781e-05	UP	AT3G09510.1	Ribonuclease H-like superfamily protein
GH_A08G1934	24.0272	64.0324	1.41641	1.57329e-05	UP	AT5G14750.1	myb domain protein 66
GH_A08G1959	0.249703	1.87975	2.91299	0.0115303	UP	AT1G62530.2	Plant protein of unknown function (DUF863)
GH_A08G2092	0	2.22022	20.2802	1.29047e-08	UP	AT1G01620.2	plasma membrane intrinsic protein 1C
GH_A08G2117	9.03742	19.0721	1.08243	0.0469106	UP	AT2G48150.1	glutathione peroxidase 4
GH_A08G2183	2.15552	8.31084	1.95117	6.62033e-05	UP	AT1G04000.1	unknown protein; BEST Arabidopsis thaliana protein match is: unknown protein (TAIR:AT5G44060.1); Has 62 Blast hits to 62 proteins in 10 species: Archae - 0; Bacteria - 0; Metazoa - 0; Fungi - 0; Plants - 62; Viruses - 0; Other Eukaryotes - 0 (source: NCBI BLink).
GH_A08G2392	0.834897	4.28166	2.34751	0.00168701	UP	AT4G16710.2	glycosyltransferase family protein 28
GH_A08G2411	0.223799	1.32223	2.54962	0.00253659	UP	AT3G05060.1	NOP56-like pre RNA processing ribonucleoprotein
GH_A08G2512	0.04926	0.532456	3.4184	0.00999406	UP	AT4G27620.2	unknown protein; FUNCTIONS IN: molecular_function unknown; INVOLVED IN: biological_process unknown; LOCATED IN: mitochondrion; EXPRESSED IN: 18 plant structures; EXPRESSED DURING: 11 growth stages; BEST Arabidopsis thaliana protein match is: unknown protein (TAIR:AT4G27610.3); Has 35333 Blast hits to 34131 proteins in 2444 species: Archae - 798; Bacteria - 22429; Metazoa - 974; Fungi - 991; Plant…
GH_A08G2517	0.155513	1.47554	3.20903	0.0181657	UP	AT1G80570.1	RNI-like superfamily protein
GH_A08G2565	0.381482	19.7911	5.68856	1.47784e-07	UP	AT5G16510.2	Alpha-1,4-glucan-protein synthase family protein
GH_A08G2677	1.12263	2.47155	1.13694	0.0059481	UP	AT1G53320.1	tubby like protein 7
GH_A08G2844	0.137302	0.97315	2.77834	0.0220325	UP	AT5G25630.1	Tetratricopeptide repeat (TPR)-like superfamily protein
GH_A08G2886	1.31568	2.77644	1.08025	0.00914485	UP	AT5G48050.1	CONTAINS InterPro DOMAIN/s: Retrotransposon gag protein (InterPro:IPR005162); BEST Arabidopsis thaliana protein match is: unknown protein (TAIR:AT1G34070.1); Has 1807 Blast hits to 1807 proteins in 277 species: Archae - 0; Bacteria - 0; Metazoa - 736; Fungi - 347; Plants - 385; Viruses - 0; Other Eukaryotes - 339 (source: NCBI BLink).
GH_A09G0009	1.81601	6.23641	1.78882	0.0432394	UP	AT3G26720.1	Glycosyl hydrolase family 38 protein
GH_A09G0219	0.098435	0.913429	3.09128	0.0346311	UP
GH_A09G0284	2.30276	6.69816	1.54546	0.001363	UP	AT2G04700.1	ferredoxin thioredoxin reductase catalytic beta chain family protein
GH_A09G0433	1.53648	3.17498	1.05372	0.0431109	UP	AT5G14280.1	DNA-binding storekeeper protein-related
GH_A09G0501	2.12371	14.6365	2.78352	0.0101315	UP	AT5G23950.1	Calcium-dependent lipid-binding (CaLB domain) family protein
GH_A09G0560	0	1.07695	7.99929	0.0144274	UP	AT1G29310.1	SecY protein transport family protein
GH_A09G0719	0.0290577	0.553752	4.06945	0.0112645	UP	AT4G23160.1	cysteine-rich RLK (RECEPTOR-like protein kinase) 8
GH_A09G0747	0	0.659195	8.12265	4.30746e-08	UP	AT2G33380.1	Caleosin-related family protein
GH_A09G0865	0.0112673	0.589233	4.03213	0.00731269	UP	AT2G32580.2	Protein of unknown function (DUF1068)
GH_A09G0890	0.307088	1.57771	2.36514	0.0468537	UP	AT1G11390.1	Protein kinase superfamily protein
GH_A09G0954	1.03211	2.84932	1.45914	0.040546	UP	AT4G19640.1	Ras-related small GTP-binding family protein
GH_A09G0963	0.153811	1.50697	3.27894	0.017349	UP	AT1G30090.1	Galactose oxidase/kelch repeat superfamily protein
GH_A09G1016	0.0785717	0.838178	3.28939	0.0342771	UP
GH_A09G1017	0.0790723	0.79792	3.29177	0.0311268	UP	AT1G79920.1	Heat shock protein 70 (Hsp 70) family protein
GH_A09G1071	0	0.552179	8.08949	0.00012797	UP	AT5G58660.1	2-oxoglutarate (2OG) and Fe(II)-dependent oxygenase superfamily protein
GH_A09G1072	0.091665	2.91085	4.88168	3.44991e-05	UP	AT2G30000.1	PHF5-like protein
GH_A09G1133	0.155313	0.818977	2.38494	0.00135179	UP	AT1G06220.1	Ribosomal protein S5/Elongation factor G/III/V family protein
GH_A09G1224	1.77266	8.49368	2.25836	0.0260082	UP	AT5G03170.1	FASCICLIN-like arabinogalactan-protein 11
GH_A09G1311	0.178576	9.64118	5.69357	2.71403e-05	UP	AT2G40830.3	RING-H2 finger C1A
GH_A09G1406	0.84228	2.82532	1.7481	0.0194577	UP
GH_A09G1528	0.287237	3.29717	3.4962	1.43668e-05	UP	AT1G52340.1	NAD(P)-binding Rossmann-fold superfamily protein
GH_A09G1552	0.108201	5.39883	5.61079	1.811e-09	UP	AT2G36320.1	A20/AN1-like zinc finger family protein
GH_A09G1666	0.544753	2.79724	2.35753	0.0396377	UP	AT4G30080.1	auxin response factor 16
GH_A09G1678	0.0890567	1.33779	3.89196	3.35493e-07	UP	AT2G37150.2	RING/U-box superfamily protein
GH_A09G1748	26.0489	64.2452	1.31118	5.20306e-05	UP	AT3G53670.2	unknown protein; FUNCTIONS IN: molecular_function unknown; INVOLVED IN: biological_process unknown; LOCATED IN: cellular_component unknown; EXPRESSED IN: sperm cell, male gametophyte, pollen tube; EXPRESSED DURING: L mature pollen stage, M germinated pollen stage; BEST Arabidopsis thaliana protein match is: unknown protein (TAIR:AT2G37480.1).
GH_A09G1787	0.189852	3.58301	4.25271	0.00104245	UP	AT5G62700.1	tubulin beta chain 3
GH_A09G1887	0.12411	0.898511	2.8504	0.0379975	UP	AT1G73400.1	Pentatricopeptide repeat (PPR) superfamily protein
GH_A09G2045	0.110961	4.92433	5.4299	6.79131e-05	UP	AT5G63610.1	cyclin-dependent kinase E;1
GH_A09G2243	0.686234	2.65242	1.95548	4.68705e-07	UP	AT4G14190.1	Pentatricopeptide repeat (PPR) superfamily protein
GH_A09G2289	3.22497	7.33126	1.18751	0.0054504	UP	AT2G33585.1	unknown protein; Has 31 Blast hits to 31 proteins in 12 species: Archae - 0; Bacteria - 0; Metazoa - 0; Fungi - 0; Plants - 31; Viruses - 0; Other Eukaryotes - 0 (source: NCBI BLink).
GH_A09G2324	1.17134	2.58985	1.14787	0.0171823	UP	AT5G01840.1	ovate family protein 1
GH_A09G2327	0.863844	5.13143	2.55891	0.0153782	UP	AT1G29690.1	MAC/Perforin domain-containing protein
GH_A09G2360	0.10202	2.73665	4.7009	1.19178e-05	UP	AT2G32120.2	heat-shock protein 70T-2
GH_A09G2415	0.0802203	1.51797	4.06994	0.0118441	UP	AT3G22950.2	ADP-ribosylation factor C1
GH_A09G2588	2.48692	6.62342	1.4214	0.0349517	UP	AT3G06890.1	unknown protein; Has 91 Blast hits to 91 proteins in 12 species: Archae - 0; Bacteria - 0; Metazoa - 0; Fungi - 0; Plants - 91; Viruses - 0; Other Eukaryotes - 0 (source: NCBI BLink).
GH_A09G2619	1.99462	6.39263	1.68617	0.0239311	UP	AT3G06590.2	basic helix-loop-helix (bHLH) DNA-binding superfamily protein
GH_A10G0127	0.19158	1.13291	2.57012	0.0293749	UP	AT1G11660.1	heat shock protein 70 (Hsp 70) family protein
GH_A10G0273	0.119373	2.95998	4.61107	0.0206245	UP	AT2G33770.1	phosphate 2
GH_A10G0403	0.0519507	6.29296	6.80447	7.38548e-07	UP	AT1G29950.2	basic helix-loop-helix (bHLH) DNA-binding superfamily protein
GH_A10G0677	0.060841	6.58615	6.63691	3.30134e-08	UP	AT1G31830.1	Amino acid permease family protein
GH_A10G0703	0.385146	4.43243	3.50995	0.00413661	UP	AT5G13950.3	unknown protein; FUNCTIONS IN: molecular_function unknown; INVOLVED IN: biological_process unknown; LOCATED IN: cellular_component unknown; EXPRESSED IN: 23 plant structures; EXPRESSED DURING: 13 growth stages; BEST Arabidopsis thaliana protein match is: unknown protein (TAIR:AT1G02290.1).
GH_A10G0845	0.0697243	0.965562	3.71573	0.002554	UP	AT5G64816.2	unknown protein; Has 35333 Blast hits to 34131 proteins in 2444 species: Archae - 798; Bacteria - 22429; Metazoa - 974; Fungi - 991; Plants - 531; Viruses - 0; Other Eukaryotes - 9610 (source: NCBI BLink).
GH_A10G0865	1.27026	4.1162	1.69539	0.000170921	UP	AT5G64880.1	unknown protein; Has 30201 Blast hits to 17322 proteins in 780 species: Archae - 12; Bacteria - 1396; Metazoa - 17338; Fungi - 3422; Plants - 5037; Viruses - 0; Other Eukaryotes - 2996 (source: NCBI BLink).
GH_A10G0882	2.53764	6.69906	1.39689	0.0309343	UP	AT4G38060.2	unknown protein; BEST Arabidopsis thaliana protein match is: unknown protein (TAIR:AT5G65480.1); Has 35333 Blast hits to 34131 proteins in 2444 species: Archae - 798; Bacteria - 22429; Metazoa - 974; Fungi - 991; Plants - 531; Viruses - 0; Other Eukaryotes - 9610 (source: NCBI BLink).
GH_A10G1060	1.94904	4.71113	1.27471	0.0373142	UP	AT5G18800.2	Cox19-like CHCH family protein
GH_A10G1262	0.099839	8.91215	6.48562	1.18612e-08	UP	AT5G19320.1	RAN GTPase activating protein 2
GH_A10G1283	2.89127	6.79504	1.23354	0.00958096	UP	AT4G14615.1	unknown protein; FUNCTIONS IN: molecular_function unknown; INVOLVED IN: biological_process unknown; LOCATED IN: endomembrane system; EXPRESSED IN: 24 plant structures; EXPRESSED DURING: 15 growth stages; CONTAINS InterPro DOMAIN/s: Protein of unknown function DUF2346 (InterPro:IPR018625); BEST Arabidopsis thaliana protein match is: unknown protein (TAIR:AT1G52825.1); Has 30201 Blast hits to 17322…
GH_A10G1325	0.092211	0.850057	3.15697	0.0438254	UP	AT3G24170.3	glutathione-disulfide reductase
GH_A10G1358	0.0578013	1.05674	3.93939	0.0410599	UP
GH_A10G1368	1.99218	4.01745	1.01124	0.0122844	UP
GH_A10G1420	0.710984	1.78055	1.3251	0.0272437	UP
GH_A10G1603	0.047258	0.615969	3.28991	0.0446544	UP
GH_A10G1618	0.771742	3.06706	1.99203	0.00774009	UP	AT5G01840.1	ovate family protein 1
GH_A10G1631	0.498631	5.70871	3.51348	2.19271e-09	UP	AT5G59320.1	lipid transfer protein 3
GH_A10G1722	0.139672	1.53499	3.41516	0.00225703	UP	AT3G21180.1	autoinhibited Ca(2+)-ATPase 9
GH_A10G1733	0.155805	1.47638	3.2496	0.00712624	UP	AT4G36480.2	long-chain base1
GH_A10G1868	0.256301	2.16991	3.04303	0.0193775	UP	AT3G16920.1	chitinase-like protein 2
GH_A10G2218	0.604149	1.71054	1.50805	0.0203826	UP	AT2G04420.1	Polynucleotidyl transferase, ribonuclease H-like superfamily protein
GH_A10G2493	0	6.31689	10.3957	0.00242561	UP	AT2G39855.2	unknown protein; FUNCTIONS IN: molecular_function unknown; INVOLVED IN: biological_process unknown; LOCATED IN: chloroplast; BEST Arabidopsis thaliana protein match is: unknown protein (TAIR:AT3G55646.1); Has 35333 Blast hits to 34131 proteins in 2444 species: Archae - 798; Bacteria - 22429; Metazoa - 974; Fungi - 991; Plants - 531; Viruses - 0; Other Eukaryotes - 9610 (source: NCBI BLink).
GH_A11G0049	27.4433	100.4	1.8743	1.05767e-08	UP	AT1G13360.1	unknown protein; BEST Arabidopsis thaliana protein match is: unknown protein (TAIR:AT3G25870.1); Has 69 Blast hits to 69 proteins in 16 species: Archae - 0; Bacteria - 0; Metazoa - 6; Fungi - 0; Plants - 63; Viruses - 0; Other Eukaryotes - 0 (source: NCBI BLink).
GH_A11G0358	0.153609	3.36169	4.43914	0.00589144	UP	AT5G60980.1	Nuclear transport factor 2 (NTF2) family protein with RNA binding (RRM-RBD-RNP motifs) domain
GH_A11G0366	0.830932	1.852	1.15042	0.0309572	UP	AT5G60850.1	OBF binding protein 4
GH_A11G0461	0.16695	2.46906	3.82683	0.0104162	UP	AT2G18170.1	MAP kinase 7
GH_A11G0536	0.131855	1.46015	3.43463	0.01884	UP	AT5G09540.1	Chaperone DnaJ-domain superfamily protein
GH_A11G0586	1.37946	4.37666	1.66563	0.02416	UP	AT5G64660.1	CYS, MET, PRO, and GLY protein 2
GH_A11G0626	2.06988	6.85541	1.72903	0.000289859	UP	AT3G51980.1	ARM repeat superfamily protein
GH_A11G0628	0.130185	3.58566	4.74411	5.64079e-05	UP	AT3G58730.1	vacuolar ATP synthase subunit D (VATD) / V-ATPase D subunit / vacuolar proton pump D subunit (VATPD)
GH_A11G0737	0.0825097	2.96852	5.08383	4.48745e-05	UP	AT3G29270.2	RING/U-box superfamily protein
GH_A11G1270	0.196788	3.11305	3.94641	0.0222385	UP	AT2G27310.1	F-box family protein
GH_A11G1300	0.408184	4.18222	3.37994	0.00819069	UP	AT1G03080.1	kinase interacting (KIP1-like) family protein
GH_A11G1317	1.95149	5.09791	1.38697	0.00650209	UP	AT3G04730.1	indoleacetic acid-induced protein 16
GH_A11G1323	0.631547	2.0912	1.72327	0.0117658	UP	AT2G30580.1	DREB2A-interacting protein 2
GH_A11G1334	0.144571	4.99315	5.12862	1.21152e-06	UP	AT4G16430.1	basic helix-loop-helix (bHLH) DNA-binding superfamily protein
GH_A11G1536	1.18399	6.0178	2.34352	0.00157824	UP	AT4G12650.1	Endomembrane protein 70 protein family
GH_A11G1651	0.918888	1.93355	1.07803	0.010962	UP	AT3G51550.1	Malectin/receptor-like protein kinase family protein
GH_A11G1660	0	0.658837	8.7689	9.07592e-05	UP	AT5G15630.1	COBRA-like extracellular glycosyl-phosphatidyl inositol-anchored protein family
GH_A11G1827	0.219791	0.699823	1.63682	0.0386499	UP	AT4G36020.1	cold shock domain protein 1
GH_A11G1853	0.637856	1.80122	1.48267	0.0148228	UP
GH_A11G1973	0.732432	3.07333	2.07236	0.0497732	UP	AT2G23520.1	Pyridoxal phosphate (PLP)-dependent transferases superfamily protein
GH_A11G2317	0.0855717	1.71528	4.23021	0.00509953	UP	AT4G25270.1	Tetratricopeptide repeat (TPR)-like superfamily protein
GH_A11G2512	0	0.571097	18.8376	0.000296348	UP	AT5G17770.1	NADH:cytochrome B5 reductase 1
GH_A11G2584	0.239585	0.740312	1.61266	0.0497732	UP	AT5G19780.1	tubulin alpha-5
GH_A11G2603	0.106668	0.971325	3.12714	0.00404795	UP	AT1G55340.1	Protein of unknown function (DUF1639)
GH_A11G2630	0.10953	2.74696	4.64222	7.77229e-05	UP	AT3G05030.1	sodium hydrogen exchanger 2
GH_A11G2789	0.0928077	0.94125	3.26481	0.0265841	UP	AT5G43700.1	AUX/IAA transcriptional regulator family protein
GH_A11G2889	51.9403	123.548	1.25285	0.0370653	UP
GH_A11G3041	4.42931	11.1307	1.33242	4.05038e-05	UP	AT1G56330.1	secretion-associated RAS 1B
GH_A11G3068	0.126051	1.2148	3.21851	0.00473437	UP	AT1G56460.1	HIT zinc finger ;PAPA-1-like conserved region
GH_A11G3480	1.34716	4.26816	1.66381	0.0118109	UP	AT3G13540.1	myb domain protein 5
GH_A11G3703	0.0291513	0.510026	3.80255	0.000764898	UP	AT5G03170.1	FASCICLIN-like arabinogalactan-protein 11
GH_A12G0077	0.0797593	1.58827	4.11254	0.00788615	UP	AT1G22050.1	membrane-anchored ubiquitin-fold protein 6 precursor
GH_A12G0136	0.218309	2.47443	3.43083	0.000985999	UP	AT5G64130.1	cAMP-regulated phosphoprotein 19-related protein
GH_A12G0371	0	1.44022	8.49929	1.48463e-06	UP	AT2G16700.1	actin depolymerizing factor 5
GH_A12G0410	0.0624537	0.551909	3.12643	0.0084077	UP	AT4G34610.2	BEL1-like homeodomain 6
GH_A12G0418	0.104096	0.999504	3.22451	0.0319228	UP	AT4G39150.2	DNAJ heat shock N-terminal domain-containing protein
GH_A12G0532	1.57031	3.92291	1.32577	0.0321004	UP	AT5G16110.1	unknown protein; FUNCTIONS IN: molecular_function unknown; INVOLVED IN: biological_process unknown; LOCATED IN: chloroplast; EXPRESSED IN: 24 plant structures; EXPRESSED DURING: 15 growth stages; BEST Arabidopsis thaliana protein match is: unknown protein (TAIR:AT3G02555.1); Has 133 Blast hits to 133 proteins in 18 species: Archae - 0; Bacteria - 0; Metazoa - 0; Fungi - 0; Plants - 133; Viruses -…
GH_A12G0644	4.62119	9.78063	1.08269	0.0117658	UP	AT2G18250.1	4-phosphopantetheine adenylyltransferase
GH_A12G0725	0.153983	0.867509	2.46962	0.0150575	UP	AT5G66800.1	unknown protein; BEST Arabidopsis thaliana protein match is: unknown protein (TAIR:AT3G50640.1); Has 1807 Blast hits to 1807 proteins in 277 species: Archae - 0; Bacteria - 0; Metazoa - 736; Fungi - 347; Plants - 385; Viruses - 0; Other Eukaryotes - 339 (source: NCBI BLink).
GH_A12G0802	0	1.4632	9.15178	0.0419959	UP	AT4G37300.1	maternal effect embryo arrest 59
GH_A12G0888	0.166099	2.04312	3.57099	0.000768291	UP	AT3G55510.1	Noc2p family
GH_A12G1243	0	0.707834	6.61265	0.0001222	UP	AT5G65310.1	homeobox protein 5
GH_A12G1631	2.154	6.04973	1.48465	0.00155836	UP	AT1G10650.1	SBP (S-ribonuclease binding protein) family protein
GH_A12G1638	0	1.00287	21.7635	0.000332285	UP	AT1G10760.1	Pyruvate phosphate dikinase, PEP/pyruvate binding domain
GH_A12G1643	0.574556	1.91355	1.75131	0.0458772	UP
GH_A12G1827	0.0724837	4.61281	5.90808	3.58088e-21	UP	AT1G29150.1	non-ATPase subunit 9
GH_A12G1913	24.5704	101.192	2.04591	0.00709953	UP
GH_A12G2412	0.076472	1.0612	3.7127	0.0199218	UP	AT4G12340.1	copper ion binding
GH_A12G2696	3.03004	11.2676	1.89662	3.17605e-07	UP	AT5G53400.1	HSP20-like chaperones superfamily protein
GH_A12G2776	0.600761	2.84428	2.21485	0.00381452	UP	AT5G23760.1	Copper transport protein family
GH_A12G2815	0.475109	1.79731	1.90887	0.0342521	UP	AT5G62150.1	peptidoglycan-binding LysM domain-containing protein
GH_A12G2928	0.0612597	1.14076	4.18013	0.000929279	UP	AT1G73360.1	homeodomain GLABROUS 11
GH_A13G0072	32.8855	84.4006	1.36903	5.5248e-05	UP	AT2G40590.1	Ribosomal protein S26e family protein
GH_A13G0204	0.210294	0.97154	2.17084	0.0199216	UP	AT3G55420.1	unknown protein; Has 21 Blast hits to 21 proteins in 8 species: Archae - 0; Bacteria - 0; Metazoa - 0; Fungi - 0; Plants - 21; Viruses - 0; Other Eukaryotes - 0 (source: NCBI BLink).
GH_A13G0243	0	0.839119	19.2841	2.28995e-13	UP	AT3G07950.1	rhomboid protein-related
GH_A13G0267	0.0583317	0.73566	3.63421	0.0305861	UP	AT1G14790.1	RNA-dependent RNA polymerase 1
GH_A13G0291	2.45378	7.91332	1.69442	0.00293399	UP	AT1G14720.1	xyloglucan endotransglucosylase/hydrolase 28
GH_A13G0307	40.5018	85.9998	1.08747	0.0173243	UP	AT4G39090.1	Papain family cysteine protease
GH_A13G0329	0.311101	1.42695	2.19058	0.0216461	UP	AT2G21600.1	endoplasmatic reticulum retrieval protein 1B
GH_A13G0408	0.165004	1.41083	3.09225	0.0144274	UP	AT2G15530.3	RING/U-box superfamily protein
GH_A13G0443	0.608074	3.50409	2.48548	0.0359395	UP	AT3G19550.1	unknown protein; FUNCTIONS IN: molecular_function unknown; INVOLVED IN: biological_process unknown; LOCATED IN: mitochondrion; EXPRESSED IN: 15 plant structures; EXPRESSED DURING: 9 growth stages; Has 36 Blast hits to 36 proteins in 8 species: Archae - 0; Bacteria - 0; Metazoa - 0; Fungi - 0; Plants - 36; Viruses - 0; Other Eukaryotes - 0 (source: NCBI BLink).
GH_A13G0520	0.224248	1.28899	2.51523	0.0385533	UP
GH_A13G0572	0.0173797	0.637928	4.963	9.5586e-05	UP	AT2G20680.1	Glycosyl hydrolase superfamily protein
GH_A13G0884	4.559	12.8338	1.48598	0.0210487	UP	AT1G18650.1	plasmodesmata callose-binding protein 3
GH_A13G0900	0.197166	2.24193	3.49954	0.00532908	UP	AT1G26610.1	C2H2-like zinc finger protein
GH_A13G0994	5.96331	14.664	1.30053	0.0445597	UP	AT1G19910.1	ATPase, F0/V0 complex, subunit C protein
GH_A13G1048	0.0600097	0.77089	3.62198	3.43215e-05	UP	AT4G11570.2	Haloacid dehalogenase-like hydrolase (HAD) superfamily protein
GH_A13G1074	1.6705	9.25528	2.46752	0.000340685	UP	AT2G03890.1	phosphoinositide 4-kinase gamma 7
GH_A13G1088	1.5496	3.73439	1.27196	0.00526337	UP	AT3G03800.1	syntaxin of plants 131
GH_A13G1107	0.163828	3.43004	4.38627	0.00447059	UP	AT3G25570.2	Adenosylmethionine decarboxylase family protein
GH_A13G1159	0.0639353	2.62312	5.20154	0.0249397	UP	AT5G08139.1	RING/U-box superfamily protein
GH_A13G1191	0.0692067	0.713765	3.30346	0.0071021	UP	AT3G14470.1	NB-ARC domain-containing disease resistance protein
GH_A13G1262	0.0953457	1.05506	3.41498	0.040546	UP
GH_A13G1434	0.365215	3.87633	3.39352	0.0106248	UP	AT3G56640.1	exocyst complex component sec15A
GH_A13G1514	0.097778	1.47547	3.92274	0.0245878	UP	AT5G56240.1	BEST Arabidopsis thaliana protein match is: hapless 8 (TAIR:AT5G56250.1); Has 35333 Blast hits to 34131 proteins in 2444 species: Archae - 798; Bacteria - 22429; Metazoa - 974; Fungi - 991; Plants - 531; Viruses - 0; Other Eukaryotes - 9610 (source: NCBI BLink).
GH_A13G1515	0.0719227	0.654568	3.13997	0.0136347	UP	AT4G26455.1	WPP domain interacting protein 1
GH_A13G1553	0.340182	3.5939	3.39035	0.0359667	UP	AT1G48940.1	early nodulin-like protein 6
GH_A13G1746	0.0645117	1.08029	3.99491	7.7247e-05	UP	AT5G64950.1	Mitochondrial transcription termination factor family protein
GH_A13G2008	11.181	23.1811	1.05157	9.90258e-06	UP	AT1G54690.1	gamma histone variant H2AX
GH_A13G2095	0.0480687	4.77218	6.57549	1.79196e-08	UP	AT2G32070.1	Polynucleotidyl transferase, ribonuclease H-like superfamily protein
GH_A13G2216	0.393024	4.65928	3.5642	1.13671e-09	UP	AT5G20610.1	unknown protein; BEST Arabidopsis thaliana protein match is: unknown protein (TAIR:AT5G26160.1); Has 918 Blast hits to 759 proteins in 180 species: Archae - 6; Bacteria - 105; Metazoa - 264; Fungi - 89; Plants - 167; Viruses - 5; Other Eukaryotes - 282 (source: NCBI BLink).
GH_A13G2367	0.328513	8.32411	4.62827	1.32815e-05	UP	AT2G19180.1	unknown protein; BEST Arabidopsis thaliana protein match is: unknown protein (TAIR:AT1G16840.1); Has 64 Blast hits to 64 proteins in 12 species: Archae - 0; Bacteria - 0; Metazoa - 0; Fungi - 0; Plants - 64; Viruses - 0; Other Eukaryotes - 0 (source: NCBI BLink).
GH_A13G2473	0.187267	1.4673	2.94062	0.0022034	UP	AT2G26920.1	Ubiquitin-associated/translation elongation factor EF1B protein
GH_D01G0004	0.053385	4.63038	6.33757	6.06323e-12	UP	AT1G64260.1	MuDR family transposase
GH_D01G0006	1.10503	2.30092	1.04641	0.0249804	UP	AT1G60870.1	maternal effect embryo arrest 9
GH_D01G0063	0.223735	1.17405	2.37728	0.0497732	UP	AT4G33940.1	RING/U-box superfamily protein
GH_D01G0154	21.1195	52.2481	1.31225	0.00916633	UP	AT4G28240.1	Wound-responsive family protein
GH_D01G0224	0.106245	0.742742	2.74811	0.0354637	UP
GH_D01G0300	0.322928	2.37178	2.84761	0.0240126	UP	AT3G17430.1	Nucleotide-sugar transporter family protein
GH_D01G0370	0.295962	1.51303	2.30764	0.0199831	UP
GH_D01G0407	0.111434	0.825561	2.84833	0.00118602	UP	AT3G02660.1	Tyrosyl-tRNA synthetase, class Ib, bacterial/mitochondrial
GH_D01G0479	0.440339	2.89953	2.72415	0.00142693	UP	AT3G30841.1	Cofactor-independent phosphoglycerate mutase
GH_D01G0781	0.150741	1.47115	3.2982	0.0452072	UP	AT1G20970.1	FUNCTIONS IN: molecular_function unknown; INVOLVED IN: biological_process unknown; LOCATED IN: plasma membrane, vacuole; EXPRESSED IN: guard cell, cultured cell; BEST Arabidopsis thaliana protein match is: proton pump interactor 1 (TAIR:AT4G27500.1); Has 30201 Blast hits to 17322 proteins in 780 species: Archae - 12; Bacteria - 1396; Metazoa - 17338; Fungi - 3422; Plants - 5037; Viruses - 0; Othe…
GH_D01G0810	4.39443	114.915	4.72881	4.94245e-06	UP	AT4G26850.1	mannose-1-phosphate guanylyltransferase (GDP)s;GDP-galactose:mannose-1-phosphate guanylyltransferases;GDP-galactose:glucose-1-phosphate guanylyltransferases;GDP-galactose:myoinositol-1-phosphate guanylyltransferases;glucose-1-phosphate guanylyltransferase
GH_D01G0993	0.337762	2.70671	2.99046	0.0282771	UP	AT1G79570.1	Protein kinase superfamily protein with octicosapeptide/Phox/Bem1p domain
GH_D01G1038	0.428245	2.74827	2.67267	0.0174644	UP	AT5G42350.1	Galactose oxidase/kelch repeat superfamily protein
GH_D01G1058	0.0902437	1.25207	3.74893	0.0052157	UP
GH_D01G1128	0.881973	6.11091	2.78404	3.00272e-05	UP	AT5G42470.1	CONTAINS InterPro DOMAIN/s: Brain/reproductive organ-expressed protein (InterPro:IPR010358); Has 35333 Blast hits to 34131 proteins in 2444 species: Archae - 798; Bacteria - 22429; Metazoa - 974; Fungi - 991; Plants - 531; Viruses - 0; Other Eukaryotes - 9610 (source: NCBI BLink).
GH_D01G1135	0.0507287	0.743732	3.62216	0.0289972	UP	AT1G77210.2	sugar transporter 14
GH_D01G1193	0.432532	2.77104	2.6429	0.000207162	UP
GH_D01G1408	0.0773093	2.30201	4.84894	1.78293e-05	UP	AT2G41900.1	CCCH-type zinc finger protein with ARM repeat domain
GH_D01G1410	0.27984	7.5196	4.73621	6.03804e-05	UP	AT2G41900.1	CCCH-type zinc finger protein with ARM repeat domain
GH_D01G1566	1.67302	8.16918	2.29248	0.0275737	UP	AT3G12750.1	zinc transporter 1 precursor
GH_D01G1717	3.1677	10.3421	1.7086	0.00636193	UP	AT1G70830.5	MLP-like protein 28
GH_D01G2250	0.296866	2.53162	3.06774	0.0396519	UP	AT3G11890.1	Sterile alpha motif (SAM) domain-containing protein
GH_D01G2333	20.7243	48.2494	1.22107	0.00947758	UP	AT2G36410.2	Family of unknown function (DUF662)
GH_D01G2583	0.0156933	0.743679	5.08914	0.0046465	UP	AT5G16715.1	ATP binding;valine-tRNA ligases;aminoacyl-tRNA ligases;nucleotide binding;ATP binding;aminoacyl-tRNA ligases
GH_D02G0097	0.0899067	0.68985	2.92026	0.00139049	UP
GH_D02G0101	2.54785	15.9192	2.64703	6.48464e-06	UP
GH_D02G0598	0.0650383	0.642506	3.2246	0.0458772	UP	AT3G06590.2	basic helix-loop-helix (bHLH) DNA-binding superfamily protein
GH_D02G0665	0.195382	3.15278	3.99761	0.00993406	UP	AT1G34370.1	C2H2 and C2HC zinc fingers superfamily protein
GH_D02G0688	2.80671	5.86815	1.0697	0.00131016	UP	AT4G09830.1	Uncharacterised conserved protein UCP009193
GH_D02G0897	2.1074	4.54134	1.10701	0.0236453	UP	AT4G10810.1	unknown protein; FUNCTIONS IN: molecular_function unknown; INVOLVED IN: biological_process unknown; LOCATED IN: chloroplast; EXPRESSED IN: 23 plant structures; EXPRESSED DURING: 15 growth stages; BEST Arabidopsis thaliana protein match is: unknown protein (TAIR:AT4G24026.1); Has 1807 Blast hits to 1807 proteins in 277 species: Archae - 0; Bacteria - 0; Metazoa - 736; Fungi - 347; Plants - 385; Vi…
GH_D02G0959	1.09878	2.74021	1.32025	0.0104755	UP	AT5G42650.1	allene oxide synthase
GH_D02G1072	0.0150893	0.864284	4.49252	0.00802596	UP	AT1G67420.2	Zn-dependent exopeptidases superfamily protein
GH_D02G1118	0.403276	5.09111	3.67772	0.00094818	UP	AT2G34770.1	fatty acid hydroxylase 1
GH_D02G1251	1.64433	3.8734	1.2345	0.0147176	UP	AT1G68590.1	Ribosomal protein PSRP-3/Ycf65
GH_D02G1396	0.083605	0.539103	2.656	0.0343938	UP	AT5G48050.1	CONTAINS InterPro DOMAIN/s: Retrotransposon gag protein (InterPro:IPR005162); BEST Arabidopsis thaliana protein match is: unknown protein (TAIR:AT1G34070.1); Has 1807 Blast hits to 1807 proteins in 277 species: Archae - 0; Bacteria - 0; Metazoa - 736; Fungi - 347; Plants - 385; Viruses - 0; Other Eukaryotes - 339 (source: NCBI BLink).
GH_D02G1486	0.11694	0.814255	2.80277	0.0412746	UP
GH_D02G1589	1.15424	3.70068	1.6641	0.00337198	UP	AT4G38620.1	myb domain protein 4
GH_D02G1654	0	0.784911	8.20579	8.30692e-07	UP	AT3G57810.1	Cysteine proteinases superfamily protein
GH_D02G2128	0.158046	1.1798	2.88601	0.0272109	UP	AT1G22040.1	Galactose oxidase/kelch repeat superfamily protein
GH_D02G2176	0.202418	3.9129	4.25686	0.0447018	UP
GH_D02G2177	0.117686	1.92554	4.00414	0.00139242	UP	AT5G09530.1	hydroxyproline-rich glycoprotein family protein
GH_D02G2178	0.00681633	0.673523	5.80774	0.00209093	UP
GH_D02G2249	0.584244	2.6051	2.15653	0.0235589	UP	AT4G33920.1	Protein phosphatase 2C family protein
GH_D02G2407	9.22102	21.3709	1.21549	0.000439421	UP	AT1G75560.2	zinc knuckle (CCHC-type) family protein
GH_D02G2455	0.972993	2.21412	1.15544	0.0326215	UP	AT2G16700.1	actin depolymerizing factor 5
GH_D02G2585	0.929441	9.19134	3.2867	0.00622583	UP	AT1G57680.2	FUNCTIONS IN: molecular_function unknown; INVOLVED IN: biological_process unknown; LOCATED IN: endomembrane system; EXPRESSED IN: 24 plant structures; EXPRESSED DURING: 15 growth stages; CONTAINS InterPro DOMAIN/s: Uncharacterised conserved protein UCP031277 (InterPro:IPR016971); Has 35333 Blast hits to 34131 proteins in 2444 species: Archae - 798; Bacteria - 22429; Metazoa - 974; Fungi - 991; Pl…
GH_D03G0098	0.143973	1.54766	3.40313	0.0144624	UP	AT2G17990.1	BEST Arabidopsis thaliana protein match is: kinectin-related (TAIR:AT5G66250.3); Has 7578 Blast hits to 6129 proteins in 783 species: Archae - 220; Bacteria - 1045; Metazoa - 3605; Fungi - 575; Plants - 442; Viruses - 38; Other Eukaryotes - 1653 (source: NCBI BLink).
GH_D03G0292	0.0474747	3.00894	5.89045	7.78143e-05	UP	AT1G07360.1	CCCH-type zinc fingerfamily protein with RNA-binding domain
GH_D03G0336	0.942806	7.95308	3.11208	0.026117	UP	AT4G37880.1	LisH/CRA/RING-U-box domains-containing protein
GH_D03G0441	0.75999	2.46208	1.68453	0.0112311	UP	AT1G78020.1	Protein of unknown function (DUF581)
GH_D03G0455	2.47822	4.98824	1.01168	0.00495449	UP	AT1G15100.1	RING-H2 finger A2A
GH_D03G0578	0.0133173	0.757773	5.20804	0.000379094	UP	AT5G49030.3	tRNA synthetase class I (I, L, M and V) family protein
GH_D03G0610	1.6039	3.44257	1.10667	0.0243043	UP	AT1G79730.1	hydroxyproline-rich glycoprotein family protein
GH_D03G0681	0.147108	1.76034	3.52818	0.0121275	UP	AT4G17040.1	CLP protease R subunit 4
GH_D03G0759	1.42355	3.24242	1.17645	0.0192411	UP	AT4G19640.1	Ras-related small GTP-binding family protein
GH_D03G0797	1.03807	7.53202	2.85285	0.0219354	UP	AT2G41890.1	curculin-like (mannose-binding) lectin family protein / PAN domain-containing protein
GH_D03G0819	0.119477	0.623083	2.34718	0.00327227	UP
GH_D03G0916	14.0083	28.1784	1.01355	4.23658e-07	UP	AT5G53300.4	ubiquitin-conjugating enzyme 10
GH_D03G1105	0.231291	5.92708	4.6308	0.00111081	UP	AT5G61030.1	glycine-rich RNA-binding protein 3
GH_D03G1170	0.289159	1.62223	2.45593	0.00623787	UP	AT3G48330.2	protein-l-isoaspartate methyltransferase 1
GH_D03G1265	0.011129	2.15275	7.39084	1.02857e-12	UP	AT1G01630.1	Sec14p-like phosphatidylinositol transfer family protein
GH_D03G1377	0.572271	2.27567	1.99179	0.00119655	UP	AT3G53990.1	Adenine nucleotide alpha hydrolases-like superfamily protein
GH_D03G1476	0	305.023	28.0014	0.00304903	UP	AT3G45980.1	Histone superfamily protein
GH_D03G1908	0.0612397	2.1064	5.03397	2.37297e-07	UP
GH_D04G0140	92.2601	323.994	1.81236	0.000358538	UP	AT5G05270.2	Chalcone-flavanone isomerase family protein
GH_D04G0298	3.46175	7.39524	1.10139	8.7107e-06	UP	AT1G49170.1	Protein of unknown function (DUF167)
GH_D04G0396	0.0698057	3.65092	5.55451	1.44126e-05	UP	AT3G58730.1	vacuolar ATP synthase subunit D (VATD) / V-ATPase D subunit / vacuolar proton pump D subunit (VATPD)
GH_D04G0600	3.42527	7.38709	1.11123	0.0112645	UP	AT3G27550.1	RNA-binding CRS1 / YhbY (CRM) domain protein
GH_D04G0699	4.85892	10.7479	1.15389	0.00628545	UP	AT3G55830.1	Nucleotide-diphospho-sugar transferases superfamily protein
GH_D04G0720	0.89339	2.97759	1.74088	0.00712308	UP	AT2G40200.1	basic helix-loop-helix (bHLH) DNA-binding superfamily protein
GH_D04G1297	0.607171	1.82311	1.57822	0.0485031	UP	AT5G02750.1	RING/U-box superfamily protein
GH_D04G1371	0.0629703	0.664309	3.3094	0.0192376	UP	AT2G39770.2	Glucose-1-phosphate adenylyltransferase family protein
GH_D04G1513	0.387994	2.20387	2.51495	0.00134971	UP	AT1G69870.1	nitrate transporter 1.7
GH_D04G1558	0.46607	2.66202	2.47961	0.0372144	UP	AT5G15790.2	RING/U-box superfamily protein
GH_D04G1672	0.167936	3.70397	4.42187	1.75457e-05	UP	AT1G76510.2	ARid/BRIGHT DNA-binding domain-containing protein
GH_D04G1770	0.276115	0.598678	1.11357	0.0276781	UP	AT3G19553.1	Amino acid permease family protein
GH_D04G2065	27.6228	55.1871	1.00456	3.77792e-06	UP	AT1G23260.1	MMS ZWEI homologue 1
GH_D04G2105	0.263466	3.59093	3.74565	3.91877e-05	UP	AT1G29150.1	non-ATPase subunit 9
GH_D05G0041	1.2363	6.23197	2.32995	0.00401855	UP	AT5G57360.1	Galactose oxidase/kelch repeat superfamily protein
GH_D05G0109	0.477257	2.09058	2.10968	0.0319316	UP	AT4G32600.1	RING/U-box superfamily protein
GH_D05G0115	8.9796	18.1205	1.01838	0.00860669	UP	AT2G25670.2	BEST Arabidopsis thaliana protein match is: copper ion binding (TAIR:AT4G32610.1); Has 43784 Blast hits to 26928 proteins in 1799 species: Archae - 86; Bacteria - 6347; Metazoa - 15971; Fungi - 5398; Plants - 1931; Viruses - 259; Other Eukaryotes - 13792 (source: NCBI BLink).
GH_D05G0295	2.53965	5.39253	1.09301	0.00980321	UP	AT4G29530.1	Pyridoxal phosphate phosphatase-related protein
GH_D05G0315	0.278669	3.95505	3.774	0.018986	UP	AT5G57020.1	myristoyl-CoA:protein N-myristoyltransferase
GH_D05G0332	0.642127	2.35173	1.86582	0.00346645	UP	AT5G20610.1	unknown protein; BEST Arabidopsis thaliana protein match is: unknown protein (TAIR:AT5G26160.1); Has 918 Blast hits to 759 proteins in 180 species: Archae - 6; Bacteria - 105; Metazoa - 264; Fungi - 89; Plants - 167; Viruses - 5; Other Eukaryotes - 282 (source: NCBI BLink).
GH_D05G0343	0.870616	4.25072	2.27507	7.76457e-10	UP	AT5G20630.1	germin 3
GH_D05G0447	4.39099	8.82164	1.0125	0.000212056	UP	AT3G20430.1	CONTAINS InterPro DOMAIN/s: Phosphorylated adapter RNA export protein, RNA-binding domain (InterPro:IPR019385); Has 110 Blast hits to 110 proteins in 51 species: Archae - 0; Bacteria - 3; Metazoa - 56; Fungi - 0; Plants - 36; Viruses - 0; Other Eukaryotes - 15 (source: NCBI BLink).
GH_D05G0642	0.292239	3.15429	3.40473	0.0429598	UP	AT4G31580.2	serine/arginine-rich 22
GH_D05G0694	0.138884	0.966849	2.79085	0.0131822	UP	AT1G76320.1	FAR1-related sequence 4
GH_D05G0701	0.045973	0.859611	3.97114	0.0228881	UP	AT3G63530.2	RING/U-box superfamily protein
GH_D05G0801	0	0.520329	6.39338	0.00925417	UP	AT5G22280.1	unknown protein; FUNCTIONS IN: molecular_function unknown; INVOLVED IN: biological_process unknown; LOCATED IN: endomembrane system; EXPRESSED IN: 22 plant structures; EXPRESSED DURING: 13 growth stages; BEST Arabidopsis thaliana protein match is: unknown protein (TAIR:AT3G44280.1); Has 82 Blast hits to 82 proteins in 13 species: Archae - 0; Bacteria - 0; Metazoa - 0; Fungi - 0; Plants - 82; Viru…
GH_D05G0803	0.122804	17.6937	7.1504	0.0111704	UP	AT3G11590.1	unknown protein; LOCATED IN: plasma membrane; EXPRESSED IN: 22 plant structures; EXPRESSED DURING: 13 growth stages; BEST Arabidopsis thaliana protein match is: unknown protein (TAIR:AT5G22310.1); Has 22320 Blast hits to 15179 proteins in 1213 species: Archae - 372; Bacteria - 2307; Metazoa - 10906; Fungi - 1700; Plants - 1146; Viruses - 65; Other Eukaryotes - 5824 (source: NCBI BLink).
GH_D05G0866	0.165096	0.982549	2.50682	0.018229	UP	AT2G28200.1	C2H2-type zinc finger family protein
GH_D05G0964	0.037642	0.501983	3.61937	0.00140023	UP	AT2G28760.3	UDP-XYL synthase 6
GH_D05G1020	4.49063	11.5879	1.37269	0.00947892	UP	AT3G45230.1	hydroxyproline-rich glycoprotein family protein
GH_D05G1114	6.77366	15.9614	1.24395	0.0447557	UP	AT5G23860.2	tubulin beta 8
GH_D05G1233	0.109792	0.974418	3.11604	0.0328937	UP	AT1G52520.1	FAR1-related sequence 6
GH_D05G1261	0.139688	1.20017	3.01745	0.0452728	UP	AT1G15410.1	aspartate-glutamate racemase family
GH_D05G1302	1.68154	5.83258	1.7936	0.0214909	UP	AT1G15260.1	unknown protein; BEST Arabidopsis thaliana protein match is: unknown protein (TAIR:AT3G16070.1); Has 28 Blast hits to 28 proteins in 7 species: Archae - 0; Bacteria - 0; Metazoa - 0; Fungi - 0; Plants - 28; Viruses - 0; Other Eukaryotes - 0 (source: NCBI BLink).
GH_D05G1408	4.26535	13.2771	1.64167	0.0456077	UP	AT3G13980.1	unknown protein; BEST Arabidopsis thaliana protein match is: unknown protein (TAIR:AT1G54200.1); Has 1485 Blast hits to 418 proteins in 98 species: Archae - 0; Bacteria - 6; Metazoa - 246; Fungi - 61; Plants - 107; Viruses - 6; Other Eukaryotes - 1059 (source: NCBI BLink).
GH_D05G1467	1.22185	3.85099	1.63369	0.0359921	UP	AT1G31335.1	unknown protein; FUNCTIONS IN: molecular_function unknown; INVOLVED IN: biological_process unknown; LOCATED IN: plasma membrane; EXPRESSED IN: 20 plant structures; EXPRESSED DURING: 13 growth stages; Has 34 Blast hits to 34 proteins in 8 species: Archae - 0; Bacteria - 0; Metazoa - 0; Fungi - 0; Plants - 34; Viruses - 0; Other Eukaryotes - 0 (source: NCBI BLink).
GH_D05G1693	0.0758737	0.81348	3.38302	0.00581001	UP	AT4G21470.1	riboflavin kinase/FMN hydrolase
GH_D05G1723	0.20866	1.54226	2.80565	0.0385098	UP	AT1G11570.2	NTF2-like
GH_D05G2340	0.152125	1.23211	2.97966	0.00574584	UP	AT4G08500.1	MAPK/ERK kinase kinase 1
GH_D05G2341	0.676191	2.88532	2.06521	0.00959594	UP	AT1G24620.1	EF hand calcium-binding protein family
GH_D05G2514	0.466542	1.62042	1.76819	0.00148377	UP
GH_D05G2572	0.14885	1.28316	3.09433	0.0174084	UP	AT5G42220.1	Ubiquitin-like superfamily protein
GH_D05G2606	0	7.36212	11.2765	5.66042e-05	UP	AT3G54340.1	K-box region and MADS-box transcription factor family protein
GH_D05G2680	0.711399	2.88256	2.01403	0.0121541	UP	AT5G64430.1	Octicosapeptide/Phox/Bem1p family protein
GH_D05G2681	0.0157557	0.636276	4.88504	0.000558671	UP	AT4G24440.2	transcription initiation factor IIA gamma chain / TFIIA-gamma (TFIIA-S)
GH_D05G2717	0.0662853	1.71589	4.64073	0.000265703	UP	AT4G08460.3	Protein of unknown function (DUF1644)
GH_D05G2729	1.58954	4.75339	1.56962	0.0093875	UP	AT4G08455.1	BTB/POZ domain-containing protein
GH_D05G2968	6.26651	12.6161	1.02558	0.0118335	UP	AT1G42990.1	basic region/leucine zipper motif 60
GH_D05G2982	0.221075	1.52518	2.75566	0.0301406	UP	AT4G23440.1	Disease resistance protein (TIR-NBS class)
GH_D05G3600	2.83057	7.52085	1.41685	0.00678123	UP	AT1G53400.1	Ubiquitin domain-containing protein
GH_D05G3615	0.024828	0.792816	4.80074	0.00100628	UP	AT1G29140.1	Pollen Ole e 1 allergen and extensin family protein
GH_D05G3666	0.0348967	0.769611	4.26004	0.000350557	UP
GH_D05G3672	10.5185	26.2965	1.32661	1.40851e-24	UP	AT5G46020.1	CONTAINS InterPro DOMAIN/s: Casein kinase substrate, phosphoprotein PP28 (InterPro:IPR019380); Has 30201 Blast hits to 17322 proteins in 780 species: Archae - 12; Bacteria - 1396; Metazoa - 17338; Fungi - 3422; Plants - 5037; Viruses - 0; Other Eukaryotes - 2996 (source: NCBI BLink).
GH_D05G3686	5.63245	14.8678	1.4011	6.79943e-05	UP	AT5G53940.1	Yippee family putative zinc-binding protein
GH_D05G3777	6.36825	14.4523	1.18448	9.21888e-07	UP	AT5G53800.1	unknown protein; Has 30201 Blast hits to 17322 proteins in 780 species: Archae - 12; Bacteria - 1396; Metazoa - 17338; Fungi - 3422; Plants - 5037; Viruses - 0; Other Eukaryotes - 2996 (source: NCBI BLink).
GH_D05G3869	0.103749	1.07107	3.33017	0.0284824	UP	AT5G54850.1	unknown protein; Has 1807 Blast hits to 1807 proteins in 277 species: Archae - 0; Bacteria - 0; Metazoa - 736; Fungi - 347; Plants - 385; Viruses - 0; Other Eukaryotes - 339 (source: NCBI BLink).
GH_D05G3873	0	4.15923	10.4952	8.98936e-14	UP	AT2G16950.2	transportin 1
GH_D05G3926	0.727708	2.52836	1.80045	0.000718638	UP	AT1G05170.1	Galactosyltransferase family protein
GH_D05G3978	0.287907	1.37505	2.2536	1.36911e-05	UP	AT3G07100.1	Sec23/Sec24 protein transport family protein
GH_D06G0102	0.0887773	0.861494	3.23961	0.0203826	UP	AT1G19310.1	RING/U-box superfamily protein
GH_D06G0242	1.49987	3.47954	1.19722	0.0138699	UP
GH_D06G0337	0.671859	6.81421	3.3262	0.000189662	UP	AT1G72230.1	Cupredoxin superfamily protein
GH_D06G0388	4.86947	16.3209	1.74721	0.0191735	UP	AT1G78020.1	Protein of unknown function (DUF581)
GH_D06G0398	0.090463	0.682905	2.88778	0.0362209	UP	AT1G22040.1	Galactose oxidase/kelch repeat superfamily protein
GH_D06G0418	0.100396	1.49033	3.7289	0.00158586	UP	AT1G36940.1	unknown protein; Has 21 Blast hits to 21 proteins in 8 species: Archae - 0; Bacteria - 0; Metazoa - 0; Fungi - 0; Plants - 21; Viruses - 0; Other Eukaryotes - 0 (source: NCBI BLink).
GH_D06G0458	0.235164	2.25242	3.27853	0.00932735	UP	AT1G77590.1	long chain acyl-CoA synthetase 9
GH_D06G0854	0.05423	0.942135	4.06947	0.00999406	UP	AT5G14850.1	Alg9-like mannosyltransferase family
GH_D06G0890	0.0235177	10.0591	8.5653	0.00942731	UP	AT2G26440.1	Plant invertase/pectin methylesterase inhibitor superfamily
GH_D06G1019	0.072523	0.867876	3.31494	0.0139902	UP
GH_D06G1328	0.191983	3.56189	4.20664	0.000444784	UP	AT3G42170.1	BED zinc finger ;hAT family dimerisation domain
GH_D06G1337	0.175227	1.84203	3.36951	0.0079848	UP	AT1G52530.1	CONTAINS InterPro DOMAIN/s: Hus1-like protein (InterPro:IPR007150); Has 129 Blast hits to 128 proteins in 49 species: Archae - 0; Bacteria - 0; Metazoa - 57; Fungi - 10; Plants - 47; Viruses - 0; Other Eukaryotes - 15 (source: NCBI BLink).
GH_D06G1629	0.103768	0.552896	2.37042	0.0496443	UP	AT5G46170.1	F-box family protein
GH_D06G1738	0	0.737694	7.00771	2.73335e-05	UP	AT5G65310.1	homeobox protein 5
GH_D06G1759	0.211304	27.9114	7.03958	0.00743968	UP	AT1G11840.6	glyoxalase I homolog
GH_D06G1818	2.32041	17.6371	2.92495	0.00221697	UP
GH_D06G1892	0.013488	0.504131	4.97129	0.000258506	UP	AT2G40320.1	TRICHOME BIREFRINGENCE-LIKE 33
GH_D06G1957	0.0583673	0.660366	3.28388	1.30119e-05	UP	AT2G39420.1	alpha/beta-Hydrolases superfamily protein
GH_D06G1964	0.235126	2.26455	3.23092	0.00352853	UP	AT3G12620.2	Protein phosphatase 2C family protein
GH_D06G2308	0.0135453	0.69175	5.34738	0.0147209	UP	AT2G34250.2	SecY protein transport family protein
GH_D06G2411	0.0668647	1.25991	4.20933	2.29927e-05	UP	AT5G47720.4	Thiolase family protein
GH_D07G0102	44.6642	130.139	1.553	0.031498	UP
GH_D07G0213	3.53142	11.2801	1.67548	1.22641e-07	UP	AT2G26340.1	unknown protein; FUNCTIONS IN: molecular_function unknown; INVOLVED IN: biological_process unknown; LOCATED IN: chloroplast thylakoid membrane, chloroplast thylakoid lumen, chloroplast; EXPRESSED IN: 22 plant structures; EXPRESSED DURING: 13 growth stages; Has 38 Blast hits to 38 proteins in 13 species: Archae - 0; Bacteria - 0; Metazoa - 0; Fungi - 0; Plants - 38; Viruses - 0; Other Eukaryotes -…
GH_D07G0303	0.24411	2.44875	3.29828	0.0342521	UP	AT5G14800.1	pyrroline-5- carboxylate (P5C) reductase
GH_D07G0648	0.173936	1.43302	3.00206	0.0161763	UP	AT4G26090.1	NB-ARC domain-containing disease resistance protein
GH_D07G0654	0.0598593	2.52805	5.34929	0.000181282	UP	AT5G23680.1	Sterile alpha motif (SAM) domain-containing protein
GH_D07G0731	0.164143	2.36097	3.82674	0.00209093	UP	AT3G47520.1	malate dehydrogenase
GH_D07G0754	4.6495	11.5917	1.32016	0.00486761	UP	AT1G74210.1	PLC-like phosphodiesterases superfamily protein
GH_D07G0757	0.351295	3.54259	3.34163	0.000794499	UP	AT5G61040.1	unknown protein; BEST Arabidopsis thaliana protein match is: unknown protein (TAIR:AT5G08010.1); Has 1807 Blast hits to 1807 proteins in 277 species: Archae - 0; Bacteria - 0; Metazoa - 736; Fungi - 347; Plants - 385; Viruses - 0; Other Eukaryotes - 339 (source: NCBI BLink).
GH_D07G0794	0.069756	1.54399	4.37949	1.83774e-05	UP	AT5G16150.3	plastidic GLC translocator
GH_D07G0836	0	0.704325	19.0196	5.12646e-07	UP	AT5G59440.3	P-loop containing nucleoside triphosphate hydrolases superfamily protein
GH_D07G0958	0.225722	1.77862	2.99736	0.00339547	UP	AT2G04350.2	AMP-dependent synthetase and ligase family protein
GH_D07G1061	0.269294	1.40609	2.33073	0.016313	UP	AT5G02420.1	unknown protein; Has 90 Blast hits to 90 proteins in 10 species: Archae - 0; Bacteria - 0; Metazoa - 0; Fungi - 0; Plants - 90; Viruses - 0; Other Eukaryotes - 0 (source: NCBI BLink).
GH_D07G1171	4.84544	10.176	1.07639	0.0402346	UP	AT3G44590.1	60S acidic ribosomal protein family
GH_D07G1266	0	1.32657	9.02033	8.06571e-06	UP	AT5G03170.1	FASCICLIN-like arabinogalactan-protein 11
GH_D07G1281	7.77806	16.6237	1.1054	0.0152005	UP	AT5G12250.1	beta-6 tubulin
GH_D07G1411	0.0827123	18.8594	7.76922	4.62071e-07	UP	AT4G01850.2	S-adenosylmethionine synthetase 2
GH_D07G1438	0.844146	4.58126	2.43326	0.0187355	UP	AT4G01560.1	Ribosomal RNA processing Brix domain protein
GH_D07G1552	0.082395	0.946512	3.36685	0.0309529	UP
GH_D07G1637	0.17317	5.03036	4.84962	2.87317e-06	UP	AT4G21150.3	ribophorin II (RPN2) family protein
GH_D07G1961	3.06268	9.31869	1.6079	0.00213965	UP	AT5G61090.1	Polynucleotidyl transferase, ribonuclease H-like superfamily protein
GH_D07G2059	0.125604	0.961199	2.82426	0.0305861	UP	AT2G32650.2	RmlC-like cupins superfamily protein
GH_D07G2105	0.188775	23.8072	6.96584	4.66514e-18	UP	AT5G48160.2	Protein of unknown function (DUF1423)
GH_D07G2195	0.329177	1.07975	1.71879	0.00141393	UP	AT5G24590.2	TCV-interacting protein
GH_D07G2213	0.131951	1.77709	3.72545	0.0256279	UP	AT1G19485.2	Transducin/WD40 repeat-like superfamily protein
GH_D07G2270	0.183383	8.22269	5.42297	0.000462508	UP	AT3G28917.1	mini zinc finger 2
GH_D07G2295	0.229769	36.1934	7.26898	2.2269e-06	UP	AT3G54560.1	histone H2A 11
GH_D07G2479	0.170138	1.94255	3.4717	0.0298369	UP	AT3G27530.1	golgin candidate 6
GH_D08G0056	0.545049	1.76651	1.67049	0.0404807	UP
GH_D08G0297	2.81492	6.79036	1.2756	0.00243611	UP	AT1G50640.1	ethylene responsive element binding factor 3
GH_D08G0300	0.0896503	1.87632	4.14956	0.00237247	UP	AT5G55290.2	ATPase, V0 complex, subunit E
GH_D08G0316	2.32377	9.65371	2.05414	1.50972e-05	UP	AT1G64230.2	ubiquitin-conjugating enzyme 28
GH_D08G0340	0.0495317	1.23379	4.56529	1.76695e-11	UP	AT5G13490.2	ADP/ATP carrier 2
GH_D08G0419	0.702306	8.94837	3.67852	0.00131695	UP	AT3G02470.4	S-adenosylmethionine decarboxylase
GH_D08G0514	0.0737133	1.42206	4.22371	0.000209088	UP	AT1G03100.1	Pentatricopeptide repeat (PPR) superfamily protein
GH_D08G0560	0.0254817	0.782118	4.63529	0.0156226	UP	AT2G04780.2	FASCICLIN-like arabinoogalactan 7
GH_D08G0580	10.6702	33.3192	1.643	0.0173823	UP	AT3G02360.1	6-phosphogluconate dehydrogenase family protein
GH_D08G0621	1.87076	4.3618	1.22929	0.0126361	UP	AT3G60220.1	TOXICOS EN LEVADURA 4
GH_D08G0636	0.0423467	0.953672	4.3487	0.00137478	UP	AT3G60260.4	ELMO/CED-12 family protein
GH_D08G0915	0.14005	2.3076	4.00015	0.00123969	UP	AT4G04614.1	unknown protein; Has 35333 Blast hits to 34131 proteins in 2444 species: Archae - 798; Bacteria - 22429; Metazoa - 974; Fungi - 991; Plants - 531; Viruses - 0; Other Eukaryotes - 9610 (source: NCBI BLink).
GH_D08G0963	7.55198	16.7689	1.15879	0.0138627	UP	AT4G30400.1	RING/U-box superfamily protein
GH_D08G1494	0.903638	8.7296	3.23728	0.0148228	UP	AT1G02280.2	translocon at the outer envelope membrane of chloroplasts 33
GH_D08G1589	11.1313	32.8568	1.56287	1.46516e-06	UP	AT2G45860.1	unknown protein; Has 32 Blast hits to 32 proteins in 13 species: Archae - 0; Bacteria - 0; Metazoa - 0; Fungi - 0; Plants - 32; Viruses - 0; Other Eukaryotes - 0 (source: NCBI BLink).
GH_D08G1634	0.096181	1.14034	3.52015	0.0035046	UP	AT2G45260.1	Plant protein of unknown function (DUF641)
GH_D08G1652	0.319952	1.62972	2.31035	0.00187897	UP	AT3G60520.1	unknown protein; BEST Arabidopsis thaliana protein match is: unknown protein (TAIR:AT1G02070.1); Has 107 Blast hits to 107 proteins in 14 species: Archae - 0; Bacteria - 0; Metazoa - 0; Fungi - 0; Plants - 107; Viruses - 0; Other Eukaryotes - 0 (source: NCBI BLink).
GH_D08G1717	0.498328	3.58442	2.81651	6.20378e-05	UP	AT1G51400.1	Photosystem II 5 kD protein
GH_D08G1750	12.0443	26.1329	1.1245	0.00155453	UP
GH_D08G1758	0.036091	1.11306	4.52557	0.0105108	UP	AT4G19400.1	Profilin family protein
GH_D08G1945	30.3592	85.129	1.48786	0.00142246	UP	AT5G14750.1	myb domain protein 66
GH_D08G2067	0.105259	1.70545	3.98374	0.0237068	UP	AT4G05440.1	temperature sensing protein-related
GH_D08G2147	0.061667	0.677122	3.38631	0.000291492	UP	AT4G02715.1	unknown protein; Has 30201 Blast hits to 17322 proteins in 780 species: Archae - 12; Bacteria - 1396; Metazoa - 17338; Fungi - 3422; Plants - 5037; Viruses - 0; Other Eukaryotes - 2996 (source: NCBI BLink).
GH_D08G2198	5.38905	12.3234	1.19876	0.00106618	UP	AT5G44060.1	unknown protein; BEST Arabidopsis thaliana protein match is: unknown protein (TAIR:AT1G04000.1); Has 1807 Blast hits to 1807 proteins in 277 species: Archae - 0; Bacteria - 0; Metazoa - 736; Fungi - 347; Plants - 385; Viruses - 0; Other Eukaryotes - 339 (source: NCBI BLink).
GH_D08G2222	0.264689	2.96601	3.50663	0.00324849	UP	AT3G24715.1	Protein kinase superfamily protein with octicosapeptide/Phox/Bem1p domain
GH_D08G2287	0	2.17652	23.4998	0.020842	UP	AT2G28120.1	Major facilitator superfamily protein
GH_D08G2463	4.36065	9.36015	1.10373	0.0309887	UP	AT1G08530.1	unknown protein; FUNCTIONS IN: molecular_function unknown; INVOLVED IN: biological_process unknown; LOCATED IN: chloroplast; BEST Arabidopsis thaliana protein match is: unknown protein (TAIR:AT5G09995.2); Has 140 Blast hits to 140 proteins in 53 species: Archae - 0; Bacteria - 63; Metazoa - 0; Fungi - 0; Plants - 76; Viruses - 0; Other Eukaryotes - 1 (source: NCBI BLink).
GH_D08G2541	0.282512	7.51182	4.70537	0.0233962	UP	AT3G13610.1	2-oxoglutarate (2OG) and Fe(II)-dependent oxygenase superfamily protein
GH_D08G2583	2.06265	10.9134	2.40168	0.00305588	UP	AT3G49910.1	Translation protein SH3-like family protein
GH_D08G2632	0.0177053	0.562652	4.77118	0.0498019	UP	AT3G19770.1	Vacuolar sorting protein 9 (VPS9) domain
GH_D08G2692	12.7166	26.0751	1.041	0.000680529	UP	AT2G34160.1	Alba DNA/RNA-binding protein
GH_D08G2762	31.9752	66.5938	1.06796	0.0265841	UP
GH_D08G2815	0.342836	1.25893	1.83953	0.0232779	UP	AT2G26040.1	PYR1-like 2
GH_D09G0046	0.0340347	1.11116	4.77086	0.00224837	UP	AT2G42780.1	FUNCTIONS IN: molecular_function unknown; INVOLVED IN: regulation of transcription; LOCATED IN: integral to membrane, nucleus; EXPRESSED IN: 20 plant structures; EXPRESSED DURING: 11 growth stages; CONTAINS InterPro DOMAIN/s: RNA polymerase II transcription factor SIII, subunit A (InterPro:IPR010684); Has 187 Blast hits to 186 proteins in 77 species: Archae - 0; Bacteria - 0; Metazoa - 104; Fungi…
GH_D09G0080	0.0983543	0.619852	2.64122	0.000174258	UP	AT4G18160.1	Ca2+ activated outward rectifying K+ channel 6
GH_D09G0104	0.106404	3.70884	5.06388	2.45051e-06	UP	AT5G39250.1	F-box family protein
GH_D09G0146	0.124085	1.1432	3.11197	0.0198605	UP	AT3G53210.1	nodulin MtN21 /EamA-like transporter family protein
GH_D09G0290	3.88651	8.84702	1.19765	0.000476527	UP	AT2G04700.1	ferredoxin thioredoxin reductase catalytic beta chain family protein
GH_D09G0402	1.0702	2.48315	1.21441	0.0248788	UP	AT5G14280.1	DNA-binding storekeeper protein-related
GH_D09G0423	0.685704	2.13967	1.62077	0.031558	UP	AT2G47140.1	NAD(P)-binding Rossmann-fold superfamily protein
GH_D09G0470	0.556396	6.07402	3.44315	0.0358977	UP	AT3G26935.1	DHHC-type zinc finger family protein
GH_D09G0542	0.513372	1.74031	1.74999	0.00872257	UP	AT3G03790.1	ankyrin repeat family protein / regulator of chromosome condensation (RCC1) family protein
GH_D09G0666	0.18413	0.743987	1.97612	5.2919e-06	UP	AT2G04940.1	scramblase-related
GH_D09G0889	2.48263	7.30857	1.55217	0.0169207	UP	AT4G18710.1	Protein kinase superfamily protein
GH_D09G0908	0.349554	2.67691	2.92007	0.0253102	UP	AT5G45190.1	Cyclin family protein
GH_D09G0998	0.246322	2.91977	3.56382	0.000531782	UP	AT1G80490.2	TOPLESS-related 1
GH_D09G1005	0	1.38572	9.09814	0.0135676	UP	AT2G27880.1	Argonaute family protein
GH_D09G1055	0.14611	1.04375	2.79118	0.0380274	UP	AT1G08230.2	Transmembrane amino acid transporter family protein
GH_D09G1071	0.0743513	0.789674	3.39194	0.000226636	UP	AT5G22510.1	alkaline/neutral invertase
GH_D09G1124	0.045013	0.626829	3.7814	0.0241813	UP	AT1G08440.1	Aluminium activated malate transporter family protein
GH_D09G1215	0.251819	2.19743	3.1003	4.98646e-06	UP	AT5G13500.3	unknown protein; FUNCTIONS IN: molecular_function unknown; INVOLVED IN: biological_process unknown; LOCATED IN: endomembrane system; EXPRESSED IN: 22 plant structures; EXPRESSED DURING: 13 growth stages; BEST Arabidopsis thaliana protein match is: unknown protein (TAIR:AT5G25265.1); Has 35333 Blast hits to 34131 proteins in 2444 species: Archae - 798; Bacteria - 22429; Metazoa - 974; Fungi - 991;…
GH_D09G1268	0.210896	8.42716	5.29386	9.65994e-05	UP	AT2G40830.3	RING-H2 finger C1A
GH_D09G1348	0.570955	6.07856	3.39486	0.0111704	UP	AT2G41900.1	CCCH-type zinc finger protein with ARM repeat domain
GH_D09G1417	0.158757	3.01769	4.1867	0.0110957	UP	AT3G11950.2	TRAF-like superfamily protein
GH_D09G1456	2.54534	5.8574	1.20134	0.0497732	UP	AT5G06370.1	NC domain-containing protein-related
GH_D09G1552	0.170373	1.28617	2.80557	0.034173	UP
GH_D09G1623	0.141358	0.848515	2.56013	0.0099129	UP	AT2G37150.2	RING/U-box superfamily protein
GH_D09G1626	6.24363	14.7072	1.24052	0.000504676	UP	AT2G37120.1	S1FA-like DNA-binding protein
GH_D09G1690	1.27767	4.51932	1.80633	0.0292865	UP	AT2G37530.1	unknown protein; BEST Arabidopsis thaliana protein match is: unknown protein (TAIR:AT1G07795.1); Has 39 Blast hits to 39 proteins in 11 species: Archae - 0; Bacteria - 0; Metazoa - 0; Fungi - 0; Plants - 39; Viruses - 0; Other Eukaryotes - 0 (source: NCBI BLink).
GH_D09G1785	0.772667	22.8256	4.86268	0.0189514	UP	AT5G58420.1	Ribosomal protein S4 (RPS4A) family protein
GH_D09G1877	9.27531	21.265	1.19896	0.0398675	UP	AT1G68490.1	unknown protein; FUNCTIONS IN: molecular_function unknown; INVOLVED IN: biological_process unknown; LOCATED IN: chloroplast; EXPRESSED IN: 22 plant structures; EXPRESSED DURING: 13 growth stages; BEST Arabidopsis thaliana protein match is: unknown protein (TAIR:AT1G13390.2); Has 125 Blast hits to 125 proteins in 18 species: Archae - 0; Bacteria - 0; Metazoa - 0; Fungi - 0; Plants - 125; Viruses -…
GH_D09G1988	0.297964	2.42647	2.99538	0.0147176	UP	AT5G63610.1	cyclin-dependent kinase E;1
GH_D09G2069	1.28837	2.9613	1.20623	0.00137195	UP	AT4G17070.1	peptidyl-prolyl cis-trans isomerases
GH_D09G2158	0.147801	2.84284	4.22209	0.0155673	UP	AT5G43490.1	unknown protein; Has 1807 Blast hits to 1807 proteins in 277 species: Archae - 0; Bacteria - 0; Metazoa - 736; Fungi - 347; Plants - 385; Viruses - 0; Other Eukaryotes - 339 (source: NCBI BLink).
GH_D09G2225	1.95188	4.27848	1.12417	0.00754969	UP	AT2G33585.1	unknown protein; Has 31 Blast hits to 31 proteins in 12 species: Archae - 0; Bacteria - 0; Metazoa - 0; Fungi - 0; Plants - 31; Viruses - 0; Other Eukaryotes - 0 (source: NCBI BLink).
GH_D09G2262	1.35501	4.34525	1.67839	3.7594e-07	UP	AT5G01840.1	ovate family protein 1
GH_D09G2276	0	2.29239	10.7828	0.00193653	UP	AT2G38580.1	Mitochondrial ATP synthase D chain-related protein
GH_D09G2332	0.396843	2.40864	2.59627	0.00261044	UP	AT3G22790.1	Kinase interacting (KIP1-like) family protein
GH_D09G2442	1.24362	4.29233	1.7747	0.0281948	UP	AT2G31200.1	actin depolymerizing factor 6
GH_D09G2519	0.232058	1.76825	2.93613	0.0241372	UP	AT3G16630.2	P-loop containing nucleoside triphosphate hydrolases superfamily protein
GH_D09G2583	0.124943	1.29928	3.29804	0.0377738	UP	AT5G23090.1	nuclear factor Y, subunit B13
GH_D10G0039	3.36211	7.30502	1.12451	0.00492567	UP	AT1G30480.1	D111/G-patch domain-containing protein
GH_D10G0109	1.64642	3.91708	1.25627	0.00288011	UP	AT4G03960.1	Phosphotyrosine protein phosphatases superfamily protein
GH_D10G0140	0.158069	0.842662	2.40393	0.00143198	UP	AT5G52890.1	AT hook motif-containing protein
GH_D10G0489	2.63751	21.9978	3.06277	3.7594e-07	UP	AT5G45100.1	SBP (S-ribonuclease binding protein) family protein
GH_D10G0519	3.96037	10.8763	1.46249	0.000163856	UP	AT1G79660.1	unknown protein; BEST Arabidopsis thaliana protein match is: unknown protein (TAIR:AT1G16170.1); Has 30201 Blast hits to 17322 proteins in 780 species: Archae - 12; Bacteria - 1396; Metazoa - 17338; Fungi - 3422; Plants - 5037; Viruses - 0; Other Eukaryotes - 2996 (source: NCBI BLink).
GH_D10G0897	0.17452	1.00056	2.49399	0.00803364	UP	AT3G21180.1	autoinhibited Ca(2+)-ATPase 9
GH_D10G0906	0.159756	0.837175	2.38508	0.0178176	UP	AT1G59750.4	auxin response factor 1
GH_D10G0907	0.063029	1.2439	4.28309	0.00119099	UP	AT4G36480.2	long-chain base1
GH_D10G0937	0.0796857	1.23372	3.8668	0.0263108	UP	AT3G27470.2	Protein of unknown function (DUF707)
GH_D10G0994	1.46181	7.4157	2.33553	0.00421907	UP	AT4G36470.1	S-adenosyl-L-methionine-dependent methyltransferases superfamily protein
GH_D10G1075	0.0850743	1.63888	4.174	0.00399333	UP	AT4G37880.1	LisH/CRA/RING-U-box domains-containing protein
GH_D10G1108	1.12937	3.21947	1.51523	0.00137972	UP	AT5G64880.1	unknown protein; Has 30201 Blast hits to 17322 proteins in 780 species: Archae - 12; Bacteria - 1396; Metazoa - 17338; Fungi - 3422; Plants - 5037; Viruses - 0; Other Eukaryotes - 2996 (source: NCBI BLink).
GH_D10G1110	0.288788	2.56767	3.16137	0.00188679	UP	AT2G22010.1	related to KPC1
GH_D10G1169	0.0728887	2.8318	5.20283	3.19079e-06	UP	AT1G31830.1	Amino acid permease family protein
GH_D10G1202	0.142917	3.33114	4.54499	0.00237247	UP	AT5G23570.1	XS domain-containing protein / XS zinc finger domain-containing protein-related
GH_D10G1344	0.185429	4.30101	4.49583	0.0123395	UP	AT3G59650.1	mitochondrial ribosomal protein L51/S25/CI-B8 family protein
GH_D10G1699	0.169974	0.673921	1.97807	0.0178692	UP	AT1G04300.1	TRAF-like superfamily protein
GH_D10G1911	6.30659	14.3632	1.19265	0.0426468	UP	AT4G02340.1	alpha/beta-Hydrolases superfamily protein
GH_D10G1912	0.170118	1.5503	3.11067	0.044166	UP	AT5G11170.1	DEAD/DEAH box RNA helicase family protein
GH_D10G1964	0.13223	1.01616	2.88783	0.0157318	UP	AT3G16920.1	chitinase-like protein 2
GH_D10G1994	0	0.900878	7.87491	1.99505e-05	UP	AT1G47960.1	cell wall / vacuolar inhibitor of fructosidase 1
GH_D10G2117	0.080868	2.07772	4.60513	0.00111832	UP	AT1G80750.1	Ribosomal protein L30/L7 family protein
GH_D10G2128	0.233357	2.79195	3.55919	0.0219131	UP
GH_D10G2209	11.3164	22.7815	1.01253	0.00514201	UP	AT3G12390.1	Nascent polypeptide-associated complex (NAC), alpha subunit family protein
GH_D10G2416	17.8353	37.728	1.08043	0.00382938	UP	AT3G22480.1	prefoldin 2
GH_D10G2553	33.9506	90.1692	1.41514	0.0386499	UP	AT2G39705.1	ROTUNDIFOLIA like 8
GH_D10G2822	2.82004	5.98565	1.07617	0.0255502	UP	AT3G01740.1	Mitochondrial ribosomal protein L37
GH_D11G0053	30.7649	76.6908	1.32211	0.000186497	UP	AT1G13360.1	unknown protein; BEST Arabidopsis thaliana protein match is: unknown protein (TAIR:AT3G25870.1); Has 69 Blast hits to 69 proteins in 16 species: Archae - 0; Bacteria - 0; Metazoa - 6; Fungi - 0; Plants - 63; Viruses - 0; Other Eukaryotes - 0 (source: NCBI BLink).
GH_D11G0111	6.07552	13.5961	1.16709	0.0292604	UP	AT5G52510.1	SCARECROW-like 8
GH_D11G0383	1.4816	3.3508	1.17597	0.00224837	UP	AT5G60850.1	OBF binding protein 4
GH_D11G0463	0.067755	5.61216	6.27464	8.6908e-07	UP	AT4G36130.1	Ribosomal protein L2 family
GH_D11G0546	0.8	3.51546	2.12726	0.000264566	UP	AT4G37800.1	xyloglucan endotransglucosylase/hydrolase 7
GH_D11G0656	0.170604	2.12741	3.59836	0.00094456	UP	AT1G06470.2	Nucleotide/sugar transporter family protein
GH_D11G0722	0.130526	1.62856	3.63373	0.00256876	UP	AT5G14720.1	Protein kinase superfamily protein
GH_D11G0847	0.0741017	1.44017	4.19077	0.000856977	UP	AT3G60590.2	unknown protein; LOCATED IN: chloroplast, chloroplast inner membrane, chloroplast envelope; EXPRESSED IN: 23 plant structures; EXPRESSED DURING: 14 growth stages; BEST Arabidopsis thaliana protein match is: unknown protein (TAIR:AT1G48460.1); Has 35333 Blast hits to 34131 proteins in 2444 species: Archae - 798; Bacteria - 22429; Metazoa - 974; Fungi - 991; Plants - 531; Viruses - 0; Other Eukaryo…
GH_D11G0941	0.072774	0.734855	3.2956	0.00334412	UP	AT4G11610.1	C2 calcium/lipid-binding plant phosphoribosyltransferase family protein
GH_D11G1209	0.118128	1.69647	3.8259	0.000491674	UP	AT2G40940.1	ethylene response sensor 1
GH_D11G1328	0.170235	3.42417	4.3255	0.0187736	UP	AT1G03080.1	kinase interacting (KIP1-like) family protein
GH_D11G1366	0.116499	8.78823	6.21755	2.63147e-12	UP	AT4G16430.1	basic helix-loop-helix (bHLH) DNA-binding superfamily protein
GH_D11G1386	0.16571	0.801338	2.25014	0.019015	UP	AT2G17570.1	Undecaprenyl pyrophosphate synthetase family protein
GH_D11G1399	1.07278	3.49994	1.72312	0.00544422	UP	AT3G23280.2	XB3 ortholog 5 in Arabidopsis thaliana
GH_D11G1465	0.166945	0.727787	2.07239	0.0147066	UP
GH_D11G1561	1.91827	6.20881	1.69414	0.0271645	UP	AT4G12650.1	Endomembrane protein 70 protein family
GH_D11G1766	0.049303	0.646413	3.3728	0.00807459	UP	AT5G44710.1	CONTAINS InterPro DOMAIN/s: Ribosomal protein S27/S33, mitochondrial (InterPro:IPR013219); Has 101 Blast hits to 101 proteins in 55 species: Archae - 0; Bacteria - 0; Metazoa - 8; Fungi - 59; Plants - 26; Viruses - 0; Other Eukaryotes - 8 (source: NCBI BLink).
GH_D11G1847	0.937416	4.51619	2.26305	0.00325596	UP	AT1G64230.2	ubiquitin-conjugating enzyme 28
GH_D11G1865	1.78196	4.63973	1.38954	0.0204751	UP	AT2G17880.1	Chaperone DnaJ-domain superfamily protein
GH_D11G1954	3.98423	8.42943	1.08823	0.00038519	UP	AT2G18390.1	ADP-ribosylation factor family protein
GH_D11G1990	0	0.643556	9.67336	0.00039192	UP	AT4G36870.2	BEL1-like homeodomain 2
GH_D11G2250	1.36292	3.49636	1.3643	0.044878	UP	AT5G65530.1	Protein kinase superfamily protein
GH_D11G2309	0.770661	3.65658	2.27096	0.0274294	UP	AT4G39910.1	ubiquitin-specific protease 3
GH_D11G2413	0.0932233	1.18622	3.59947	0.0265745	UP	AT5G64816.2	unknown protein; Has 35333 Blast hits to 34131 proteins in 2444 species: Archae - 798; Bacteria - 22429; Metazoa - 974; Fungi - 991; Plants - 531; Viruses - 0; Other Eukaryotes - 9610 (source: NCBI BLink).
GH_D11G2650	1.07364	3.14195	1.5356	0.00293764	UP	AT3G03860.1	APR-like 5
GH_D11G2820	0.478327	2.93429	2.59556	0.0107573	UP	AT5G43700.1	AUX/IAA transcriptional regulator family protein
GH_D11G2941	4.96654	9.96813	1.00713	0.0113774	UP	AT5G18150.1	Methyltransferase-related protein
GH_D11G2990	0.0460767	0.8208	4.11108	0.00271831	UP	AT1G08970.2	nuclear factor Y, subunit C9
GH_D11G3027	0.392843	1.64485	2.06115	0.0329602	UP	AT3G05520.1	Subunits of heterodimeric actin filament capping protein Capz superfamily
GH_D11G3062	0.425618	3.21655	2.92607	0.00306015	UP	AT1G09160.1	Protein phosphatase 2C family protein
GH_D11G3072	0.226446	3.84118	4.03981	0.00636193	UP	AT3G62550.1	Adenine nucleotide alpha hydrolases-like superfamily protein
GH_D11G3095	0.161011	1.51397	3.1877	0.042797	UP	AT1G56460.1	HIT zinc finger ;PAPA-1-like conserved region
GH_D11G3349	0	0.616596	7.6977	0.000277493	UP	AT1G07390.3	receptor like protein 1
GH_D11G3610	10.1405	27.0047	1.4166	0.0358317	UP	AT3G58030.4	RING/U-box superfamily protein
GH_D11G3715	1.95677	4.52029	1.2058	0.0297025	UP	AT2G36680.1	Modifier of rudimentary (Mod(r)) protein
GH_D11G3731	0.0125487	1.01279	5.99062	7.18807e-06	UP	AT5G03170.1	FASCICLIN-like arabinogalactan-protein 11
GH_D11G3795	0.080092	0.615808	2.87729	0.0452068	UP	AT3G14470.1	NB-ARC domain-containing disease resistance protein
GH_D12G0030	0.234932	7.06472	4.89741	0.00814858	UP	AT1G03080.1	kinase interacting (KIP1-like) family protein
GH_D12G0129	0.9072	2.24889	1.30613	0.000653895	UP	AT4G35320.1	unknown protein; BEST Arabidopsis thaliana protein match is: unknown protein (TAIR:AT2G17300.1); Has 30201 Blast hits to 17322 proteins in 780 species: Archae - 12; Bacteria - 1396; Metazoa - 17338; Fungi - 3422; Plants - 5037; Viruses - 0; Other Eukaryotes - 2996 (source: NCBI BLink).
GH_D12G0264	20.9319	46.0677	1.14271	5.21766e-11	UP	AT1G60940.2	SNF1-related protein kinase 2.10
GH_D12G0303	0.066417	3.86396	5.75652	4.58613e-08	UP	AT4G38980.1	unknown protein; Has 44 Blast hits to 44 proteins in 19 species: Archae - 0; Bacteria - 2; Metazoa - 2; Fungi - 8; Plants - 24; Viruses - 0; Other Eukaryotes - 8 (source: NCBI BLink).
GH_D12G0321	0.712515	2.52373	1.82117	4.98646e-06	UP	AT2G16595.1	Translocon-associated protein (TRAP), alpha subunit
GH_D12G0476	0.246123	2.48211	3.3547	0.0321004	UP	AT2G35060.1	K+ uptake permease 11
GH_D12G0609	0.00749033	0.69084	6.15365	0.0173653	UP	AT4G38660.1	Pathogenesis-related thaumatin superfamily protein
GH_D12G0994	6.92282	14.5378	1.07445	1.00587e-06	UP	AT1G12860.1	basic helix-loop-helix (bHLH) DNA-binding superfamily protein
GH_D12G1241	0.0673067	2.36877	5.09271	4.77876e-08	UP	AT2G46080.1	CONTAINS InterPro DOMAIN/s: Protein BYPASS related (InterPro:IPR008511); BEST Arabidopsis thaliana protein match is: Protein of unknown function (DUF793) (TAIR:AT1G01550.2); Has 153 Blast hits to 139 proteins in 20 species: Archae - 0; Bacteria - 2; Metazoa - 1; Fungi - 0; Plants - 150; Viruses - 0; Other Eukaryotes - 0 (source: NCBI BLink).
GH_D12G1248	1.55998	3.22598	1.0566	0.0395661	UP	AT4G00340.1	receptor-like protein kinase 4
GH_D12G1284	1.24484	14.7726	3.5493	0.0115101	UP	AT3G61640.1	arabinogalactan protein 20
GH_D12G1332	0.207107	3.28192	3.94587	0.00293764	UP	AT1G50920.1	Nucleolar GTP-binding protein
GH_D12G1348	4.24653	13.5391	1.68015	0.000184169	UP	AT5G24510.1	60S acidic ribosomal protein family
GH_D12G1817	0.0788817	2.39746	4.82821	3.0336e-10	UP	AT1G29150.1	non-ATPase subunit 9
GH_D12G1818	1.36788	13.543	3.30016	1.56342e-12	UP	AT1G26670.1	Vesicle transport v-SNARE family protein
GH_D12G1868	1.40807	7.38515	2.38647	0.0138177	UP	AT1G13360.1	unknown protein; BEST Arabidopsis thaliana protein match is: unknown protein (TAIR:AT3G25870.1); Has 69 Blast hits to 69 proteins in 16 species: Archae - 0; Bacteria - 0; Metazoa - 6; Fungi - 0; Plants - 63; Viruses - 0; Other Eukaryotes - 0 (source: NCBI BLink).
GH_D12G1912	12.0598	41.9563	1.80159	0.0159097	UP
GH_D12G2261	0.0498233	1.12412	4.48904	2.51808e-05	UP	AT2G35550.4	basic pentacysteine 7
GH_D12G2339	4.92936	16.1126	1.70153	0.0462451	UP	AT1G32740.1	SBP (S-ribonuclease binding protein) family protein
GH_D12G2357	0.0790227	2.59234	4.90196	0.000186497	UP	AT4G17010.1	unknown protein; Has 30201 Blast hits to 17322 proteins in 780 species: Archae - 12; Bacteria - 1396; Metazoa - 17338; Fungi - 3422; Plants - 5037; Viruses - 0; Other Eukaryotes - 2996 (source: NCBI BLink).
GH_D12G2594	0	0.749894	8.63983	0.00138254	UP	AT5G24310.1	ABL interactor-like protein 3
GH_D12G2604	0.0946667	2.68687	4.62984	8.84254e-12	UP	AT4G27745.1	Yippee family putative zinc-binding protein
GH_D12G2690	0.042965	0.517343	3.32411	0.0127684	UP	AT2G46690.1	SAUR-like auxin-responsive protein family
GH_D12G2734	2.24936	8.32663	1.8801	0.0129964	UP	AT5G53160.2	regulatory components of ABA receptor 3
GH_D12G2803	0.206583	0.7211	1.78238	0.00227333	UP	AT5G23760.1	Copper transport protein family
GH_D12G2838	0.29873	1.81698	2.58889	0.0025571	UP	AT5G51980.1	Transducin/WD40 repeat-like superfamily protein
GH_D12G2841	0.101286	1.46748	3.7284	0.00145566	UP	AT4G25433.1	peptidoglycan-binding LysM domain-containing protein
GH_D13G0053	0.074998	0.67162	3.0681	0.0391614	UP	AT3G58040.1	seven in absentia of Arabidopsis 2
GH_D13G0119	0.072342	1.49451	4.33959	0.00049022	UP	AT5G63610.1	cyclin-dependent kinase E;1
GH_D13G0182	0.068804	0.939813	3.5658	0.000404708	UP	AT3G55770.5	GATA type zinc finger transcription factor family protein
GH_D13G0420	2.49605	5.46203	1.13995	0.0425632	UP	AT2G15320.1	Leucine-rich repeat (LRR) family protein
GH_D13G0670	0.0902477	1.00845	3.44406	0.00126727	UP	AT2G20900.2	diacylglycerol kinase 5
GH_D13G0674	1.41874	8.66929	2.62921	0.0209068	UP	AT4G28210.1	embryo defective 1923
GH_D13G0713	0.584621	3.58242	2.61489	0.00389778	UP	AT1G26120.1	alpha/beta-Hydrolases superfamily protein
GH_D13G0823	3.29136	14.1853	2.11042	0.0141273	UP	AT1G78270.1	UDP-glucosyl transferase 85A4
GH_D13G0932	0.316424	14.7608	5.52285	0.000216522	UP	AT3G25570.2	Adenosylmethionine decarboxylase family protein
GH_D13G1095	4.15397	8.77781	1.07745	0.0162376	UP	AT5G17610.1	unknown protein; FUNCTIONS IN: molecular_function unknown; INVOLVED IN: biological_process unknown; LOCATED IN: endomembrane system; EXPRESSED IN: 23 plant structures; EXPRESSED DURING: 15 growth stages; Has 30201 Blast hits to 17322 proteins in 780 species: Archae - 12; Bacteria - 1396; Metazoa - 17338; Fungi - 3422; Plants - 5037; Viruses - 0; Other Eukaryotes - 2996 (source: NCBI BLink).
GH_D13G1202	0.0715883	1.90834	4.71624	0.000683081	UP	AT3G03940.1	Protein kinase family protein
GH_D13G1225	4.41265	9.02797	1.03587	0.000427054	UP	AT3G05510.1	Phospholipid/glycerol acyltransferase family protein
GH_D13G1258	0.691621	1.78392	1.36199	0.0385498	UP	AT1G56330.1	secretion-associated RAS 1B
GH_D13G1319	0.268504	1.96835	2.8597	0.0453053	UP	AT3G61360.1	Tetratricopeptide repeat (TPR)-like superfamily protein
GH_D13G1374	0.256901	1.17351	2.18355	0.0328955	UP	AT1G22680.1	unknown protein; FUNCTIONS IN: molecular_function unknown; INVOLVED IN: biological_process unknown; LOCATED IN: chloroplast; CONTAINS InterPro DOMAIN/s: Protein of unknown function DUF688 (InterPro:IPR007789); BEST Arabidopsis thaliana protein match is: unknown protein (TAIR:AT1G71970.1); Has 44 Blast hits to 44 proteins in 8 species: Archae - 0; Bacteria - 0; Metazoa - 0; Fungi - 0; Plants - 44;…
GH_D13G1543	0.202178	7.13547	5.11995	1.9817e-13	UP	AT4G26640.2	WRKY family transcription factor family protein
GH_D13G1544	0.120277	2.27942	4.21951	0.000135814	UP	AT1G31814.1	FRIGidA like 2
GH_D13G1624	0.211825	1.49981	2.84777	0.0318226	UP
GH_D13G1655	0.080578	1.05047	3.65722	0.0263602	UP	AT4G21760.1	beta-glucosidase 47
GH_D13G1740	0.26738	2.46981	3.17233	0.000101837	UP	AT1G78420.2	RING/U-box superfamily protein
GH_D13G2054	1.95118	4.25776	1.1288	0.0189514	UP	AT2G34320.1	Polynucleotidyl transferase, ribonuclease H-like superfamily protein
GH_D13G2129	1.94361	5.27431	1.43653	0.000793656	UP	AT4G32690.1	hemoglobin 3
GH_D13G2198	0.552776	3.60707	2.72179	0.00132607	UP	AT5G20610.1	unknown protein; BEST Arabidopsis thaliana protein match is: unknown protein (TAIR:AT5G26160.1); Has 918 Blast hits to 759 proteins in 180 species: Archae - 6; Bacteria - 105; Metazoa - 264; Fungi - 89; Plants - 167; Viruses - 5; Other Eukaryotes - 282 (source: NCBI BLink).
GH_D13G2201	8.41707	26.8748	1.67836	0.0479037	UP
GH_D13G2234	0.324007	0.81395	1.33042	0.0203023	UP	AT4G29060.1	elongation factor Ts family protein
GH_D13G2447	0.816881	1.78662	1.13718	0.00609525	UP	AT1G50420.1	scarecrow-like 3
GH_D13G2575	1.52831	3.721	1.27711	0.000332358	UP	AT5G60680.1	Protein of unknown function, DUF584
GH_scaffold20318_objG0001	0.78493	4.34011	2.46384	0.0246949	UP
GH_scaffold22930_objG0001	0.411029	2.1381	2.33001	0.00762375	UP
GH_scaffold47226_objG0001	0.073401	2.37483	4.82929	0.000259748	UP
GH_A01G0074	7.9294	0.368783	-4.40612	1.18352e-06	DOWN	AT4G34412.1	CONTAINS InterPro DOMAIN/s: Kinase binding protein CGI-121 (InterPro:IPR013926); Has 275 Blast hits to 275 proteins in 139 species: Archae - 0; Bacteria - 5; Metazoa - 98; Fungi - 109; Plants - 42; Viruses - 0; Other Eukaryotes - 21 (source: NCBI BLink).
GH_A01G0147	2.49157	1.0051	-1.30797	0.0130097	DOWN	AT3G26410.1	methyltransferases;nucleic acid binding
GH_A01G0203	38.3709	16.9759	-1.17334	2.41047e-14	DOWN	AT2G20580.1	26S proteasome regulatory subunit S2 1A
GH_A01G0241	4.14835	1.89479	-1.13213	0.000453208	DOWN	AT5G27600.1	long-chain acyl-CoA synthetase 7
GH_A01G0275	3.91331	1.62476	-1.26278	0.00163247	DOWN	AT5G07900.1	Mitochondrial transcription termination factor family protein
GH_A01G0311	6.37557	0.446503	-3.80493	6.44936e-07	DOWN	AT1G02400.1	gibberellin 2-oxidase 6
GH_A01G0339	4.21204	0.41363	-3.35186	2.36431e-07	DOWN	AT1G79090.2	FUNCTIONS IN: molecular_function unknown; INVOLVED IN: biological_process unknown; LOCATED IN: cellular_component unknown; EXPRESSED IN: 25 plant structures; EXPRESSED DURING: 15 growth stages; CONTAINS InterPro DOMAIN/s: Topoisomerase II-associated protein PAT1 (InterPro:IPR019167); BEST Arabidopsis thaliana protein match is: Topoisomerase II-associated protein PAT1 (TAIR:AT3G22270.1); Has 1260 …
GH_A01G0422	3.55157	0.0942717	-5.18138	0.000305255	DOWN	AT1G78570.1	rhamnose biosynthesis 1
GH_A01G0494	6.94567	0.002889	-10.0591	0.0265295	DOWN	AT1G78780.2	pathogenesis-related family protein
GH_A01G0510	1.59389	0.0370287	-5.36608	2.74141e-09	DOWN	AT3G14920.1	Peptide-N4-(N-acetyl-beta-glucosaminyl)asparagine amidase A protein
GH_A01G0519	3.18682	0.0117007	-7.67243	0.000859947	DOWN	AT1G53300.1	tetratricopetide-repeat thioredoxin-like 1
GH_A01G0611	0.926876	0.019854	-5.33456	0.0170514	DOWN	AT3G15355.1	ubiquitin-conjugating enzyme 25
GH_A01G0617	2.65687	0.181681	-3.79204	0.0303248	DOWN	AT5G34885.1	Protein of unknown function (DUF784)
GH_A01G0641	2.00126	0	-11.675	1.28421e-16	DOWN	AT4G27430.2	COP1-interacting protein 7
GH_A01G0830	5.27599	2.49701	-1.07439	0.0136738	DOWN	AT4G26670.1	Mitochondrial import inner membrane translocase subunit Tim17/Tim22/Tim23 family protein
GH_A01G0881	2.46945	0	-13.4579	0.018583	DOWN	AT1G55860.2	ubiquitin-protein ligase 1
GH_A01G1250	4.31425	0.454266	-3.24639	0.0059481	DOWN	AT1G22310.2	methyl-CPG-binding domain 8
GH_A01G1261	0.930901	0	-10.271	2.71403e-05	DOWN	AT1G09730.2	Cysteine proteinases superfamily protein
GH_A01G1262	0.640212	0	-23.9868	0.00103969	DOWN	AT4G24580.1	Rho GTPase activation protein (RhoGAP) with PH domain
GH_A01G1299	3.54831	1.4053	-1.3303	0.00453896	DOWN	AT5G04670.1	Enhancer of polycomb-like transcription factor protein
GH_A01G1304	1.66217	0.280812	-2.53018	0.0103255	DOWN	AT5G04550.1	Protein of unknown function (DUF668)
GH_A01G1325	0.602555	0.0657573	-3.1337	0.0361047	DOWN	AT2G41900.1	CCCH-type zinc finger protein with ARM repeat domain
GH_A01G1524	25.1306	10.144	-1.30597	4.00327e-08	DOWN	AT2G01970.1	Endomembrane protein 70 protein family
GH_A01G1525	0.781597	0	-9.42952	0.0467699	DOWN	AT2G30070.1	potassium transporter 1
GH_A01G1622	7.51827	0.65858	-3.51026	0.00132607	DOWN	AT3G19895.1	RING/U-box superfamily protein
GH_A01G1652	1.38322	0.247023	-2.46731	0.0283575	DOWN	AT1G71070.1	Core-2/I-branching beta-1,6-N-acetylglucosaminyltransferase family protein
GH_A01G1744	17.0726	1.35931	-3.64659	0.0133953	DOWN	AT1G67360.1	Rubber elongation factor protein (REF)
GH_A01G1794	1.97176	0	-12.1531	6.87948e-15	DOWN	AT4G38600.1	HEAT repeat ;HECT-domain (ubiquitin-transferase)
GH_A01G1799	27.5626	11.5157	-1.24779	0.00190826	DOWN	AT4G35020.3	RAC-like 3
GH_A01G1890	6.54698	0	-13.3861	2.31596e-09	DOWN	AT4G38350.1	Patched family protein
GH_A01G1947	2.54817	0.398267	-2.6408	0.000405353	DOWN	AT1G50090.1	D-aminoacid aminotransferase-like PLP-dependent enzymes superfamily protein
GH_A01G1964	1.6564	0.371461	-2.10849	9.56306e-06	DOWN
GH_A01G1976	3.83676	0.299307	-3.63262	1.80778e-05	DOWN	AT1G58100.1	TCP family transcription factor
GH_A01G2287	1.3648	0	-10.9205	0.00021837	DOWN	AT3G53090.2	ubiquitin-protein ligase 7
GH_A01G2402	0.869209	0	-25.5562	1.00212e-18	DOWN	AT5G02310.1	proteolysis 6
GH_A01G2487	2.60172	0.55212	-2.20963	0.0228248	DOWN	AT3G08780.1	unknown protein; FUNCTIONS IN: molecular_function unknown; INVOLVED IN: biological_process unknown; LOCATED IN: cellular_component unknown; EXPRESSED IN: male gametophyte, cultured cell; EXPRESSED DURING: L mature pollen stage, M germinated pollen stage; Has 129 Blast hits to 129 proteins in 38 species: Archae - 0; Bacteria - 0; Metazoa - 96; Fungi - 0; Plants - 31; Viruses - 0; Other Eukaryotes …
GH_A02G0076	39.2631	17.0231	-1.20603	0.000511852	DOWN	AT5G49910.1	chloroplast heat shock protein 70-2
GH_A02G0089	1.65487	0.375468	-2.11425	3.55949e-05	DOWN	AT1G43760.1	DNAse I-like superfamily protein
GH_A02G0090	0.965393	0.118303	-2.91283	0.00269385	DOWN
GH_A02G0108	13.8085	5.53568	-1.31246	0.00392535	DOWN	AT3G08590.2	Phosphoglycerate mutase, 2,3-bisphosphoglycerate-independent
GH_A02G0124	1.01589	0	-24.1083	2.5116e-25	DOWN	AT2G43410.4	RNA binding
GH_A02G0170	11.5726	1.97918	-2.54889	0.00106618	DOWN	AT2G33730.1	P-loop containing nucleoside triphosphate hydrolases superfamily protein
GH_A02G0234	0.724115	0.0231947	-4.82548	0.00344361	DOWN	AT4G00440.1	Protein of unknown function (DUF3741)
GH_A02G0281	2.15966	0.828445	-1.3738	0.040128	DOWN	AT4G13550.1	triglyceride lipases;triglyceride lipases
GH_A02G0370	2.51893	0.448672	-2.41504	0.0197777	DOWN	AT4G14615.1	unknown protein; FUNCTIONS IN: molecular_function unknown; INVOLVED IN: biological_process unknown; LOCATED IN: endomembrane system; EXPRESSED IN: 24 plant structures; EXPRESSED DURING: 15 growth stages; CONTAINS InterPro DOMAIN/s: Protein of unknown function DUF2346 (InterPro:IPR018625); BEST Arabidopsis thaliana protein match is: unknown protein (TAIR:AT1G52825.1); Has 30201 Blast hits to 17322…
GH_A02G0445	16.5738	2.25095	-2.86642	0.00505152	DOWN	AT2G33410.1	RNA-binding (RRM/RBD/RNP motifs) family protein
GH_A02G0476	0.902774	0.00524333	-7.00774	0.00329682	DOWN	AT5G18830.2	squamosa promoter binding protein-like 7
GH_A02G0647	4.00942	1.14091	-1.80637	0.0097388	DOWN	AT4G09580.1	SNARE associated Golgi protein family
GH_A02G0701	3.45926	0	-23.8556	6.83213e-18	DOWN	AT1G43670.1	Inositol monophosphatase family protein
GH_A02G0743	10.8565	0.989306	-3.4464	0.00305874	DOWN	AT1G76990.5	ACT domain repeat 3
GH_A02G0813	0.67615	0.028422	-4.42353	0.000495813	DOWN	AT4G08500.1	MAPK/ERK kinase kinase 1
GH_A02G0885	1.00565	0.0421377	-4.38461	1.88199e-07	DOWN	AT1G40390.1	DNAse I-like superfamily protein
GH_A02G0893	0.939591	0.0529603	-4.01083	0.0256559	DOWN	AT1G49890.1	Family of unknown function (DUF566)
GH_A02G0909	5.45355	2.61136	-1.05815	0.00138254	DOWN	AT4G34110.1	poly(A) binding protein 2
GH_A02G0934	4.19218	0.001319	-11.4324	1.15644e-07	DOWN	AT3G23640.2	heteroglycan glucosidase 1
GH_A02G1006	15.7078	6.39411	-1.29523	0.00112436	DOWN	AT1G20950.1	Phosphofructokinase family protein
GH_A02G1037	21.4755	10.5358	-1.02718	0.0411778	DOWN	AT1G30630.1	Coatomer epsilon subunit
GH_A02G1164	0.753277	0	-9.41661	0.0188307	DOWN	AT4G23650.1	calcium-dependent protein kinase 6
GH_A02G1295	4.09494	0.0717037	-5.81164	3.54514e-10	DOWN	AT3G57660.1	nuclear RNA polymerase A1
GH_A02G1327	31.7736	13.0266	-1.2833	0.00650075	DOWN	AT5G04170.1	Calcium-binding EF-hand family protein
GH_A02G1414	3.94164	1.10356	-1.81525	0.0245322	DOWN	AT3G16270.1	ENTH/VHS family protein
GH_A02G1444	2.45259	0.134272	-4.16047	0.000318954	DOWN	AT1G80000.2	CASC3/Barentsz eIF4AIII binding
GH_A02G1561	0.724219	0	-24.2619	0.00738346	DOWN	AT2G22530.1	Alkaline-phosphatase-like family protein
GH_A02G1588	2.37328	0.00920633	-7.72189	0.0295573	DOWN	AT5G64940.2	ABC2 homolog 13
GH_A02G1753	0.68361	0.155117	-2.09693	0.0239774	DOWN	AT5G65820.1	Pentatricopeptide repeat (PPR) superfamily protein
GH_A02G1777	48.1141	14.4587	-1.7395	7.10576e-09	DOWN	AT4G37640.1	calcium ATPase 2
GH_A02G1784	14.189	6.52778	-1.11538	0.000814001	DOWN	AT2G23070.1	Protein kinase superfamily protein
GH_A02G1786	32.7221	4.94711	-2.72095	0.0411852	DOWN	AT5G67400.1	root hair specific 19
GH_A02G1874	0.92648	0.243039	-1.93926	0.0260268	DOWN	AT2G23740.2	nucleic acid binding;sequence-specific DNA binding transcription factors;zinc ion binding
GH_A02G1919	3.58209	1.37583	-1.38193	0.0134409	DOWN	AT3G50860.1	Clathrin adaptor complex small chain family protein
GH_A02G2010	3.97272	0	-13.1189	5.52173e-09	DOWN	AT5G60040.1	nuclear RNA polymerase C1
GH_A03G0031	0.551915	0	-7.10328	0.00157121	DOWN	AT1G32260.1	unknown protein; FUNCTIONS IN: molecular_function unknown; INVOLVED IN: biological_process unknown; LOCATED IN: mitochondrion; EXPRESSED IN: 22 plant structures; EXPRESSED DURING: 13 growth stages; BEST Arabidopsis thaliana protein match is: unknown protein (TAIR:AT2G35480.1); Has 48 Blast hits to 48 proteins in 14 species: Archae - 0; Bacteria - 0; Metazoa - 0; Fungi - 0; Plants - 48; Viruses - …
GH_A03G0112	0.825654	0.0768857	-3.2602	0.0425936	DOWN
GH_A03G0133	3.54742	1.10657	-1.67591	0.0321004	DOWN	AT4G16563.1	Eukaryotic aspartyl protease family protein
GH_A03G0245	2.58466	0.540284	-2.26166	0.000123233	DOWN	AT1G63120.1	RHOMBOid-like 2
GH_A03G0248	0.676751	0	-24.4468	3.00712e-08	DOWN	AT4G11670.1	Protein of unknown function (DUF810)
GH_A03G0369	11.8858	2.61184	-2.18294	0.00953367	DOWN	AT5G06460.1	ubiquitin activating enzyme 2
GH_A03G0451	5.08593	1.52752	-1.72637	0.0321004	DOWN	AT2G41060.2	RNA-binding (RRM/RBD/RNP motifs) family protein
GH_A03G0467	5.51181	1.41262	-1.95135	0.000493889	DOWN	AT5G60040.1	nuclear RNA polymerase C1
GH_A03G0567	8.28036	2.37414	-1.79629	0.00391483	DOWN	AT2G29190.2	pumilio 2
GH_A03G0590	18.3637	5.28708	-1.78915	8.56705e-08	DOWN	AT2G26975.1	Ctr copper transporter family
GH_A03G0620	1.96827	0.157013	-3.62816	0.0302482	DOWN	AT2G29670.1	Tetratricopeptide repeat (TPR)-like superfamily protein
GH_A03G0663	1.27742	0.140024	-3.19705	0.0173648	DOWN	AT3G48730.1	glutamate-1-semialdehyde 2,1-aminomutase 2
GH_A03G0693	56.3133	26.9321	-1.06119	1.97918e-15	DOWN	AT4G24690.1	ubiquitin-associated (UBA)/TS-N domain-containing protein / octicosapeptide/Phox/Bemp1 (PB1) domain-containing protein
GH_A03G0708	1.07559	0.272215	-1.97392	0.000272174	DOWN	AT5G62370.1	Tetratricopeptide repeat (TPR)-like superfamily protein
GH_A03G0743	4.44997	1.96175	-1.176	0.0219354	DOWN	AT5G51120.1	polyadenylate-binding protein 1
GH_A03G0761	11.3617	0.067725	-7.38368	6.01445e-40	DOWN	AT2G36850.1	glucan synthase-like 8
GH_A03G0769	54.8665	3.54493	-3.94801	0.0240744	DOWN	AT5G50260.1	Cysteine proteinases superfamily protein
GH_A03G0864	12.9314	5.96946	-1.11364	4.76409e-14	DOWN	AT5G08139.1	RING/U-box superfamily protein
GH_A03G0945	2.84048	0.674768	-2.04913	0.00109531	DOWN	AT1G33470.2	RNA-binding (RRM/RBD/RNP motifs) family protein
GH_A03G0998	2.75457	0.882229	-1.64756	0.00122027	DOWN	AT5G49820.1	Protein of unknown function, DUF647
GH_A03G1046	3.26188	0.659259	-2.31225	0.0405663	DOWN	AT1G73460.1	Protein kinase superfamily protein
GH_A03G1047	3.02281	1.11693	-1.42905	1.46516e-06	DOWN	AT3G17740.1	unknown protein; FUNCTIONS IN: molecular_function unknown; INVOLVED IN: biological_process unknown; LOCATED IN: cellular_component unknown; EXPRESSED IN: 23 plant structures; EXPRESSED DURING: 13 growth stages; CONTAINS InterPro DOMAIN/s: Protein of unknown function DUF1740 (InterPro:IPR013633); BEST Arabidopsis thaliana protein match is: unknown protein (TAIR:AT3G17712.1); Has 409 Blast hits to …
GH_A03G1070	8.21704	0.0171103	-8.85353	0.000821233	DOWN	AT1G18270.1	ketose-bisphosphate aldolase class-II family protein
GH_A03G1104	1.5585	0.002475	-9.12251	2.46632e-14	DOWN	AT4G13750.1	Histidine kinase-, DNA gyrase B-, and HSP90-like ATPase family protein
GH_A03G1133	0.777226	0	-22.9177	1.9024e-21	DOWN	AT1G68820.1	Transmembrane Fragile-X-F-associated protein
GH_A03G1185	0.982687	0.0335713	-4.51266	0.0001355	DOWN	AT2G02960.3	RING/FYVE/PHD zinc finger superfamily protein
GH_A03G1258	1.11045	0.071144	-3.93609	0.0423781	DOWN	AT1G68890.1	magnesium ion binding;thiamin pyrophosphate binding;hydro-lyases;catalytics;2-succinyl-5-enolpyruvyl-6-hydroxy-3-cyclohexene-1-carboxylic-acid synthases
GH_A03G1269	7.03783	2.87329	-1.29276	0.000459363	DOWN	AT1G05180.1	NAD(P)-binding Rossmann-fold superfamily protein
GH_A03G1291	1.08371	0.529998	-1.0312	0.0338554	DOWN	AT2G02220.1	phytosulfokin receptor 1
GH_A03G1346	6.06164	3.00682	-1.01492	0.0301153	DOWN	AT1G24265.2	Protein of unknown function (DUF1664)
GH_A03G1402	2.72689	0.406435	-2.71863	0.036534	DOWN	AT2G01600.1	ENTH/ANTH/VHS superfamily protein
GH_A03G1432	11.1846	1.6633	-2.72978	7.62759e-06	DOWN	AT1G23040.1	hydroxyproline-rich glycoprotein family protein
GH_A03G1478	11.5416	5.33561	-1.11331	0.0171096	DOWN	AT1G24310.1	unknown protein; FUNCTIONS IN: molecular_function unknown; INVOLVED IN: biological_process unknown; LOCATED IN: nucleolus; EXPRESSED IN: 20 plant structures; EXPRESSED DURING: 13 growth stages; Has 2922 Blast hits to 2454 proteins in 263 species: Archae - 0; Bacteria - 57; Metazoa - 1043; Fungi - 654; Plants - 388; Viruses - 11; Other Eukaryotes - 769 (source: NCBI BLink).
GH_A03G1486	7.59231	1.33953	-2.50497	0.00470932	DOWN	AT1G67580.2	Protein kinase superfamily protein
GH_A03G1502	2.02113	0.397249	-2.32924	0.0268399	DOWN	AT1G67690.1	Zincin-like metalloproteases family protein
GH_A03G1603	2.3844	0	-27.3253	3.31799e-17	DOWN	AT5G15680.1	ARM repeat superfamily protein
GH_A03G1622	10.7731	1.39611	-2.94065	0.00185837	DOWN	AT1G60170.1	pre-mRNA processing ribonucleoprotein binding region-containing protein
GH_A03G1633	0.537215	0.116345	-2.15011	0.0385533	DOWN	AT1G70260.1	nodulin MtN21 /EamA-like transporter family protein
GH_A03G1827	0.951587	0.106536	-3.02158	0.0343822	DOWN	AT2G20830.2	transferases;folic acid binding
GH_A03G1850	2.94809	0.107594	-4.64648	0.000912706	DOWN	AT1G11360.4	Adenine nucleotide alpha hydrolases-like superfamily protein
GH_A03G1878	1.2916	0.131482	-3.28137	9.12163e-05	DOWN	AT3G13530.1	mitogen-activated protein kinase kinase kinase 7
GH_A03G2020	6.13779	2.42724	-1.34644	0.0485031	DOWN	AT4G33650.1	dynamin-related protein 3A
GH_A03G2209	39.3348	18.6605	-1.07118	0.00506934	DOWN	AT1G75390.1	basic leucine-zipper 44
GH_A03G2295	7.16036	0.410102	-4.11972	0.00787142	DOWN	AT2G16940.1	Splicing factor, CC1-like
GH_A03G2340	0.879489	0.0109827	-6.12505	0.0435868	DOWN	AT4G38360.2	Protein of unknown function (DUF300)
GH_A03G2349	0.973781	0	-23.7485	7.34969e-14	DOWN	AT1G25270.1	nodulin MtN21 /EamA-like transporter family protein
GH_A04G0014	7.18918	0.004782	-10.5257	9.58002e-11	DOWN	AT3G13330.1	proteasome activating protein 200
GH_A04G0050	17.9143	8.2697	-1.11184	0.000134219	DOWN	AT5G55940.1	Uncharacterised protein family (UPF0172)
GH_A04G0091	4.25637	0.264257	-3.99243	1.86862e-05	DOWN	AT5G55530.2	Calcium-dependent lipid-binding (CaLB domain) family protein
GH_A04G0107	1.06403	0.414787	-1.34322	0.0203386	DOWN	AT3G20300.1	Protein of unknown function (DUF3537)
GH_A04G0493	2.12745	0.152274	-3.73556	0.00925002	DOWN	AT1G78570.1	rhamnose biosynthesis 1
GH_A04G0518	1.30387	0.0134983	-6.47837	0.024235	DOWN	AT1G53590.1	Calcium-dependent lipid-binding (CaLB domain) family protein
GH_A04G0529	0.901769	0.172791	-2.32501	0.0490947	DOWN	AT3G14450.1	CTC-interacting domain 9
GH_A04G0538	3.0416	0	-25.6554	2.17348e-36	DOWN	AT1G56070.1	Ribosomal protein S5/Elongation factor G/III/V family protein
GH_A04G0579	5.82479	1.44912	-1.98872	0.00372024	DOWN	AT3G05680.1	embryo defective 2016
GH_A04G0613	6.34099	2.84186	-1.15688	0.00783104	DOWN	AT2G42520.1	P-loop containing nucleoside triphosphate hydrolases superfamily protein
GH_A04G0664	4.1185	1.64551	-1.32387	0.0156321	DOWN	AT5G06680.1	spindle pole body component 98
GH_A04G1101	8.92235	0.09907	-6.46504	2.37323e-05	DOWN	AT5G01410.1	Aldolase-type TIM barrel family protein
GH_A04G1111	4.60323	1.96462	-1.22815	6.01044e-06	DOWN	AT5G05580.1	fatty acid desaturase 8
GH_A04G1118	2.01601	0.086924	-4.51959	0.0181657	DOWN	AT2G38280.2	AMP deaminase, putative / myoadenylate deaminase, putative
GH_A04G1125	0.724379	0	-9.95042	7.08612e-09	DOWN	AT3G08960.1	ARM repeat superfamily protein
GH_A04G1178	2.07852	0.865139	-1.25033	0.0105366	DOWN	AT1G68260.1	Thioesterase superfamily protein
GH_A04G1196	60.6699	24.7897	-1.28678	9.28312e-05	DOWN	AT5G08680.1	ATP synthase alpha/beta family protein
GH_A04G1249	0.723741	0.0721583	-3.29713	0.000118776	DOWN	AT4G03550.1	glucan synthase-like 5
GH_A04G1320	5.20351	2.02193	-1.36121	0.0429706	DOWN	AT5G23390.1	Plant protein of unknown function (DUF639)
GH_A04G1340	0.881937	0.346889	-1.33569	0.0262282	DOWN	AT2G03880.1	Pentatricopeptide repeat (PPR) superfamily protein
GH_A04G1407	0.508609	0.046821	-3.34663	0.0140285	DOWN	AT1G19360.1	Nucleotide-diphospho-sugar transferase family protein
GH_A04G1484	0.571211	0	-8.44741	5.78282e-05	DOWN	AT2G21270.2	ubiquitin fusion degradation 1
GH_A04G1490	1.95428	0.0385823	-5.57051	0.000440129	DOWN	AT2G21490.1	dehydrin LEA
GH_A04G1681	0.571574	0.00864867	-5.91511	0.00664739	DOWN	AT1G67980.1	caffeoyl-CoA 3-O-methyltransferase
GH_A04G1723	3.81467	1.26169	-1.58821	7.20697e-08	DOWN	AT3G19870.1	unknown protein; Has 84 Blast hits to 64 proteins in 35 species: Archae - 0; Bacteria - 0; Metazoa - 31; Fungi - 0; Plants - 24; Viruses - 0; Other Eukaryotes - 29 (source: NCBI BLink).
GH_A05G0001	42.0261	9.72363	-2.11429	0.0155542	DOWN	AT5G56530.2	Protein of Unknown Function (DUF239)
GH_A05G0051	5.07938	1.44421	-1.79958	0.00598469	DOWN	AT3G21240.1	4-coumarate:CoA ligase 2
GH_A05G0085	4.24038	1.6908	-1.32461	3.74857e-05	DOWN	AT2G24120.1	DNA/RNA polymerases superfamily protein
GH_A05G0095	0.957729	0.0960237	-3.29882	0.000113092	DOWN	AT4G32410.1	cellulose synthase 1
GH_A05G0133	25.0492	6.91756	-1.85245	0.00063235	DOWN	AT1G15690.1	Inorganic H pyrophosphatase family protein
GH_A05G0221	7.65121	1.24376	-2.63474	0.00630742	DOWN	AT5G19590.1	Protein of unknown function, DUF538
GH_A05G0228	49.103	1.66883	-4.8717	1.48723e-05	DOWN	AT3G24503.1	aldehyde dehydrogenase 2C4
GH_A05G0243	2.745	1.05944	-1.35616	0.00132397	DOWN	AT1G45688.1	unknown protein; FUNCTIONS IN: molecular_function unknown; INVOLVED IN: biological_process unknown; LOCATED IN: plasma membrane; EXPRESSED IN: 22 plant structures; EXPRESSED DURING: 13 growth stages; BEST Arabidopsis thaliana protein match is: unknown protein (TAIR:AT5G42860.1); Has 258 Blast hits to 242 proteins in 39 species: Archae - 0; Bacteria - 11; Metazoa - 10; Fungi - 14; Plants - 198; Vi…
GH_A05G0374	11.6395	1.1988	-3.25765	0.0467699	DOWN	AT3G14310.1	pectin methylesterase 3
GH_A05G0387	1.36651	0	-11.2779	6.10921e-08	DOWN	AT4G33200.1	myosin, putative
GH_A05G0514	0.907365	0	-25.4574	6.80658e-13	DOWN	AT5G20320.1	dicer-like 4
GH_A05G0580	0.549899	0.053017	-3.32217	0.0209893	DOWN	AT2G25290.3	Octicosapeptide/Phox/Bem1p (PB1) domain-containing protein / tetratricopeptide repeat (TPR)-containing protein
GH_A05G0646	1.00378	0.0847587	-3.51477	0.00536518	DOWN	AT5G24910.1	cytochrome P450, family 714, subfamily A, polypeptide 1
GH_A05G0650	4.60133	0.225523	-4.3735	0.0185648	DOWN	AT4G31480.2	Coatomer, beta subunit
GH_A05G0698	4.05054	1.18792	-1.7608	0.0256487	DOWN	AT5G19620.1	outer envelope protein of 80 kDa
GH_A05G0727	1.69602	0.403926	-2.07388	0.0423564	DOWN	AT5G19400.2	Telomerase activating protein Est1
GH_A05G0783	1.42885	0	-11.0924	4.70543e-10	DOWN	AT5G06600.1	ubiquitin-specific protease 12
GH_A05G0833	0.811585	0.13113	-2.61409	0.00392535	DOWN	AT1G08350.2	Endomembrane protein 70 protein family
GH_A05G1028	5.75481	0.073807	-6.23368	2.06299e-08	DOWN	AT2G41060.2	RNA-binding (RRM/RBD/RNP motifs) family protein
GH_A05G1233	2.93779	0.596754	-2.26542	0.0367565	DOWN	AT1G15710.1	prephenate dehydrogenase family protein
GH_A05G1359	16.2659	2.3149	-2.80504	0.00345948	DOWN	AT1G17710.1	Pyridoxal phosphate phosphatase-related protein
GH_A05G1376	6.11026	0.392521	-3.95059	1.34443e-06	DOWN	AT3G13870.1	Root hair defective 3 GTP-binding protein (RHD3)
GH_A05G1385	11.4426	4.91624	-1.21469	1.1044e-06	DOWN	AT3G13930.1	Dihydrolipoamide acetyltransferase, long form protein
GH_A05G1420	3.87534	1.7428	-1.15601	0.0169051	DOWN	AT1G72660.3	P-loop containing nucleoside triphosphate hydrolases superfamily protein
GH_A05G1429	13.892	3.60104	-1.94531	9.97032e-13	DOWN	AT1G72330.1	alanine aminotransferase 2
GH_A05G1506	9.33992	2.95611	-1.65622	0.0312975	DOWN	AT5G46290.1	3-ketoacyl-acyl carrier protein synthase I
GH_A05G1539	0.720223	0.03328	-4.37299	0.000592074	DOWN	AT1G06410.1	trehalose-phosphatase/synthase 7
GH_A05G1610	0.695983	0	-23.9886	4.88104e-18	DOWN	AT5G49760.1	Leucine-rich repeat protein kinase family protein
GH_A05G1624	1.0436	0.0184777	-5.70011	0.00317639	DOWN	AT4G04970.1	glucan synthase-like 1
GH_A05G1658	2.97623	0.391947	-2.91197	2.96624e-05	DOWN	AT4G32010.1	HSI2-like 1
GH_A05G1706	1.21544	0	-7.48167	0.00314745	DOWN	AT4G21920.1	unknown protein; FUNCTIONS IN: molecular_function unknown; INVOLVED IN: N-terminal protein myristoylation; LOCATED IN: cellular_component unknown; BEST Arabidopsis thaliana protein match is: unknown protein (TAIR:AT3G20340.1); Has 40 Blast hits to 40 proteins in 10 species: Archae - 0; Bacteria - 0; Metazoa - 0; Fungi - 0; Plants - 40; Viruses - 0; Other Eukaryotes - 0 (source: NCBI BLink).
GH_A05G1829	1.60925	0.120772	-3.67623	0.00171684	DOWN	AT1G20300.1	Pentatricopeptide repeat (PPR) superfamily protein
GH_A05G1896	2.7303	0.0189943	-7.12181	4.47467e-06	DOWN	AT1G45130.1	beta-galactosidase 5
GH_A05G1950	2.02614	0.0947183	-4.40384	0.0194278	DOWN	AT1G45160.2	Protein kinase superfamily protein
GH_A05G2033	0.700082	0.0738137	-3.16873	0.0223063	DOWN	AT4G17650.1	Polyketide cyclase / dehydrase and lipid transport protein
GH_A05G2099	22.4285	5.50111	-2.01173	4.51106e-05	DOWN	AT1G27450.1	adenine phosphoribosyl transferase 1
GH_A05G2130	5.33992	2.42724	-1.14005	0.015934	DOWN	AT4G07960.1	Cellulose-synthase-like C12
GH_A05G2189	3.53069	0.193745	-4.20647	0.00247883	DOWN	AT1G58250.1	Golgi-body localisation protein domain ;RNA pol II promoter Fmp27 protein domain
GH_A05G2207	0.684924	0.0403247	-3.99639	0.0391552	DOWN	AT4G24610.1	unknown protein; FUNCTIONS IN: molecular_function unknown; INVOLVED IN: biological_process unknown; LOCATED IN: plasma membrane; EXPRESSED IN: 20 plant structures; EXPRESSED DURING: 12 growth stages; BEST Arabidopsis thaliana protein match is: unknown protein (TAIR:AT5G65440.1); Has 820 Blast hits to 264 proteins in 74 species: Archae - 0; Bacteria - 15; Metazoa - 77; Fungi - 83; Plants - 96; Vir…
GH_A05G2309	5.12686	2.18221	-1.2294	4.55003e-05	DOWN	AT1G22020.1	serine hydroxymethyltransferase 6
GH_A05G2495	0.683719	0.004307	-7.15137	1.2646e-05	DOWN	AT1G34260.1	FORMS APLOid AND BINUCLEATE CELLS 1A
GH_A05G2521	21.3069	0.597756	-5.12918	8.15683e-07	DOWN	AT4G09960.1	K-box region and MADS-box transcription factor family protein
GH_A05G2557	0.623284	0.05532	-3.41434	0.00280963	DOWN	AT2G01050.1	zinc ion binding;nucleic acid binding
GH_A05G2601	17.1971	5.8424	-1.55676	0.00367586	DOWN	AT5G42770.2	Maf-like protein
GH_A05G2609	1.48271	0.314275	-2.21225	0.0125974	DOWN	AT1G75080.2	Brassinosteroid signalling positive regulator (BZR1) family protein
GH_A05G2662	1.81568	0	-26.9029	6.5664e-17	DOWN	AT1G55860.2	ubiquitin-protein ligase 1
GH_A05G2688	1.34323	0.109352	-3.58594	0.0400032	DOWN	AT1G35780.1	unknown protein; BEST Arabidopsis thaliana protein match is: unknown protein (TAIR:AT1G78150.2); Has 145 Blast hits to 144 proteins in 16 species: Archae - 0; Bacteria - 0; Metazoa - 0; Fungi - 0; Plants - 145; Viruses - 0; Other Eukaryotes - 0 (source: NCBI BLink).
GH_A05G2701	2.4323	0.503959	-2.26011	0.0222385	DOWN	AT1G21980.1	phosphatidylinositol-4-phosphate 5-kinase 1
GH_A05G2702	0.858245	0	-24.527	6.00283e-14	DOWN	AT4G08180.2	OSBP(oxysterol binding protein)-related protein 1C
GH_A05G2826	4.50872	1.61091	-1.479	0.0185278	DOWN	AT5G57655.2	xylose isomerase family protein
GH_A05G2838	0.529357	0.0140773	-4.78458	0.00438266	DOWN	AT3G61140.1	26S proteasome, regulatory subunit Rpn7;Proteasome component (PCI) domain
GH_A05G2894	11.9506	0.521892	-4.50617	0.0389515	DOWN	AT3G54300.2	vesicle-associated membrane protein 727
GH_A05G2981	0.741191	0.235115	-1.66102	0.0311888	DOWN	AT3G14470.1	NB-ARC domain-containing disease resistance protein
GH_A05G3019	8.81615	4.02345	-1.12924	0.000354621	DOWN	AT4G25030.2	unknown protein; BEST Arabidopsis thaliana protein match is: unknown protein (TAIR:AT5G45410.3); Has 35333 Blast hits to 34131 proteins in 2444 species: Archae - 798; Bacteria - 22429; Metazoa - 974; Fungi - 991; Plants - 531; Viruses - 0; Other Eukaryotes - 9610 (source: NCBI BLink).
GH_A05G3172	14.4837	5.4972	-1.38996	0.00246808	DOWN	AT2G01970.1	Endomembrane protein 70 protein family
GH_A05G3205	1.50493	0	-10.6991	8.22342e-09	DOWN	AT1G67420.2	Zn-dependent exopeptidases superfamily protein
GH_A05G3290	0.652221	0	-24.8799	0.0121198	DOWN	AT4G27010.1	CONTAINS InterPro DOMAIN/s: Ribosome 60S biogenesis N-terminal (InterPro:IPR021714); BEST Arabidopsis thaliana protein match is: unknown protein (TAIR:AT1G72270.1); Has 30201 Blast hits to 17322 proteins in 780 species: Archae - 12; Bacteria - 1396; Metazoa - 17338; Fungi - 3422; Plants - 5037; Viruses - 0; Other Eukaryotes - 2996 (source: NCBI BLink).
GH_A05G3487	4.05377	0.661666	-2.61726	0.012081	DOWN	AT3G02050.1	K+ uptake transporter 3
GH_A05G3498	8.21811	3.28569	-1.31552	0.000511608	DOWN	AT2G13560.1	NAD-dependent malic enzyme 1
GH_A05G3684	3.09365	0.293373	-3.34028	0.0097399	DOWN	AT3G48670.2	XH/XS domain-containing protein
GH_A05G3710	1.47477	0	-25.3081	1.0277e-11	DOWN	AT3G55320.1	P-glycoprotein 20
GH_A05G3857	2.81745	0.254802	-3.40901	4.95857e-11	DOWN	AT4G31130.1	Protein of unknown function (DUF1218)
GH_A05G3910	0.978899	0.266106	-1.8936	0.0257394	DOWN	AT3G01040.2	galacturonosyltransferase 13
GH_A05G3981	2.51833	1.21056	-1.04837	0.00431784	DOWN	AT3G58760.1	Integrin-linked protein kinase family
GH_A05G4063	0.68178	0.232883	-1.51072	0.0324685	DOWN	AT3G58130.2	N-acetylglucosaminylphosphatidylinositol de-N-acetylase family protein
GH_A05G4102	3.30337	0.578815	-2.50737	0.036534	DOWN	AT2G02240.1	F-box family protein
GH_A05G4154	1.197	0	-12.3676	0.00124236	DOWN	AT5G24740.1	Protein of unknown function (DUF1162)
GH_A05G4223	5.69247	0.197016	-4.80908	0.00453896	DOWN	AT5G05340.1	Peroxidase superfamily protein
GH_A05G4234	8.75401	0.234817	-5.17936	6.59903e-10	DOWN	AT3G56360.1	unknown protein; FUNCTIONS IN: molecular_function unknown; INVOLVED IN: biological_process unknown; LOCATED IN: chloroplast; EXPRESSED IN: 24 plant structures; EXPRESSED DURING: 15 growth stages; BEST Arabidopsis thaliana protein match is: unknown protein (TAIR:AT5G05250.1); Has 45 Blast hits to 45 proteins in 13 species: Archae - 0; Bacteria - 0; Metazoa - 0; Fungi - 0; Plants - 45; Viruses - 0;…
GH_A05G4331	0.8466	0.044451	-4.17945	0.027675	DOWN	AT2G39220.1	PATATIN-like protein 6
GH_A05G4341	1.60115	0	-24.8396	8.37974e-08	DOWN	AT5G53130.1	cyclic nucleotide gated channel 1
GH_A05G4390	2.45106	0.978034	-1.3224	0.0468537	DOWN	AT5G04895.1	DEA(D/H)-box RNA helicase family protein
GH_A06G0123	3.82725	0.35062	-3.4257	0.000333553	DOWN	AT3G14470.1	NB-ARC domain-containing disease resistance protein
GH_A06G0233	6.33836	0.228311	-4.72377	0.00038519	DOWN	AT4G37540.1	LOB domain-containing protein 39
GH_A06G0235	1.3639	0.025873	-5.5059	0.00283652	DOWN	AT1G27730.1	salt tolerance zinc finger
GH_A06G0314	2.99031	0.646202	-2.17568	6.65248e-06	DOWN	AT5G09570.1	Cox19-like CHCH family protein
GH_A06G0319	2.51076	0	-11.7036	1.87745e-12	DOWN	AT4G24480.1	Protein kinase superfamily protein
GH_A06G0330	3.30414	0.457064	-2.85139	0.000463225	DOWN	AT4G24550.2	Clathrin adaptor complexes medium subunit family protein
GH_A06G0428	1.55455	0	-11.8174	1.56005e-10	DOWN	AT1G22060.1	LOCATED IN: vacuole; EXPRESSED IN: 23 plant structures; EXPRESSED DURING: 13 growth stages; BEST Arabidopsis thaliana protein match is: FBD, F-box and Leucine Rich Repeat domains containing protein (TAIR:AT1G22000.1); Has 84739 Blast hits to 38714 proteins in 2257 species: Archae - 1436; Bacteria - 11314; Metazoa - 40747; Fungi - 7706; Plants - 4675; Viruses - 308; Other Eukaryotes - 18553 (sourc…
GH_A06G0562	0.786526	0.069702	-3.313	0.0188893	DOWN	AT2G11890.1	adenylate cyclases
GH_A06G0567	1.06428	0.365558	-1.52935	0.0205375	DOWN	AT5G34930.1	arogenate dehydrogenase
GH_A06G0645	2.40928	0	-24.4374	1.00795e-25	DOWN	AT2G26910.1	pleiotropic drug resistance 4
GH_A06G0653	4.12373	0	-13.7459	2.12329e-19	DOWN	AT2G26890.1	DNAJ heat shock N-terminal domain-containing protein
GH_A06G0690	20.6232	9.64551	-1.09123	0.00100671	DOWN	AT5G11520.1	aspartate aminotransferase 3
GH_A06G0728	2.34786	0.54229	-2.10571	0.0179889	DOWN	AT4G29120.1	6-phosphogluconate dehydrogenase family protein
GH_A06G0758	0.552369	0	-6.76602	0.00143945	DOWN	AT1G17800.1	early nodulin-like protein 22
GH_A06G0835	0.528997	0.0580077	-2.88567	0.0289486	DOWN	AT2G06010.1	OBP3-responsive gene 4
GH_A06G0939	2.81526	0.338649	-3.03482	6.63947e-05	DOWN	AT3G13920.1	eukaryotic translation initiation factor 4A1
GH_A06G0951	2.08491	0.917281	-1.18086	0.0467731	DOWN	AT5G11900.1	Translation initiation factor SUI1 family protein
GH_A06G0964	1.56394	0.138834	-3.44649	0.0473099	DOWN	AT1G17720.2	Protein phosphatase 2A, regulatory subunit PR55
GH_A06G1017	9.46482	4.38855	-1.10514	2.42446e-06	DOWN	AT5G11560.1	catalytics
GH_A06G1096	13.2267	4.11471	-1.68095	7.49069e-05	DOWN	AT4G32020.1	unknown protein; FUNCTIONS IN: molecular_function unknown; INVOLVED IN: biological_process unknown; LOCATED IN: chloroplast; EXPRESSED IN: 24 plant structures; EXPRESSED DURING: 15 growth stages; BEST Arabidopsis thaliana protein match is: unknown protein (TAIR:AT2G25250.1); Has 65 Blast hits to 65 proteins in 19 species: Archae - 0; Bacteria - 0; Metazoa - 3; Fungi - 8; Plants - 54; Viruses - 0;…
GH_A06G1216	2.29992	0.126202	-4.06894	6.59247e-05	DOWN	AT1G80860.1	phospholipid N-methyltransferase
GH_A06G1293	5.12156	0	-12.6694	2.30669e-19	DOWN	AT4G16130.1	arabinose kinase
GH_A06G1417	1.62548	0.085186	-4.21475	0.0107792	DOWN	AT4G20980.4	Eukaryotic translation initiation factor 3 subunit 7 (eIF-3)
GH_A06G1559	16.9538	0.222769	-6.10977	9.06485e-05	DOWN	AT5G46030.1	unknown protein; CONTAINS InterPro DOMAIN/s: Protein of unknown function DUF701, zinc-binding putative (InterPro:IPR007808); Has 30201 Blast hits to 17322 proteins in 780 species: Archae - 12; Bacteria - 1396; Metazoa - 17338; Fungi - 3422; Plants - 5037; Viruses - 0; Other Eukaryotes - 2996 (source: NCBI BLink).
GH_A06G1635	5.94286	1.92709	-1.62296	0.0159167	DOWN	AT1G31280.1	Argonaute family protein
GH_A06G1645	5.80206	0.75744	-2.93758	0.0230339	DOWN	AT1G10180.1	BEST Arabidopsis thaliana protein match is: exocyst complex component 84B (TAIR:AT5G49830.1); Has 132 Blast hits to 132 proteins in 25 species: Archae - 0; Bacteria - 0; Metazoa - 7; Fungi - 0; Plants - 117; Viruses - 0; Other Eukaryotes - 8 (source: NCBI BLink).
GH_A06G1665	4.70806	2.07213	-1.16581	0.00967801	DOWN	AT1G17270.1	O-fucosyltransferase family protein
GH_A06G1872	1.65454	0.00903	-7.42417	3.52757e-06	DOWN	AT3G11130.1	Clathrin, heavy chain
GH_A06G1876	8.1206	3.21344	-1.33371	0.0155353	DOWN	AT5G05610.2	alfin-like 1
GH_A06G1925	339.187	132.366	-1.3557	1.20418e-15	DOWN	AT3G12580.1	heat shock protein 70
GH_A06G1945	5.01196	1.35882	-1.87709	1.25089e-07	DOWN	AT4G10090.1	elongator protein 6
GH_A06G2030	3.01941	0.15249	-4.2694	0.000929279	DOWN	AT3G12400.1	Ubiquitin-conjugating enzyme/RWD-like protein
GH_A06G2068	1.0517	0.324899	-1.67898	9.72501e-05	DOWN	AT1G74900.1	Pentatricopeptide repeat (PPR) superfamily protein
GH_A06G2194	0.572213	0.209415	-1.43751	0.0100732	DOWN	AT3G13870.1	Root hair defective 3 GTP-binding protein (RHD3)
GH_A06G2277	1.22277	0	-10.3993	1.57002e-08	DOWN	AT5G45840.2	Leucine-rich repeat protein kinase family protein
GH_A06G2284	4.54583	1.82026	-1.31499	0.00248341	DOWN	AT1G28960.2	nudix hydrolase homolog 15
GH_A06G2314	2.70702	0.489798	-2.47843	0.0178329	DOWN	AT1G11060.1	WAPL (Wings apart-like protein regulation of heterochromatin) protein
GH_A06G2380	6.76741	2.54601	-1.39914	5.42297e-06	DOWN	AT5G47760.1	2-phosphoglycolate phosphatase 2
GH_A07G0011	24.849	10.1643	-1.28087	0.000718303	DOWN	AT4G31180.2	Class II aminoacyl-tRNA and biotin synthetases superfamily protein
GH_A07G0051	9.57622	0.914135	-3.36804	0.00195282	DOWN	AT4G28940.1	Phosphorylase superfamily protein
GH_A07G0198	25.8708	0.218005	-6.87416	6.39894e-10	DOWN	AT2G26330.1	Leucine-rich receptor-like protein kinase family protein
GH_A07G0411	3.88562	0	-27.0696	5.88422e-07	DOWN	AT5G51200.1	Protein of unknown function (DUF3414)
GH_A07G0446	0.685077	0.007643	-6.0594	0.00280963	DOWN	AT1G73960.1	TBP-associated factor 2
GH_A07G0497	1.32243	0.0727613	-4.1305	2.21136e-08	DOWN	AT5G61580.1	phosphofructokinase 4
GH_A07G0561	2.77008	0.955629	-1.52789	3.59577e-05	DOWN	AT1G15520.1	pleiotropic drug resistance 12
GH_A07G0570	0.573027	0.261438	-1.10726	0.0276781	DOWN	AT5G53150.1	DNAJ heat shock N-terminal domain-containing protein
GH_A07G0629	0.714549	0	-7.47643	0.010228	DOWN	AT4G24730.4	Calcineurin-like metallo-phosphoesterase superfamily protein
GH_A07G0634	1.09947	0	-23.7268	6.75878e-15	DOWN	AT3G18600.1	P-loop containing nucleoside triphosphate hydrolases superfamily protein
GH_A07G0780	3.01801	0.23567	-3.62747	2.99667e-07	DOWN	AT1G74510.1	Galactose oxidase/kelch repeat superfamily protein
GH_A07G0788	2.79254	0	-26.9233	1.15981e-08	DOWN	AT1G67140.3	HEAT repeat-containing protein
GH_A07G0822	1.09909	0.009677	-6.4593	2.26549e-05	DOWN	AT2G04040.1	MATE efflux family protein
GH_A07G0964	33.9606	15.5048	-1.12895	1.81745e-07	DOWN	AT3G13224.2	RNA-binding (RRM/RBD/RNP motifs) family protein
GH_A07G1095	1.13449	0.22529	-2.26689	0.00918108	DOWN	AT3G46640.2	Homeodomain-like superfamily protein
GH_A07G1117	1.33436	0	-22.618	0.0288984	DOWN	AT1G07400.1	HSP20-like chaperones superfamily protein
GH_A07G1139	6.95313	3.04936	-1.19114	1.29325e-05	DOWN	AT1G07220.1	Arabidopsis thaliana protein of unknown function (DUF821)
GH_A07G1151	3.05685	0.742396	-2.04329	0.0169207	DOWN	AT3G44880.1	Pheophorbide a oxygenase family protein with Rieske [2Fe-2S] domain
GH_A07G1174	2.28192	0.540376	-2.07795	0.00796983	DOWN	AT5G22640.1	MORN (Membrane Occupation and Recognition Nexus) repeat-containing protein
GH_A07G1249	5.19983	0.0532357	-6.56034	1.31447e-17	DOWN	AT5G06600.1	ubiquitin-specific protease 12
GH_A07G1277	49.3375	22.4805	-1.12729	0.00510003	DOWN	AT5G60390.3	GTP binding Elongation factor Tu family protein
GH_A07G1353	1.07443	0.169064	-2.65045	0.0194893	DOWN	AT2G40400.2	Protein of unknown function (DUF399 and DUF3411)
GH_A07G1365	20.3907	7.58604	-1.42274	1.19855e-09	DOWN	AT5G12950.1	Putative glycosyl hydrolase of unknown function (DUF1680)
GH_A07G1454	7.65574	0.218929	-4.97385	5.65087e-08	DOWN	AT5G24510.1	60S acidic ribosomal protein family
GH_A07G1529	1.20335	0.021356	-5.71275	1.33524e-06	DOWN	AT5G28350.1	Quinoprotein amine dehydrogenase, beta chain-like; RIC1-like guanyl-nucleotide exchange factor
GH_A07G1590	6.6489	2.32432	-1.52027	0.0314718	DOWN	AT2G45300.1	RNA 3'-terminal phosphate cyclase/enolpyruvate transferase, alpha/beta
GH_A07G1610	7.98189	3.79952	-1.06683	0.00211864	DOWN	AT2G45030.1	Translation elongation factor EFG/EF2 protein
GH_A07G1612	1.27336	0.0490627	-4.52454	0.00139242	DOWN	AT5G61500.1	autophagy 3 (APG3)
GH_A07G1660	2.52576	1.10271	-1.19537	0.0263511	DOWN	AT5G32470.1	Haem oxygenase-like, multi-helical
GH_A07G1775	36.7373	0	-27.7519	4.56998e-07	DOWN	AT5G39740.2	ribosomal protein L5 B
GH_A07G1782	6.10571	2.2311	-1.4435	6.44827e-05	DOWN	AT4G12770.1	Chaperone DnaJ-domain superfamily protein
GH_A07G1832	8.24156	1.48009	-2.48865	0.000913072	DOWN	AT5G38480.1	general regulatory factor 3
GH_A07G1874	21.1119	0.709602	-4.88159	0.000777262	DOWN	AT2G17630.1	Pyridoxal phosphate (PLP)-dependent transferases superfamily protein
GH_A07G2323	0.523289	0	-8.13272	0.00224593	DOWN	AT3G28910.1	myb domain protein 30
GH_A07G2352	38.4481	0.371679	-6.64976	0.00022482	DOWN	AT3G54560.1	histone H2A 11
GH_A07G2468	1.75547	0	-25.0532	3.56185e-13	DOWN	AT3G01380.1	transferases;sulfuric ester hydrolases;catalytics;transferases
GH_A07G2501	0.726003	0	-24.297	5.50155e-08	DOWN	AT3G27870.1	ATPase E1-E2 type family protein / haloacid dehalogenase-like hydrolase family protein
GH_A07G2560	11.1511	4.37011	-1.34566	0.00766741	DOWN	AT1G13440.1	glyceraldehyde-3-phosphate dehydrogenase C2
GH_A08G0013	2.2619	0.890497	-1.32959	0.0230959	DOWN	AT5G21070.1	unknown protein; Has 115 Blast hits to 115 proteins in 34 species: Archae - 1; Bacteria - 36; Metazoa - 0; Fungi - 0; Plants - 60; Viruses - 0; Other Eukaryotes - 18 (source: NCBI BLink).
GH_A08G0072	1.37813	0.0462663	-4.84041	0.000912706	DOWN	AT5G22780.1	Adaptor protein complex AP-2, alpha subunit
GH_A08G0219	3.09625	0.0815367	-5.05848	0.0013451	DOWN	AT4G30010.1	unknown protein; FUNCTIONS IN: molecular_function unknown; INVOLVED IN: biological_process unknown; LOCATED IN: mitochondrion, plastid; EXPRESSED IN: 26 plant structures; EXPRESSED DURING: 15 growth stages; Has 39 Blast hits to 39 proteins in 18 species: Archae - 0; Bacteria - 0; Metazoa - 0; Fungi - 0; Plants - 39; Viruses - 0; Other Eukaryotes - 0 (source: NCBI BLink).
GH_A08G0224	20.2528	4.01209	-2.33132	6.80511e-05	DOWN	AT1G14610.1	valyl-tRNA synthetase / valine--tRNA ligase (VALRS)
GH_A08G0231	2.05138	0.0230217	-6.2746	0.0233962	DOWN	AT5G57330.1	Galactose mutarotase-like superfamily protein
GH_A08G0278	5.93116	1.56039	-1.91849	1.80778e-05	DOWN	AT4G30210.2	P450 reductase 2
GH_A08G0298	0.735519	0	-22.5763	0.0293279	DOWN	AT5G56150.2	ubiquitin-conjugating enzyme 30
GH_A08G0335	1.84996	0	-25.5545	0.00712564	DOWN	AT3G48110.1	glycine-tRNA ligases
GH_A08G0384	1.56005	0.115977	-3.63421	0.0022315	DOWN	AT3G61860.1	RNA-binding (RRM/RBD/RNP motifs) family protein
GH_A08G0412	18.0082	6.35694	-1.49484	0.00475747	DOWN	AT2G47070.1	squamosa promoter binding protein-like 1
GH_A08G0521	3.1795	0.250063	-3.55506	0.0192411	DOWN	AT4G16295.1	S-protein homologue 1
GH_A08G0590	2.89743	0.23894	-3.52708	0.0255718	DOWN	AT5G37370.1	PRP38 family protein
GH_A08G0612	0.776049	0	-6.37211	0.0407955	DOWN	AT3G29970.1	B12D protein
GH_A08G0642	23.3126	1.69657	-3.76159	0.00866734	DOWN	AT1G02140.1	mago nashi family protein
GH_A08G0643	4.03003	0.798867	-2.31118	0.00785979	DOWN	AT3G60280.1	uclacyanin 3
GH_A08G0887	6.5894	0.146713	-5.44558	4.69891e-11	DOWN	AT3G13050.1	Major facilitator superfamily protein
GH_A08G1167	1.00918	0.0395077	-4.65063	0.034173	DOWN	AT4G25515.1	SEUSS-like 3
GH_A08G1182	4.94138	2.22623	-1.15074	0.0295573	DOWN	AT4G27680.1	P-loop containing nucleoside triphosphate hydrolases superfamily protein
GH_A08G1206	0.666384	0.045796	-3.66379	0.0152005	DOWN	AT5G52180.1	LOCATED IN: endomembrane system; EXPRESSED IN: 22 plant structures; EXPRESSED DURING: 13 growth stages; CONTAINS InterPro DOMAIN/s: Transmembrane protein 161AB, predicted (InterPro:IPR019395); Has 82 Blast hits to 82 proteins in 35 species: Archae - 0; Bacteria - 0; Metazoa - 47; Fungi - 0; Plants - 33; Viruses - 0; Other Eukaryotes - 2 (source: NCBI BLink).
GH_A08G1231	13.5989	5.26036	-1.36925	3.28096e-05	DOWN	AT5G52920.1	plastidic pyruvate kinase beta subunit 1
GH_A08G1264	1.68285	0.468748	-1.82653	0.0180357	DOWN	AT4G10955.2	alpha/beta-Hydrolases superfamily protein
GH_A08G1303	2.3178	0	-25.7628	5.51234e-23	DOWN	AT4G38120.1	ARM repeat superfamily protein
GH_A08G1344	11.7844	3.84116	-1.61093	1.8994e-10	DOWN	AT1G64090.1	Reticulan like protein B3
GH_A08G1534	6.29244	0.205367	-4.88023	5.78282e-05	DOWN	AT2G46170.1	Reticulon family protein
GH_A08G1564	2.59917	0.281317	-3.15371	0.00776348	DOWN	AT4G00660.1	RNAhelicase-like 8
GH_A08G1577	12.0087	4.48148	-1.41564	0.0148327	DOWN	AT1G01650.1	SIGNAL PEPTidE PEPTidASE-LIKE 4
GH_A08G1580	0.772693	0	-9.76277	0.00183357	DOWN	AT2G46060.1	transmembrane protein-related
GH_A08G1645	0.983506	0.106294	-3.14024	0.0427282	DOWN	AT5G61500.1	autophagy 3 (APG3)
GH_A08G1866	8.25957	3.25331	-1.33274	0.0148684	DOWN	AT5G47010.1	RNA helicase, putative
GH_A08G1876	2.00045	0	-13.387	2.73509e-09	DOWN	AT4G17140.3	pleckstrin homology (PH) domain-containing protein
GH_A08G2084	3.68999	0	-27.0926	4.70472e-05	DOWN	AT1G63490.1	transcription factor jumonji (jmjC) domain-containing protein
GH_A08G2094	0.914292	0.0126417	-6.04481	0.00276012	DOWN	AT1G63700.1	Protein kinase superfamily protein
GH_A08G2246	4.12785	0.0997907	-5.30684	2.28675e-05	DOWN	AT2G41060.2	RNA-binding (RRM/RBD/RNP motifs) family protein
GH_A08G2425	6.70066	2.03502	-1.72808	0.000514367	DOWN	AT3G04740.1	RNA polymerase II transcription mediators
GH_A08G2446	1.33437	0	-24.7988	6.47143e-30	DOWN	AT3G04490.1	unknown protein; BEST Arabidopsis thaliana protein match is: unknown protein (TAIR:AT4G38092.1); Has 75 Blast hits to 64 proteins in 20 species: Archae - 0; Bacteria - 0; Metazoa - 36; Fungi - 0; Plants - 22; Viruses - 0; Other Eukaryotes - 17 (source: NCBI BLink).
GH_A08G2524	1.41212	0.114546	-3.56654	0.0160844	DOWN	AT5G16820.2	heat shock factor 3
GH_A08G2562	1.12083	0.15147	-2.86127	1.48097e-06	DOWN	AT5G16520.1	unknown protein; Has 25 Blast hits to 25 proteins in 9 species: Archae - 0; Bacteria - 0; Metazoa - 0; Fungi - 0; Plants - 25; Viruses - 0; Other Eukaryotes - 0 (source: NCBI BLink).
GH_A08G2747	1.83661	0	-11.2326	5.41691e-07	DOWN	AT5G19660.1	SITE-1 protease
GH_A08G2773	16.3941	7.221	-1.17874	1.95671e-07	DOWN	AT1G51980.1	Insulinase (Peptidase family M16) protein
GH_A08G2774	6.19775	1.1956	-2.3313	0.0204845	DOWN	AT5G60160.1	Zn-dependent exopeptidases superfamily protein
GH_A09G0104	1.83255	0	-25.5838	2.07977e-14	DOWN	AT5G15540.2	PHD finger family protein
GH_A09G0106	17.3477	5.83039	-1.56583	0.00853539	DOWN	AT3G02090.1	Insulinase (Peptidase family M16) protein
GH_A09G0114	1.03776	0.477915	-1.11348	0.0351262	DOWN	AT3G29290.1	Pentatricopeptide repeat (PPR) superfamily protein
GH_A09G0116	1.14336	0.0704937	-3.84864	0.00574628	DOWN	AT5G39360.1	Eid1-like 2
GH_A09G0295	0.654394	0.0351347	-4.17162	0.0354751	DOWN	AT5G14880.1	Potassium transporter family protein
GH_A09G0553	0.996662	0.0556727	-3.99713	0.000113249	DOWN	AT4G25440.1	zinc finger WD40 repeat protein 1
GH_A09G0607	0.751582	0.255188	-1.53483	0.0294509	DOWN	AT5G51670.1	Protein of unknown function (DUF668)
GH_A09G0609	3.01903	0	-27.0424	3.45607e-05	DOWN	AT5G51660.1	cleavage and polyadenylation specificity factor 160
GH_A09G0743	12.1317	3.07875	-1.98317	0.00474811	DOWN	AT4G14930.1	Survival protein SurE-like phosphatase/nucleotidase
GH_A09G0764	0.758796	0	-22.5012	0.0301439	DOWN	AT1G04340.1	HR-like lesion-inducing protein-related
GH_A09G0785	4.11007	0.768819	-2.39992	0.0218147	DOWN	AT4G13430.1	isopropyl malate isomerase large subunit 1
GH_A09G0801	0.804953	0	-23.2359	1.78218e-39	DOWN	AT3G05030.1	sodium hydrogen exchanger 2
GH_A09G0811	5.64952	0.41689	-3.74417	1.18224e-05	DOWN	AT1G04170.1	eukaryotic translation initiation factor 2 gamma subunit
GH_A09G0821	0.585155	0.0581983	-3.25529	0.0217136	DOWN	AT5G11240.1	transducin family protein / WD-40 repeat family protein
GH_A09G0853	0.936659	0.02477	-5.23593	0.00247623	DOWN	AT5G18525.1	protein serine/threonine kinases;protein tyrosine kinases;ATP binding;protein kinases
GH_A09G1088	1.20889	0.10668	-3.33503	0.00623039	DOWN	AT1G80980.1	unknown protein; FUNCTIONS IN: molecular_function unknown; INVOLVED IN: biological_process unknown; LOCATED IN: mitochondrion; BEST Arabidopsis thaliana protein match is: unknown protein (TAIR:AT1G80700.1); Has 477 Blast hits to 341 proteins in 85 species: Archae - 2; Bacteria - 44; Metazoa - 78; Fungi - 37; Plants - 42; Viruses - 0; Other Eukaryotes - 274 (source: NCBI BLink).
GH_A09G1106	12.9867	5.99723	-1.10987	0.00675199	DOWN	AT5G42820.1	Zinc finger C-x8-C-x5-C-x3-H type family protein
GH_A09G1145	3.09191	0.807042	-1.92974	5.61686e-05	DOWN	AT3G10230.1	lycopene cyclase
GH_A09G1187	27.5502	10.8822	-1.34281	0.00215825	DOWN	AT1G08470.1	strictosidine synthase-like 3
GH_A09G1189	1.6984	0.032291	-5.68769	0.0120523	DOWN	AT5G22030.1	ubiquitin-specific protease 8
GH_A09G1195	13.8749	0.475622	-4.86021	0.00146847	DOWN	AT5G20950.2	Glycosyl hydrolase family protein
GH_A09G1216	1.96968	0.231057	-3.04146	0.0409797	DOWN	AT1G05055.1	general transcription factor II H2
GH_A09G1235	4.87678	0.589378	-3.0511	0.0475795	DOWN	AT2G27020.1	20S proteasome alpha subunit G1
GH_A09G1239	2.6655	0	-25.7592	3.04201e-11	DOWN	AT2G26780.1	ARM repeat superfamily protein
GH_A09G1403	0.618806	0	-9.28843	0.00313845	DOWN	AT3G57630.1	exostosin family protein
GH_A09G1454	0.575959	0.102883	-2.41645	0.00384517	DOWN	AT3G58560.1	DNAse I-like superfamily protein
GH_A09G1479	2.56053	0.217065	-3.52289	9.93984e-06	DOWN	AT5G06580.1	FAD-linked oxidases family protein
GH_A09G1494	6.08546	1.38284	-2.13967	0.0125298	DOWN	AT3G11820.1	syntaxin of plants 121
GH_A09G1653	1.69174	0.733812	-1.19343	0.017046	DOWN	AT2G32630.1	Pentatricopeptide repeat (PPR-like) superfamily protein
GH_A09G1665	7.55912	2.51715	-1.58262	0.00541427	DOWN	AT2G37220.1	RNA-binding (RRM/RBD/RNP motifs) family protein
GH_A09G1701	3.41151	0.552714	-2.62354	0.00086333	DOWN	AT3G53900.2	uracil phosphoribosyltransferase
GH_A09G1811	6.54162	0.385564	-4.05293	7.00001e-07	DOWN	AT5G01460.1	LMBR1-like membrane protein
GH_A09G1860	4.7278	0.569611	-3.05949	0.0027788	DOWN	AT3G48050.2	BAH domain ;TFIIS helical bundle-like domain
GH_A09G1862	1.55853	0.0412727	-5.21171	6.67826e-06	DOWN	AT3G48050.2	BAH domain ;TFIIS helical bundle-like domain
GH_A09G2009	1.04072	0.380887	-1.44846	0.00649818	DOWN	AT5G24350.1	CONTAINS InterPro DOMAIN/s: Secretory pathway Sec39 (InterPro:IPR013244); Has 1807 Blast hits to 1807 proteins in 277 species: Archae - 0; Bacteria - 0; Metazoa - 736; Fungi - 347; Plants - 385; Viruses - 0; Other Eukaryotes - 339 (source: NCBI BLink).
GH_A09G2030	0.60211	0.0566703	-3.36758	0.000195405	DOWN	AT4G10570.1	ubiquitin-specific protease 9
GH_A09G2226	12.126	5.59294	-1.11238	1.34081e-05	DOWN	AT2G44160.1	methylenetetrahydrofolate reductase 2
GH_A09G2265	2.04448	0.766551	-1.37329	0.0239951	DOWN	AT3G59280.1	Protein Transporter, Pam16
GH_A09G2423	1.67476	0.560124	-1.56636	3.45607e-05	DOWN	AT5G04610.1	S-adenosyl-L-methionine-dependent methyltransferases superfamily protein
GH_A09G2529	5.02621	1.17773	-2.0919	0.0292511	DOWN	AT3G06290.1	SAC3/GANP/Nin1/mts3/eIF-3 p25 family
GH_A09G2539	1.11146	0	-26.6072	1.12749e-16	DOWN	AT2G28290.3	P-loop containing nucleoside triphosphate hydrolases superfamily protein
GH_A09G2558	2.17435	0.31201	-2.80693	0.0317563	DOWN	AT2G19640.2	ASH1-related protein 2
GH_A10G0044	2.17683	0.110059	-4.30367	0.00247623	DOWN	AT4G19490.2	VPS54
GH_A10G0047	29.9099	13.5052	-1.14309	4.90958e-06	DOWN	AT1G05850.1	Chitinase family protein
GH_A10G0056	24.679	0.0964907	-7.89824	1.85691e-11	DOWN	AT4G20440.4	small nuclear ribonucleoprotein associated protein B
GH_A10G0064	16.9785	2.59979	-2.70404	0.0258223	DOWN	AT5G44400.1	FAD-binding Berberine family protein
GH_A10G0118	35.4381	1.98075	-4.15023	0.00449055	DOWN	AT1G11720.2	starch synthase 3
GH_A10G0256	1.89724	0	-25.8487	0.0013311	DOWN	AT4G04920.2	sensitive to freezing 6
GH_A10G0318	0.861165	0.151918	-2.37135	0.0485163	DOWN	AT2G42360.1	RING/U-box superfamily protein
GH_A10G0361	0.910274	0.044674	-4.24225	0.000495643	DOWN	AT1G06410.1	trehalose-phosphatase/synthase 7
GH_A10G0387	2.24938	0	-26.2785	1.25536e-13	DOWN	AT1G29170.2	SCAR family protein
GH_A10G0494	4.77733	0.33098	-3.82066	8.50141e-06	DOWN	AT1G79650.2	Rad23 UV excision repair protein family
GH_A10G0589	6.54867	2.30965	-1.49564	0.00115944	DOWN	AT1G72880.1	Survival protein SurE-like phosphatase/nucleotidase
GH_A10G0615	2.1319	0.0627813	-4.94616	1.60158e-05	DOWN	AT1G17710.1	Pyridoxal phosphate phosphatase-related protein
GH_A10G0788	6.00583	0.99871	-2.58338	2.63544e-15	DOWN	AT1G80410.1	tetratricopeptide repeat (TPR)-containing protein
GH_A10G0833	4.70165	0.471245	-3.32184	0.0100462	DOWN	AT1G03360.1	ribosomal RNA processing 4
GH_A10G0860	19.1837	0.294108	-5.96086	0.00766634	DOWN
GH_A10G0904	2.98682	0.780395	-1.92542	3.63267e-05	DOWN	AT4G37530.1	Peroxidase superfamily protein
GH_A10G1048	1.46141	0	-25.6876	2.32085e-08	DOWN	AT2G28290.3	P-loop containing nucleoside triphosphate hydrolases superfamily protein
GH_A10G1362	0.667301	0.00849933	-6.24521	0.0134627	DOWN	AT5G23150.1	Tudor/PWWP/MBT domain-containing protein
GH_A10G1387	6.23975	1.42246	-2.12193	0.00721963	DOWN	AT2G44160.1	methylenetetrahydrofolate reductase 2
GH_A10G1488	1.78287	0	-25.309	1.7875e-10	DOWN	AT3G59410.1	protein kinase family protein
GH_A10G1567	16.5793	6.52162	-1.35509	0.00951506	DOWN	AT5G49910.1	chloroplast heat shock protein 70-2
GH_A10G1785	0.867013	0.0590477	-3.75377	0.00973399	DOWN	AT3G16560.1	Protein phosphatase 2C family protein
GH_A10G1893	7.5495	1.30497	-2.53033	0.00187087	DOWN	AT5G49010.1	DNA replication protein-related
GH_A10G1950	21.4566	6.58129	-1.7	6.48464e-06	DOWN	AT3G10920.1	manganese superoxide dismutase 1
GH_A10G2050	0.877097	0.0355583	-4.42418	0.0174909	DOWN	AT2G13980.1	Polynucleotidyl transferase, ribonuclease H-like superfamily protein
GH_A10G2153	0.815158	0	-8.77748	0.000141993	DOWN	AT5G06600.3	ubiquitin-specific protease 12
GH_A10G2271	48.2976	12.5915	-1.93417	0.0148058	DOWN	AT3G54820.1	plasma membrane intrinsic protein 2;5
GH_A10G2382	8.75222	0.107727	-6.2635	0.0166304	DOWN	AT5G13670.1	nodulin MtN21 /EamA-like transporter family protein
GH_A10G2427	1.66908	0.581864	-1.51189	0.0262203	DOWN	AT2G39650.1	Protein of unknown function (DUF506)
GH_A10G2443	2.10443	0.0776553	-4.68364	0.000479569	DOWN	AT2G37650.1	GRAS family transcription factor
GH_A10G2655	1.10279	0	-25.2613	0.0103317	DOWN	AT5G05560.1	E3 ubiquitin ligase, putative
GH_A10G2671	1.74502	0.539561	-1.6773	0.0145695	DOWN	AT1G21280.1	CONTAINS InterPro DOMAIN/s: Retrotransposon gag protein (InterPro:IPR005162); Has 707 Blast hits to 705 proteins in 25 species: Archae - 0; Bacteria - 0; Metazoa - 4; Fungi - 0; Plants - 703; Viruses - 0; Other Eukaryotes - 0 (source: NCBI BLink).
GH_A11G0023	2.88297	0.268902	-3.40688	0.000722785	DOWN	AT3G17850.1	Protein kinase superfamily protein
GH_A11G0032	0.720755	0	-7.5748	0.00108391	DOWN	AT1G18200.1	RAB GTPase homolog A6B
GH_A11G0120	7.28158	1.43353	-2.35771	0.0403145	DOWN	AT1G51160.2	SNARE-like superfamily protein
GH_A11G0127	0.535973	0.0619423	-3.04731	0.00131386	DOWN	AT3G59140.1	multidrug resistance-associated protein 14
GH_A11G0150	13.8242	6.75485	-1.03332	0.0241864	DOWN	AT4G27720.1	Major facilitator superfamily protein
GH_A11G0279	3.11684	1.03681	-1.57569	0.037479	DOWN	AT5G46580.1	pentatricopeptide (PPR) repeat-containing protein
GH_A11G0343	1.74202	0.0528523	-4.993	3.38913e-13	DOWN	AT5G61430.1	NAC domain containing protein 100
GH_A11G0348	2.76841	0.40018	-2.76491	0.0101961	DOWN	AT5G55670.1	RNA-binding (RRM/RBD/RNP motifs) family protein
GH_A11G0385	2.36042	0.132287	-4.11475	1.26039e-11	DOWN	AT5G40780.1	lysine histidine transporter 1
GH_A11G0420	2.89965	0.113704	-4.63294	0.000108852	DOWN	AT1G50180.1	NB-ARC domain-containing disease resistance protein
GH_A11G0436	13.4433	1.25779	-3.41101	0.0191459	DOWN	AT1G74920.1	aldehyde dehydrogenase 10A8
GH_A11G0455	7.20255	2.9472	-1.28696	0.0419769	DOWN	AT2G17790.1	VPS35 homolog A
GH_A11G0457	0.671001	0	-8.71216	0.000860657	DOWN	AT4G36220.1	ferulic acid 5-hydroxylase 1
GH_A11G0534	4.50349	0.611194	-2.8798	1.80352e-06	DOWN	AT4G38050.1	Xanthine/uracil permease family protein
GH_A11G0571	5.68246	1.77966	-1.66889	1.82016e-05	DOWN	AT4G39400.1	Leucine-rich receptor-like protein kinase family protein
GH_A11G0581	9.62403	3.49759	-1.44792	0.0467731	DOWN	AT3G51520.1	diacylglycerol acyltransferase family
GH_A11G0605	20.7294	6.7038	-1.62864	0.0001222	DOWN	AT5G09250.1	ssDNA-binding transcriptional regulator
GH_A11G0610	0.676915	0	-9.18891	4.14809e-07	DOWN	AT5G64440.1	fatty acid amide hydrolase
GH_A11G0642	6.565	0.066823	-6.26846	8.86673e-10	DOWN
GH_A11G0809	1.02346	0	-25.9421	1.14415e-23	DOWN	AT4G00060.1	Nucleotidyltransferase family protein
GH_A11G0852	1.52043	0	-26.233	4.20337e-26	DOWN	AT2G45540.1	WD-40 repeat family protein / beige-related
GH_A11G0910	10.4207	0.353537	-4.85775	0.00157824	DOWN	AT2G45850.2	AT hook motif DNA-binding family protein
GH_A11G0947	4.64112	0.059876	-6.2645	2.39182e-05	DOWN	AT1G01580.1	ferric reduction oxidase 2
GH_A11G0948	6.04509	2.95996	-1.02556	0.0239774	DOWN	AT4G00300.2	fringe-related protein
GH_A11G0953	10.823	2.71023	-1.98967	2.11697e-09	DOWN	AT4G01320.1	Peptidase family M48 family protein
GH_A11G1009	5.52995	0.0452913	-6.75187	1.12669e-07	DOWN	AT1G01300.1	Eukaryotic aspartyl protease family protein
GH_A11G1020	0.926764	0.0109063	-6.36389	0.0100462	DOWN	AT2G46560.1	transducin family protein / WD-40 repeat family protein
GH_A11G1262	1.72964	0.051116	-5.0465	0.025477	DOWN	AT2G48160.1	Tudor/PWWP/MBT domain-containing protein
GH_A11G1294	2.68206	0.378903	-2.78996	0.0436817	DOWN	AT3G63220.1	Galactose oxidase/kelch repeat superfamily protein
GH_A11G1305	0.986356	0	-26.8558	3.04516e-22	DOWN	AT1G03060.1	Beige/BEACH domain ;WD domain, G-beta repeat protein
GH_A11G1357	0.734024	0.055524	-3.64292	0.00574628	DOWN	AT4G37640.1	calcium ATPase 2
GH_A11G1394	22.7112	6.4951	-1.80203	1.9817e-13	DOWN	AT2G20360.1	NAD(P)-binding Rossmann-fold superfamily protein
GH_A11G1456	1.52152	0	-10.0784	2.51751e-11	DOWN	AT3G07130.1	purple acid phosphatase 15
GH_A11G1560	1.46822	0.123875	-3.53051	0.0317009	DOWN	AT4G14540.1	nuclear factor Y, subunit B3
GH_A11G1708	0.905252	0.236411	-1.88798	0.00227611	DOWN	AT1G67070.1	Mannose-6-phosphate isomerase, type I
GH_A11G1747	0.706111	0.094361	-2.84769	0.0152496	DOWN	AT1G71080.1	RNA polymerase II transcription elongation factor
GH_A11G1777	0.706126	0	-24.5825	3.70144e-10	DOWN	AT1G65920.1	Regulator of chromosome condensation (RCC1) family with FYVE zinc finger domain
GH_A11G1905	0.662306	0.163314	-2.00245	2.46432e-05	DOWN	AT3G47840.1	Tetratricopeptide repeat (TPR)-like superfamily protein
GH_A11G2076	72.4696	4.08822	-4.13296	2.8559e-07	DOWN
GH_A11G2208	19.281	8.68282	-1.14923	1.79764e-05	DOWN	AT5G10540.1	Zincin-like metalloproteases family protein
GH_A11G2241	1.63197	0.375287	-2.06798	0.0043694	DOWN
GH_A11G2374	4.53677	1.38865	-1.69966	0.0455342	DOWN	AT5G64740.1	cellulose synthase 6
GH_A11G2416	0.715379	0.00547533	-5.61465	0.0035046	DOWN	AT5G27380.1	glutathione synthetase 2
GH_A11G2433	4.62774	0	-28.2361	6.09084e-15	DOWN
GH_A11G2753	3.93764	1.6321	-1.26676	0.000987408	DOWN	AT5G32470.1	Haem oxygenase-like, multi-helical
GH_A11G2783	0.579331	0	-23.8884	8.18838e-23	DOWN	AT1G08620.2	Transcription factor jumonji (jmj) family protein / zinc finger (C5HC2 type) family protein
GH_A11G2811	2.392	0.35503	-2.75084	0.00353394	DOWN	AT1G64260.1	MuDR family transposase
GH_A11G2864	1.30023	0.255037	-2.33281	0.0318015	DOWN	AT5G28150.1	Plant protein of unknown function (DUF868)
GH_A11G2915	1.02583	0.257497	-1.99615	1.9666e-05	DOWN	AT4G27190.1	NB-ARC domain-containing disease resistance protein
GH_A11G2985	0.910029	0.316855	-1.48794	0.0086224	DOWN	AT1G09070.1	soybean gene regulated by cold-2
GH_A11G3082	11.0257	0.110757	-6.55458	8.54339e-09	DOWN	AT5G26751.1	shaggy-related kinase 11
GH_A11G3183	1.44735	0.104714	-3.76917	3.95814e-08	DOWN	AT5G54440.1	CLUB
GH_A11G3314	0.567936	0.0359873	-3.90328	0.0102391	DOWN	AT3G14580.1	Pentatricopeptide repeat (PPR) superfamily protein
GH_A11G3327	3.50915	0.105555	-5.01104	4.75188e-06	DOWN	AT2G44260.1	Plant protein of unknown function (DUF946)
GH_A11G3328	1.58844	0.119665	-3.67041	0.00824387	DOWN	AT1G56170.2	nuclear factor Y, subunit C2
GH_A11G3376	1.63012	0.053506	-4.72305	0.000109297	DOWN	AT3G03900.1	adenosine-5'-phosphosulfate (APS) kinase 3
GH_A11G3573	3.66298	1.1346	-1.68458	0.00248341	DOWN	AT3G14470.1	NB-ARC domain-containing disease resistance protein
GH_A11G3606	0.623939	0.0388913	-4.06765	0.000247519	DOWN	AT3G14470.1	NB-ARC domain-containing disease resistance protein
GH_A11G3607	0.637757	0.170774	-1.88629	0.0248346	DOWN	AT3G14470.1	NB-ARC domain-containing disease resistance protein
GH_A11G3635	1.96357	0.44559	-2.12267	0.00059159	DOWN	AT3G14470.1	NB-ARC domain-containing disease resistance protein
GH_A11G3636	4.61796	0.116618	-5.18058	0.000291492	DOWN	AT3G11600.1	unknown protein; FUNCTIONS IN: molecular_function unknown; INVOLVED IN: response to karrikin; EXPRESSED IN: 21 plant structures; EXPRESSED DURING: 12 growth stages; BEST Arabidopsis thaliana protein match is: unknown protein (TAIR:AT5G06270.1); Has 171 Blast hits to 171 proteins in 15 species: Archae - 0; Bacteria - 0; Metazoa - 0; Fungi - 0; Plants - 171; Viruses - 0; Other Eukaryotes - 0 (sourc…
GH_A11G3697	18.5612	6.57316	-1.49488	3.10495e-11	DOWN	AT5G03340.1	ATPase, AAA-type, CDC48 protein
GH_A11G3707	0.504018	0.100833	-2.29461	0.0163675	DOWN	AT4G19870.2	Galactose oxidase/kelch repeat superfamily protein
GH_A12G0060	2.04591	0.677996	-1.58152	0.00366542	DOWN	AT2G48010.1	receptor-like kinase in in flowers 3
GH_A12G0067	5.84957	2.27871	-1.35755	0.0106144	DOWN	AT3G63000.1	NPL4-like protein 1
GH_A12G0093	0.667168	0.0181403	-5.0234	0.0339637	DOWN	AT2G27490.2	dephospho-CoA kinase family
GH_A12G0206	5.29435	0.69836	-2.91879	0.0211496	DOWN	AT2G15240.1	UNC-50 family protein
GH_A12G0255	5.61416	2.32705	-1.27103	0.0137754	DOWN	AT4G20020.2	unknown protein; BEST Arabidopsis thaliana protein match is: unknown protein (TAIR:AT5G44780.1); Has 35333 Blast hits to 34131 proteins in 2444 species: Archae - 798; Bacteria - 22429; Metazoa - 974; Fungi - 991; Plants - 531; Viruses - 0; Other Eukaryotes - 9610 (source: NCBI BLink).
GH_A12G0340	0.620629	0	-23.3584	0.0219666	DOWN	AT1G76160.1	SKU5 similar 5
GH_A12G0378	5.40578	0.983298	-2.45351	0.000596559	DOWN	AT2G16640.1	multimeric translocon complex in the outer envelope membrane 132
GH_A12G0442	14.0301	5.45169	-1.34886	7.20697e-08	DOWN	AT1G30460.1	cleavage and polyadenylation specificity factor 30
GH_A12G0464	0.979103	0	-24.7833	7.5449e-14	DOWN	AT5G44800.1	chromatin remodeling 4
GH_A12G0524	0.849888	0.086101	-3.18857	0.0394848	DOWN	AT2G18410.1	FUNCTIONS IN: molecular_function unknown; INVOLVED IN: biological_process unknown; LOCATED IN: cellular_component unknown; EXPRESSED IN: 22 plant structures; EXPRESSED DURING: 13 growth stages; CONTAINS InterPro DOMAIN/s: Histone acetylation protein 2 (InterPro:IPR019519); Has 35333 Blast hits to 34131 proteins in 2444 species: Archae - 798; Bacteria - 22429; Metazoa - 974; Fungi - 991; Plants - …
GH_A12G0657	4.61166	0.144125	-4.95368	4.70944e-10	DOWN	AT5G66770.1	GRAS family transcription factor
GH_A12G0727	0.797036	0.09272	-3.07684	0.00124236	DOWN	AT3G50370.1	unknown protein; FUNCTIONS IN: molecular_function unknown; INVOLVED IN: biological_process unknown; LOCATED IN: cellular_component unknown; EXPRESSED IN: 26 plant structures; EXPRESSED DURING: 15 growth stages; Has 27734 Blast hits to 16708 proteins in 1259 species: Archae - 81; Bacteria - 3434; Metazoa - 10876; Fungi - 2514; Plants - 987; Viruses - 212; Other Eukaryotes - 9630 (source: NCBI BLin…
GH_A12G0769	1.12602	0.366675	-1.61818	0.00453896	DOWN
GH_A12G0820	3.20094	0.367648	-3.10421	0.00262397	DOWN	AT5G10240.1	asparagine synthetase 3
GH_A12G0982	8.79683	4.36097	-1.00983	0.00530363	DOWN	AT1G10490.1	Domain of unknown function (DUF1726) ;Putative ATPase (DUF699)
GH_A12G1249	0.70174	0	-25.2873	0.0102217	DOWN	AT4G00450.1	RNA polymerase II transcription mediators
GH_A12G1284	0.589743	0.193112	-1.60272	0.00430824	DOWN	AT1G01320.2	Tetratricopeptide repeat (TPR)-like superfamily protein
GH_A12G1381	8.65227	0.0584537	-7.07	1.26772e-05	DOWN	AT4G01850.2	S-adenosylmethionine synthetase 2
GH_A12G1383	1.81313	0.169771	-3.39815	0.0289123	DOWN	AT3G62240.1	RING/U-box superfamily protein
GH_A12G1470	0.611243	0.15385	-1.94924	0.000162448	DOWN
GH_A12G1492	6.86371	2.47183	-1.46815	0.012732	DOWN	AT5G23340.1	RNI-like superfamily protein
GH_A12G1639	7.55089	3.69095	-1.01881	0.0412274	DOWN	AT1G60780.1	Clathrin adaptor complexes medium subunit family protein
GH_A12G1711	1.06007	0	-9.848	0.000130962	DOWN	AT2G01690.1	ARM repeat superfamily protein
GH_A12G1789	0.723372	0	-24.3473	0.015081	DOWN	AT1G26330.2	DNA binding
GH_A12G1904	18.728	7.27597	-1.36498	0.0455986	DOWN	AT1G26110.1	decapping 5
GH_A12G1920	7.10208	3.00316	-1.23526	0.00502751	DOWN	AT1G26150.1	proline-rich extensin-like receptor kinase 10
GH_A12G1988	3.73747	0.904127	-2.04595	1.82209e-10	DOWN	AT5G07740.1	actin binding
GH_A12G2013	1.56127	0	-26.0264	2.73152e-29	DOWN	AT5G61140.2	U5 small nuclear ribonucleoprotein helicase
GH_A12G2059	0.726691	0.0732447	-2.78696	0.0335658	DOWN	AT1G78790.1	unknown protein; CONTAINS InterPro DOMAIN/s: Protein of unknown function DUF2008 (InterPro:IPR018552); Has 69 Blast hits to 69 proteins in 28 species: Archae - 0; Bacteria - 0; Metazoa - 33; Fungi - 0; Plants - 33; Viruses - 0; Other Eukaryotes - 3 (source: NCBI BLink).
GH_A12G2090	8.94085	0.0434067	-7.31783	0.00115571	DOWN	AT5G50460.1	secE/sec61-gamma protein transport protein
GH_A12G2211	5.06421	0.760278	-2.73074	0.0153299	DOWN	AT1G31730.1	Adaptin family protein
GH_A12G2428	1.36792	0.262749	-2.37166	0.0218778	DOWN	AT1G12430.1	armadillo repeat kinesin 3
GH_A12G2429	2.65801	0.0684547	-4.99077	0.000276707	DOWN	AT4G12040.2	A20/AN1-like zinc finger family protein
GH_A12G2431	0.737159	0.0193113	-4.89792	0.00502876	DOWN	AT4G22830.1	unknown protein; FUNCTIONS IN: molecular_function unknown; INVOLVED IN: biological_process unknown; LOCATED IN: chloroplast; EXPRESSED IN: 20 plant structures; EXPRESSED DURING: 13 growth stages; CONTAINS InterPro DOMAIN/s: Protein of unknown function DUF2499 (InterPro:IPR019634); Has 319 Blast hits to 317 proteins in 103 species: Archae - 0; Bacteria - 147; Metazoa - 0; Fungi - 0; Plants - 64; V…
GH_A12G2573	84.3749	11.494	-2.88845	0.000184169	DOWN	AT5G42050.1	DCD (Development and Cell Death) domain protein
GH_A12G2668	15.5709	0.160772	-6.47567	3.7885e-08	DOWN	AT5G53560.1	cytochrome B5 isoform E
GH_A12G2671	2.12307	0	-12.6192	2.07521e-12	DOWN	AT5G24350.1	CONTAINS InterPro DOMAIN/s: Secretory pathway Sec39 (InterPro:IPR013244); Has 1807 Blast hits to 1807 proteins in 277 species: Archae - 0; Bacteria - 0; Metazoa - 736; Fungi - 347; Plants - 385; Viruses - 0; Other Eukaryotes - 339 (source: NCBI BLink).
GH_A12G2683	12.2303	4.24205	-1.52619	0.0346541	DOWN	AT5G53060.1	RNA-binding KH domain-containing protein
GH_A12G2715	1.05384	0.161046	-2.69243	0.0179048	DOWN	AT4G27950.1	cytokinin response factor 4
GH_A12G2802	6.87499	0.309934	-4.45098	0.0179791	DOWN	AT4G25500.4	arginine/serine-rich splicing factor 35
GH_A12G2907	2.33944	0.442239	-2.37671	0.0344493	DOWN	AT1G72550.1	tRNA synthetase beta subunit family protein
GH_A12G2919	35.6132	17.2601	-1.03993	0.00161809	DOWN	AT3G02530.1	TCP-1/cpn60 chaperonin family protein
GH_A13G0131	8.78292	2.46775	-1.83791	0.0058847	DOWN	AT3G60190.1	DYNAMIN-like 1E
GH_A13G0151	1.97117	0	-12.0258	1.00126e-11	DOWN	AT3G11130.1	Clathrin, heavy chain
GH_A13G0441	4.37368	1.55865	-1.49194	0.000371441	DOWN	AT4G33920.1	Protein phosphatase 2C family protein
GH_A13G0543	0.667141	0.195931	-1.69202	0.000494299	DOWN	AT1G25520.1	Uncharacterized protein family (UPF0016)
GH_A13G0549	3.45219	0.559667	-2.6003	0.0268887	DOWN	AT3G25800.1	protein phosphatase 2A subunit A2
GH_A13G0600	5.92663	1.53735	-1.93602	0.0278656	DOWN	AT4G27310.1	B-box type zinc finger family protein
GH_A13G0640	2.80311	0.043865	-5.71687	6.19432e-05	DOWN	AT3G19950.1	RING/U-box superfamily protein
GH_A13G0642	2.41789	0.318886	-2.89921	0.0225605	DOWN	AT5G23280.1	TCP family transcription factor
GH_A13G0671	5.97401	1.82313	-1.71376	0.0171823	DOWN	AT1G76490.1	hydroxy methylglutaryl CoA reductase 1
GH_A13G0691	1.90444	0.0985663	-4.23186	4.09359e-06	DOWN	AT5G64550.1	loricrin-related
GH_A13G0711	2.91059	0.168845	-4.0965	0.00319699	DOWN	AT5G64220.2	Calmodulin-binding transcription activator protein with CG-1 and Ankyrin domains
GH_A13G0780	2.37009	0.17112	-3.77572	0.0014918	DOWN	AT2G02860.1	sucrose transporter 2
GH_A13G0868	2.76231	0.0724653	-4.87203	0.0180231	DOWN	AT1G26355.1	SPIRAL1-like1
GH_A13G0890	2.45547	0.621215	-1.97123	2.30845e-06	DOWN	AT1G26520.1	Cobalamin biosynthesis CobW-like protein
GH_A13G1110	2.17264	0.303519	-2.81804	0.0252921	DOWN	AT1G13570.1	F-box/RNI-like superfamily protein
GH_A13G1364	5.21646	1.34438	-1.94922	0.000377202	DOWN	AT5G16380.1	Protein of unknown function, DUF538
GH_A13G1368	2.23809	0.94977	-1.22655	0.011709	DOWN	AT1G65580.1	Endonuclease/exonuclease/phosphatase family protein
GH_A13G1389	3.73721	1.66239	-1.16261	0.00214374	DOWN	AT1G02020.1	nitroreductase family protein
GH_A13G1459	1.43214	0.566687	-1.3267	1.02918e-06	DOWN	AT1G16480.1	Tetratricopeptide repeat (TPR)-like superfamily protein
GH_A13G1587	1.92348	0.959223	-1.00371	0.0135676	DOWN	AT1G31814.1	FRIGidA like 2
GH_A13G1608	0.904206	0.296315	-1.59423	9.87625e-05	DOWN	AT1G16480.1	Tetratricopeptide repeat (TPR)-like superfamily protein
GH_A13G1875	4.07269	0.147946	-4.77687	3.37263e-08	DOWN	AT3G54280.1	DNA binding;ATP binding;nucleic acid binding;binding;helicases;ATP binding;DNA binding;helicases
GH_A13G1894	0.529116	0	-8.86642	0.000895173	DOWN	AT1G58030.1	cationic amino acid transporter 2
GH_A13G1942	5.49553	1.64023	-1.73882	4.25504e-13	DOWN	AT5G18480.1	plant glycogenin-like starch initiation protein 6
GH_A13G2050	4.53146	1.81987	-1.31793	8.28902e-06	DOWN	AT1G56590.1	Clathrin adaptor complexes medium subunit family protein
GH_A13G2160	2.3961	0.0584327	-5.34491	0.0338655	DOWN	AT5G11700.2	BEST Arabidopsis thaliana protein match is: glycine-rich protein (TAIR:AT4G32920.3); Has 8203 Blast hits to 3102 proteins in 389 species: Archae - 3; Bacteria - 5624; Metazoa - 852; Fungi - 139; Plants - 704; Viruses - 77; Other Eukaryotes - 804 (source: NCBI BLink).
GH_A13G2163	2.26542	0.940918	-1.26442	0.021081	DOWN	AT5G11920.1	6-&1-fructan exohydrolase
GH_A13G2186	12.0605	2.24612	-2.41579	0.00227611	DOWN	AT1G74960.3	fatty acid biosynthesis 1
GH_A13G2222	5.20484	0.134565	-5.25818	4.01196e-05	DOWN	AT1G72710.1	casein kinase 1-like protein 2
GH_A13G2287	2.63775	0.376201	-2.78999	0.0239776	DOWN	AT5G20280.1	sucrose phosphate synthase 1F
GH_A13G2358	1.25374	0.135121	-3.15598	0.0338554	DOWN	AT2G38670.1	phosphorylethanolamine cytidylyltransferase 1
GH_A13G2372	1.92382	0.221178	-3.06511	0.00345708	DOWN	AT4G30060.1	Core-2/I-branching beta-1,6-N-acetylglucosaminyltransferase family protein
GH_A13G2435	10.9781	4.04615	-1.43119	0.00737576	DOWN	AT3G20800.1	Cell differentiation, Rcd1-like protein
GH_A13G2499	1.02239	0	-10.3167	0.0160148	DOWN	AT3G44200.1	NIMA (never in mitosis, gene A)-related 6
GH_A13G2506	1.20755	0.088487	-3.57214	0.011099	DOWN	AT2G27510.1	ferredoxin 3
GH_A13G2634	0.516857	0	-9.29783	1.99874e-07	DOWN	AT1G06840.1	Leucine-rich repeat protein kinase family protein
GH_A13G2659	58.8875	16.5891	-1.83367	0.00702717	DOWN	AT5G20230.1	blue-copper-binding protein
GH_D01G0083	8.03824	2.1446	-1.90202	0.000350756	DOWN	AT4G34215.2	Domain of unknown function (DUF303)
GH_D01G0155	5.00674	1.55204	-1.68476	0.00473702	DOWN	AT1G12470.1	zinc ion binding
GH_D01G0242	15.7449	7.86612	-1.00432	0.0478548	DOWN	AT4G14440.1	3-hydroxyacyl-CoA dehydratase 1
GH_D01G0247	2.76565	0	-25.8449	0.00809755	DOWN	AT3G23510.1	Cyclopropane-fatty-acyl-phospholipid synthase
GH_D01G0258	7.07835	2.46746	-1.50823	0.0223352	DOWN	AT5G18550.1	Zinc finger C-x8-C-x5-C-x3-H type family protein
GH_D01G0324	6.18189	2.40344	-1.36209	5.02346e-05	DOWN	AT1G79090.2	FUNCTIONS IN: molecular_function unknown; INVOLVED IN: biological_process unknown; LOCATED IN: cellular_component unknown; EXPRESSED IN: 25 plant structures; EXPRESSED DURING: 15 growth stages; CONTAINS InterPro DOMAIN/s: Topoisomerase II-associated protein PAT1 (InterPro:IPR019167); BEST Arabidopsis thaliana protein match is: Topoisomerase II-associated protein PAT1 (TAIR:AT3G22270.1); Has 1260 …
GH_D01G0556	3.40501	0.391109	-3.09847	0.000927535	DOWN	AT3G15095.3	unknown protein; FUNCTIONS IN: molecular_function unknown; INVOLVED IN: biological_process unknown; EXPRESSED IN: 22 plant structures; EXPRESSED DURING: 13 growth stages; Has 30201 Blast hits to 17322 proteins in 780 species: Archae - 12; Bacteria - 1396; Metazoa - 17338; Fungi - 3422; Plants - 5037; Viruses - 0; Other Eukaryotes - 2996 (source: NCBI BLink).
GH_D01G0895	4.05371	0	-28.1851	1.85992e-16	DOWN	AT1G55860.2	ubiquitin-protein ligase 1
GH_D01G0898	5.70161	0.293265	-4.21698	0.0472225	DOWN	AT3G07680.1	emp24/gp25L/p24 family/GOLD family protein
GH_D01G0952	0.660222	0	-9.65304	0.00960429	DOWN	AT5G17250.1	Alkaline-phosphatase-like family protein
GH_D01G1002	0.649579	0.0571773	-3.46434	0.0395661	DOWN	AT3G12670.1	CTP synthase family protein
GH_D01G1007	0.696901	0	-8.49985	9.22269e-05	DOWN	AT3G12710.1	DNA glycosylase superfamily protein
GH_D01G1161	1.03602	0.034389	-4.62355	0.000410255	DOWN	AT1G75460.1	ATP-dependent protease La (LON) domain protein
GH_D01G1264	0.516077	0.0542113	-3.17559	0.0119112	DOWN	AT5G47820.2	P-loop containing nucleoside triphosphate hydrolases superfamily protein
GH_D01G1320	1.95661	0.923684	-1.08741	0.0167147	DOWN	AT2G01260.1	Protein of unknown function (DUF789)
GH_D01G1377	1.6635	0	-26.3021	7.73118e-07	DOWN	AT5G04560.1	HhH-GPD base excision DNA repair family protein
GH_D01G1394	4.96609	0	-13.5128	1.21095e-05	DOWN	AT2G41700.1	ATP-binding cassette A1
GH_D01G1484	1.77023	0.12701	-3.74078	0.000291492	DOWN	AT2G36290.1	alpha/beta-Hydrolases superfamily protein
GH_D01G1599	2.48958	0.122361	-4.34121	0.00475641	DOWN	AT1G59820.1	aminophospholipid ATPase 3
GH_D01G1613	36.626	17.2246	-1.08429	2.23116e-09	DOWN	AT2G01970.1	Endomembrane protein 70 protein family
GH_D01G1652	1.40489	0.120829	-3.50484	0.0366367	DOWN	AT1G50300.1	TBP-associated factor 15
GH_D01G1669	3.02501	0.204052	-3.89548	0.00387497	DOWN	AT2G01690.1	ARM repeat superfamily protein
GH_D01G1703	6.60508	0.689663	-3.2508	0.000291178	DOWN	AT1G70730.3	Phosphoglucomutase/phosphomannomutase family protein
GH_D01G1772	34.8101	6.4845	-2.41924	5.12485e-31	DOWN	AT1G67360.1	Rubber elongation factor protein (REF)
GH_D01G1893	1.23218	0.0119843	-6.61951	0.00998032	DOWN	AT2G21060.1	glycine-rich protein 2B
GH_D01G1936	1.8837	0.158867	-3.51675	0.000278637	DOWN	AT4G38520.2	Protein phosphatase 2C family protein
GH_D01G2072	1.11973	0.0423243	-4.62259	3.2373e-07	DOWN	AT1G58100.1	TCP family transcription factor
GH_D01G2085	1.11175	0.139116	-2.95721	0.00318449	DOWN	AT4G24320.1	Ubiquitin carboxyl-terminal hydrolase family protein
GH_D01G2235	3.68634	1.50035	-1.29761	0.00649818	DOWN	AT1G76730.1	NagB/RpiA/CoA transferase-like superfamily protein
GH_D01G2280	2.8704	0.354295	-3.00167	0.0153196	DOWN	AT3G52500.1	Eukaryotic aspartyl protease family protein
GH_D01G2414	49.6806	21.4553	-1.20925	0.00430701	DOWN	AT5G02960.1	Ribosomal protein S12/S23 family protein
GH_D01G2512	0.577242	0.0618143	-3.15828	0.00762596	DOWN	AT3G09060.1	Pentatricopeptide repeat (PPR) superfamily protein
GH_D01G2526	0.572874	0	-23.2909	1.48551e-14	DOWN	AT3G08960.1	ARM repeat superfamily protein
GH_D02G0057	4.2877	0.47837	-3.17741	0.0476049	DOWN	AT3G08850.1	HEAT repeat ;WD domain, G-beta repeat protein protein
GH_D02G0078	32.2401	13.8997	-1.2122	6.01289e-06	DOWN	AT5G49910.1	chloroplast heat shock protein 70-2
GH_D02G0129	2.87625	0	-11.0081	3.28911e-12	DOWN	AT2G43420.1	3-beta hydroxysteroid dehydrogenase/isomerase family protein
GH_D02G0373	2.00533	0	-9.11516	0.000999001	DOWN	AT4G14815.1	Bifunctional inhibitor/lipid-transfer protein/seed storage 2S albumin superfamily protein
GH_D02G0519	0.733033	0.0710057	-3.29824	0.00581965	DOWN	AT1G09020.1	homolog of yeast sucrose nonfermenting 4
GH_D02G0520	1.07009	0	-25.8877	6.21134e-05	DOWN	AT3G62900.1	CW-type Zinc Finger
GH_D02G0704	8.96747	4.1218	-1.1113	0.00701763	DOWN	AT1G76850.1	exocyst complex component sec5
GH_D02G0802	13.9537	4.2679	-1.70473	0.00124257	DOWN	AT1G44130.1	Eukaryotic aspartyl protease family protein
GH_D02G0990	11.9508	3.34754	-1.82517	3.63483e-12	DOWN	AT1G45000.1	AAA-type ATPase family protein
GH_D02G1027	0.80689	0.0523677	-3.60383	0.0273496	DOWN
GH_D02G1031	0.799084	0.0537483	-3.57775	0.023999	DOWN
GH_D02G1095	5.25041	1.9222	-1.44435	0.0358604	DOWN	AT4G20930.1	6-phosphogluconate dehydrogenase family protein
GH_D02G1229	2.30671	0.615792	-1.91784	0.00171212	DOWN	AT4G13750.1	Histidine kinase-, DNA gyrase B-, and HSP90-like ATPase family protein
GH_D02G1326	6.33588	0	-27.9721	2.89383e-46	DOWN	AT1G18270.1	ketose-bisphosphate aldolase class-II family protein
GH_D02G1357	1.83989	0.0890453	-3.81036	0.000462508	DOWN
GH_D02G1375	0.8622	0.022464	-4.75007	0.00395952	DOWN	AT2G02960.3	RING/FYVE/PHD zinc finger superfamily protein
GH_D02G1584	5.73106	1.14182	-2.30932	0.000125696	DOWN	AT1G23040.1	hydroxyproline-rich glycoprotein family protein
GH_D02G1748	1.45951	0.141474	-3.32457	0.0218823	DOWN	AT1G70580.4	alanine-2-oxoglutarate aminotransferase 2
GH_D02G1765	0.659658	0.00363333	-6.5391	0.0011914	DOWN	AT1G23440.1	Peptidase C15, pyroglutamyl peptidase I-like
GH_D02G1788	0.674451	0.146206	-2.18807	9.72501e-05	DOWN	AT1G10560.1	plant U-box 18
GH_D02G1790	6.11227	0.083991	-6.12644	2.78013e-06	DOWN	AT1G60170.1	pre-mRNA processing ribonucleoprotein binding region-containing protein
GH_D02G1909	3.40639	0.198796	-4.04708	0.00452014	DOWN	AT1G28120.1	CONTAINS InterPro DOMAIN/s: Ovarian tumour, otubain (InterPro:IPR003323), Ubiquitin thioesterase Otubain (InterPro:IPR016615), Peptidase C65, otubain (InterPro:IPR019400); Has 413 Blast hits to 411 proteins in 139 species: Archae - 0; Bacteria - 0; Metazoa - 184; Fungi - 83; Plants - 88; Viruses - 0; Other Eukaryotes - 58 (source: NCBI BLink).
GH_D02G2044	3.41997	0	-26.5715	6.16745e-37	DOWN	AT3G13530.1	mitogen-activated protein kinase kinase kinase 7
GH_D02G2107	3.16278	1.14213	-1.45892	0.00842804	DOWN	AT4G38220.1	Peptidase M20/M25/M40 family protein
GH_D02G2123	0.709471	0.08416	-2.97904	0.00368787	DOWN	AT5G64550.1	loricrin-related
GH_D02G2172	1.73735	0.0753313	-4.48679	0.000184169	DOWN	AT5G09460.1	sequence-specific DNA binding transcription factors;transcription regulators
GH_D02G2234	0.652606	0	-9.08533	0.00774009	DOWN	AT1G49980.1	DNA/RNA polymerases superfamily protein
GH_D02G2298	1.35665	0.578944	-1.22103	0.039874	DOWN	AT4G33985.1	Protein of unknown function (DUF1685)
GH_D02G2399	2.82046	1.08316	-1.37252	3.40364e-05	DOWN	AT2G21340.1	MATE efflux family protein
GH_D02G2517	2.05821	0.23616	-3.10261	0.0228881	DOWN	AT5G62030.1	diphthamide synthesis DPH2 family protein
GH_D02G2520	0.938751	0.163261	-2.47852	0.0379847	DOWN	AT5G44080.1	Basic-leucine zipper (bZIP) transcription factor family protein
GH_D02G2546	26.2198	12.0031	-1.12462	0.00938414	DOWN	AT4G33680.1	Pyridoxal phosphate (PLP)-dependent transferases superfamily protein
GH_D03G0040	1.06736	0.323865	-1.70335	0.0180672	DOWN	AT3G51390.1	DHHC-type zinc finger family protein
GH_D03G0052	2.48088	0.00812967	-8.24192	6.65339e-05	DOWN	AT5G60040.1	nuclear RNA polymerase C1
GH_D03G0094	4.18943	0	-14.2957	8.91751e-08	DOWN	AT2G17930.1	Phosphatidylinositol 3- and 4-kinase family protein with FAT domain
GH_D03G0107	5.2098	1.57234	-1.7222	0.000455897	DOWN	AT3G51130.1	unknown protein; CONTAINS InterPro DOMAIN/s: Uncharacterised protein family UPF0183 (InterPro:IPR005373); Has 269 Blast hits to 265 proteins in 123 species: Archae - 0; Bacteria - 0; Metazoa - 131; Fungi - 82; Plants - 37; Viruses - 0; Other Eukaryotes - 19 (source: NCBI BLink).
GH_D03G0284	33.3566	7.46467	-2.1649	3.43726e-09	DOWN	AT4G37640.1	calcium ATPase 2
GH_D03G0431	1.55614	0	-10.8762	4.51556e-05	DOWN	AT2G22530.1	Alkaline-phosphatase-like family protein
GH_D03G0442	101.321	38.3649	-1.39924	0.043163	DOWN	AT2G22240.1	myo-inositol-1-phosphate synthase 2
GH_D03G0507	0.891039	0.071775	-3.5078	0.0247696	DOWN	AT4G05400.2	copper ion binding
GH_D03G0576	0.678069	0.029354	-4.37666	0.015934	DOWN	AT1G64990.2	GPCR-type G protein 1
GH_D03G0637	2.40638	0.193681	-3.60652	0.00716963	DOWN	AT3G16270.1	ENTH/VHS family protein
GH_D03G0690	2.1985	0.246192	-3.13297	1.46516e-06	DOWN	AT1G17950.1	myb domain protein 52
GH_D03G0765	0.946581	0.0634477	-3.78942	0.00478941	DOWN	AT1G80000.2	CASC3/Barentsz eIF4AIII binding
GH_D03G0789	0.804393	0.0592283	-3.67259	0.0125457	DOWN	AT2G34750.1	RNA polymerase I specific transcription initiation factor RRN3 protein
GH_D03G1022	4.31156	1.95631	-1.13806	0.0116597	DOWN	AT1G74860.1	unknown protein; BEST Arabidopsis thaliana protein match is: unknown protein (TAIR:AT1G19010.1); Has 210 Blast hits to 193 proteins in 61 species: Archae - 0; Bacteria - 9; Metazoa - 75; Fungi - 18; Plants - 58; Viruses - 1; Other Eukaryotes - 49 (source: NCBI BLink).
GH_D03G1079	0.851612	0.38544	-1.1328	0.04284	DOWN	AT5G61400.1	Pentatricopeptide repeat (PPR) superfamily protein
GH_D03G1137	2.60789	1.26404	-1.03738	0.0393722	DOWN	AT5G08160.1	serine/threonine protein kinase 3
GH_D03G1234	1.13349	0.33507	-1.75173	7.81877e-06	DOWN	AT5G62370.1	Tetratricopeptide repeat (TPR)-like superfamily protein
GH_D03G1258	2.42921	0.083948	-4.83965	4.64163e-05	DOWN	AT5G50920.1	CLPC homologue 1
GH_D03G1349	5.4833	1.03998	-2.39872	3.00332e-13	DOWN	AT3G46980.1	phosphate transporter 4;3
GH_D03G1373	34.4445	10.7814	-1.66758	1.69364e-12	DOWN	AT2G26975.1	Ctr copper transporter family
GH_D03G1395	8.59866	1.36232	-2.66226	2.64621e-10	DOWN	AT2G29190.2	pumilio 2
GH_D03G1580	0.784982	0.0943913	-2.85825	0.0141472	DOWN	AT2G31490.1	unknown protein; Has 55 Blast hits to 55 proteins in 15 species: Archae - 0; Bacteria - 0; Metazoa - 0; Fungi - 0; Plants - 55; Viruses - 0; Other Eukaryotes - 0 (source: NCBI BLink).
GH_D03G1606	7.79231	0.569276	-3.75616	0.0490573	DOWN	AT2G30110.1	ubiquitin-activating enzyme 1
GH_D03G1626	0.625104	0	-25.2774	1.6267e-11	DOWN	AT5G58410.1	HEAT/U-box domain-containing protein
GH_D03G1709	22.6048	10.4327	-1.10953	2.92439e-05	DOWN	AT5G23860.2	tubulin beta 8
GH_D03G1721	1.28228	0	-25.5141	6.30487e-11	DOWN	AT4G11670.1	Protein of unknown function (DUF810)
GH_D03G1724	7.78881	3.28465	-1.24652	0.00383069	DOWN	AT1G63120.1	RHOMBOid-like 2
GH_D03G1794	0.615656	0.250996	-1.2958	0.0141585	DOWN	AT3G14470.1	NB-ARC domain-containing disease resistance protein
GH_D03G1881	0.967195	0.0818613	-3.54781	0.00019706	DOWN	AT4G17140.3	pleckstrin homology (PH) domain-containing protein
GH_D04G0113	1.72938	0.00276333	-9.09427	0.0227116	DOWN	AT1G17450.2	B-block binding subunit of TFIIIC
GH_D04G0228	1.49117	0	-25.2269	7.34969e-14	DOWN	AT5G24740.1	Protein of unknown function (DUF1162)
GH_D04G0369	0.929823	0.0300757	-4.82789	8.19316e-06	DOWN	AT5G26742.1	DEAD box RNA helicase (RH3)
GH_D04G0429	2.16194	0	-26.0703	5.20503e-21	DOWN	AT4G16310.1	LSD1-like 3
GH_D04G0481	29.9708	12.1569	-1.29523	0.000778962	DOWN	AT3G01120.1	Pyridoxal phosphate (PLP)-dependent transferases superfamily protein
GH_D04G0485	0.672367	0.0598157	-3.44486	0.00813757	DOWN	AT5G15270.1	RNA-binding KH domain-containing protein
GH_D04G0504	0.512439	0	-6.91421	3.28011e-06	DOWN	AT4G31130.1	Protein of unknown function (DUF1218)
GH_D04G0672	5.39972	2.67593	-1.00943	0.0338554	DOWN	AT2G39750.1	S-adenosyl-L-methionine-dependent methyltransferases superfamily protein
GH_D04G1034	2.17882	0.04816	-5.42484	0.000365449	DOWN	AT3G13570.1	SC35-like splicing factor 30A
GH_D04G1109	9.77478	2.73959	-1.82969	0.0180018	DOWN	AT2G36290.1	alpha/beta-Hydrolases superfamily protein
GH_D04G1474	1.62021	0.208714	-2.91461	0.0073061	DOWN	ATMG00665.1	NADH dehydrogenase 5B
GH_D04G1535	51.2945	24.5426	-1.05952	0.0104162	DOWN	AT5G08680.1	ATP synthase alpha/beta family protein
GH_D04G1583	1.40201	0.0410893	-4.979	6.31786e-06	DOWN	AT4G03550.1	glucan synthase-like 5
GH_D04G1731	0.951627	0.041597	-4.38978	0.001265	DOWN	AT5G64360.4	Chaperone DnaJ-domain superfamily protein
GH_D04G1816	19.6382	3.6064	-2.44169	0.000116103	DOWN	AT2G16595.1	Translocon-associated protein (TRAP), alpha subunit
GH_D04G1836	15.1959	6.75007	-1.16365	0.0146585	DOWN	AT4G39280.1	phenylalanyl-tRNA synthetase, putative / phenylalanine--tRNA ligase, putative
GH_D04G1877	10.9954	0.15838	-6.00883	1.00604e-06	DOWN	AT3G07030.1	Alba DNA/RNA-binding protein
GH_D04G1940	3.76851	0.445042	-3.07735	0.00491766	DOWN	AT1G34470.1	Protein of unknown function (DUF803)
GH_D04G2023	8.2129	0.292496	-4.80232	3.63991e-07	DOWN	AT1G67580.2	Protein kinase superfamily protein
GH_D05G0002	26.9534	7.13779	-1.90713	0.00185837	DOWN	AT5G56530.2	Protein of Unknown Function (DUF239)
GH_D05G0014	3.53384	0.171737	-4.30492	0.00489188	DOWN	AT5G35330.3	methyl-CPG-binding domain protein 02
GH_D05G0093	0.557158	0.210422	-1.38588	0.029604	DOWN	AT4G30700.1	Pentatricopeptide repeat (PPR) superfamily protein
GH_D05G0099	3.16714	0.0927607	-5.03545	2.42864e-08	DOWN	AT4G32410.1	cellulose synthase 1
GH_D05G0218	1.80128	0	-26.7817	0.00160754	DOWN	AT2G26890.1	DNAJ heat shock N-terminal domain-containing protein
GH_D05G0359	0.508655	0.0515347	-3.10488	0.00163247	DOWN
GH_D05G0381	1.47794	0	-11.6173	4.79321e-06	DOWN	AT3G43300.1	HOPM interactor 7
GH_D05G0457	2.04136	0.137655	-3.86042	6.51715e-14	DOWN	AT5G11710.1	ENTH/VHS family protein
GH_D05G0459	2.41399	0	-24.8882	2.6087e-19	DOWN	AT5G11700.2	BEST Arabidopsis thaliana protein match is: glycine-rich protein (TAIR:AT4G32920.3); Has 8203 Blast hits to 3102 proteins in 389 species: Archae - 3; Bacteria - 5624; Metazoa - 852; Fungi - 139; Plants - 704; Viruses - 77; Other Eukaryotes - 804 (source: NCBI BLink).
GH_D05G0512	1.11098	0.0218283	-5.61417	1.77757e-07	DOWN	AT2G25730.2	unknown protein; LOCATED IN: cellular_component unknown; EXPRESSED IN: 23 plant structures; EXPRESSED DURING: 14 growth stages.
GH_D05G0589	0.561221	0	-8.99333	0.0256222	DOWN	AT2G25180.1	response regulator 12
GH_D05G0663	0.55831	0	-22.9506	4.43492e-17	DOWN	AT4G31390.1	Protein kinase superfamily protein
GH_D05G0730	1.39697	0.499716	-1.48124	0.0166073	DOWN	AT4G14590.1	embryo defective 2739
GH_D05G0834	1.31053	0.0419907	-4.97619	0.00317639	DOWN	AT3G44530.2	homolog of histone chaperone HIRA
GH_D05G0854	3.72764	1.00926	-1.87257	2.03648e-06	DOWN	AT3G44850.1	Protein kinase superfamily protein
GH_D05G1015	3.5917	0.0474543	-6.17937	1.86862e-05	DOWN	AT2G41060.2	RNA-binding (RRM/RBD/RNP motifs) family protein
GH_D05G1036	4.05365	1.42494	-1.50591	1.52189e-18	DOWN	AT2G28350.1	auxin response factor 10
GH_D05G1137	17.4126	0.0480167	-8.49846	9.34608e-34	DOWN	AT2G35630.1	ARM repeat superfamily protein
GH_D05G1152	12.3765	2.02397	-2.61185	3.47693e-14	DOWN	AT1G78900.2	vacuolar ATP synthase subunit A
GH_D05G1178	3.91592	1.57387	-1.29942	0.0283575	DOWN	AT1G16720.1	high chlorophyll fluorescence phenotype 173
GH_D05G1187	1.57861	0.410021	-1.92799	5.41126e-06	DOWN	AT5G48930.1	hydroxycinnamoyl-CoA shikimate/quinate hydroxycinnamoyl transferase
GH_D05G1310	8.93748	1.97803	-2.19564	0.0144959	DOWN	AT1G79870.1	D-isomer specific 2-hydroxyacid dehydrogenase family protein
GH_D05G1326	4.08742	1.35288	-1.59428	0.0208949	DOWN	AT3G16270.1	ENTH/VHS family protein
GH_D05G1364	33.3338	5.94875	-2.47829	0.00809755	DOWN	AT1G17710.1	Pyridoxal phosphate phosphatase-related protein
GH_D05G1392	0.768156	0.045286	-3.90921	0.0146509	DOWN	AT5G57020.1	myristoyl-CoA:protein N-myristoyltransferase
GH_D05G1531	13.5922	5.27808	-1.36381	0.00543395	DOWN	AT5G46290.1	3-ketoacyl-acyl carrier protein synthase I
GH_D05G1647	1.04213	0.0498043	-4.28459	0.00416517	DOWN	AT4G20980.4	Eukaryotic translation initiation factor 3 subunit 7 (eIF-3)
GH_D05G1668	0.854325	0.00571233	-7.06869	0.000445759	DOWN	AT1G61140.1	SNF2 domain-containing protein / helicase domain-containing protein / zinc finger protein-related
GH_D05G1891	13.182	6.04575	-1.1209	1.58506e-05	DOWN	AT4G16630.1	DEA(D/H)-box RNA helicase family protein
GH_D05G1990	3.18015	1.52005	-1.06019	0.0276015	DOWN	AT1G45160.2	Protein kinase superfamily protein
GH_D05G2006	1.47377	0.459849	-1.68069	0.00262425	DOWN	AT1G19290.1	Pentatricopeptide repeat (PPR) superfamily protein
GH_D05G2161	4.99299	1.38523	-1.84831	0.0146427	DOWN	AT4G07960.1	Cellulose-synthase-like C12
GH_D05G2212	0.79196	0	-25.0192	1.74833e-22	DOWN	AT1G70320.1	ubiquitin-protein ligase 2
GH_D05G2241	1.67206	0.515878	-1.6902	0.0380914	DOWN	AT1G28200.1	FH interacting protein 1
GH_D05G2330	5.89199	2.33877	-1.32722	4.72061e-07	DOWN	AT1G22020.1	serine hydroxymethyltransferase 6
GH_D05G2334	1.77981	0.146397	-3.56439	0.0205228	DOWN	AT1G36730.1	Translation initiation factor IF2/IF5
GH_D05G2429	4.89247	0.428442	-3.48745	0.0244681	DOWN	AT1G17950.1	myb domain protein 52
GH_D05G2538	0.727359	0.273761	-1.40954	0.0289585	DOWN	AT4G27510.1	unknown protein; Has 25 Blast hits to 23 proteins in 8 species: Archae - 0; Bacteria - 0; Metazoa - 0; Fungi - 0; Plants - 25; Viruses - 0; Other Eukaryotes - 0 (source: NCBI BLink).
GH_D05G2585	0.746444	0.0660827	-3.42592	0.034615	DOWN	AT4G38510.5	ATPase, V1 complex, subunit B protein
GH_D05G2640	15.2202	6.4741	-1.23009	0.0209068	DOWN	AT5G42650.1	allene oxide synthase
GH_D05G2683	2.2068	0	-27.0344	1.98605e-26	DOWN	AT1G70320.1	ubiquitin-protein ligase 2
GH_D05G2705	2.62562	0.101852	-4.62821	3.44991e-05	DOWN	AT1G35780.1	unknown protein; BEST Arabidopsis thaliana protein match is: unknown protein (TAIR:AT1G78150.2); Has 145 Blast hits to 144 proteins in 16 species: Archae - 0; Bacteria - 0; Metazoa - 0; Fungi - 0; Plants - 145; Viruses - 0; Other Eukaryotes - 0 (source: NCBI BLink).
GH_D05G2725	0.984185	0.049554	-4.19252	0.00453896	DOWN	AT1G77510.1	PDI-like 1-2
GH_D05G2737	5.58385	2.08141	-1.43369	0.0485163	DOWN	AT1G76920.1	F-box family protein
GH_D05G2808	0.755843	0	-9.58739	0.00617993	DOWN	AT2G40540.2	potassium transporter 2
GH_D05G2852	0.882542	0.227853	-1.90854	0.000876772	DOWN	AT5G13810.1	Glutaredoxin family protein
GH_D05G2919	7.00926	3.17898	-1.13661	0.0428037	DOWN	AT3G52220.1	CONTAINS InterPro DOMAIN/s: Kinase phosphorylation domain (InterPro:IPR019315); Has 8882 Blast hits to 4920 proteins in 346 species: Archae - 10; Bacteria - 184; Metazoa - 3955; Fungi - 1221; Plants - 712; Viruses - 24; Other Eukaryotes - 2776 (source: NCBI BLink).
GH_D05G2997	0.707172	0.177213	-1.99435	0.000366298	DOWN	AT3G14470.1	NB-ARC domain-containing disease resistance protein
GH_D05G3104	0.896812	0.0239373	-5.18172	0.00458942	DOWN	AT3G55740.1	proline transporter 2
GH_D05G3227	0.773191	0	-9.74046	5.88422e-07	DOWN	AT1G67420.2	Zn-dependent exopeptidases superfamily protein
GH_D05G3361	0.973843	0.052184	-4.1731	0.00017828	DOWN	AT1G10510.1	RNI-like superfamily protein
GH_D05G3504	2.0785	0.046205	-5.41899	4.82343e-16	DOWN	AT5G16300.1	Vps51/Vps67 family (components of vesicular transport) protein
GH_D05G3551	0.588462	0.0135427	-5.01729	0.00351913	DOWN	AT3G14750.1	unknown protein; BEST Arabidopsis thaliana protein match is: unknown protein (TAIR:AT1G67170.1); Has 4036 Blast hits to 3091 proteins in 519 species: Archae - 61; Bacteria - 669; Metazoa - 1503; Fungi - 255; Plants - 421; Viruses - 4; Other Eukaryotes - 1123 (source: NCBI BLink).
GH_D05G3648	4.29392	0.030893	-6.81215	3.96242e-11	DOWN	AT3G15010.2	RNA-binding (RRM/RBD/RNP motifs) family protein
GH_D05G3937	2.64333	1.18204	-1.15972	0.000550231	DOWN	AT5G63020.1	Disease resistance protein (CC-NBS-LRR class) family
GH_D05G3949	13.6866	5.78091	-1.23831	0.0262948	DOWN	AT5G55180.1	O-Glycosyl hydrolases family 17 protein
GH_D05G3975	0.608337	0.0496103	-3.57498	0.00970564	DOWN	AT4G26650.2	RNA-binding (RRM/RBD/RNP motifs) family protein
GH_D05G4006	248.965	30.4067	-3.02316	0.00221449	DOWN	AT5G55620.1	unknown protein; BEST Arabidopsis thaliana protein match is: unknown protein (TAIR:AT3G09950.1); Has 30201 Blast hits to 17322 proteins in 780 species: Archae - 12; Bacteria - 1396; Metazoa - 17338; Fungi - 3422; Plants - 5037; Viruses - 0; Other Eukaryotes - 2996 (source: NCBI BLink).
GH_D06G0185	15.983	4.84892	-1.71829	0.00146254	DOWN	AT4G34110.1	poly(A) binding protein 2
GH_D06G0218	6.30183	0.444998	-3.79938	0.0411764	DOWN	AT4G37540.1	LOB domain-containing protein 39
GH_D06G0261	5.2527	1.98433	-1.39914	0.042449	DOWN	AT1G10030.1	homolog of yeast ergosterol28
GH_D06G0300	6.84753	1.84128	-1.87836	0.0168168	DOWN	AT5G09570.1	Cox19-like CHCH family protein
GH_D06G0306	2.88501	0.651698	-2.13782	6.85889e-05	DOWN	AT4G24490.2	RAB geranylgeranyl transferase alpha subunit 1
GH_D06G0376	1.07167	0.066577	-3.86767	0.0222957	DOWN	AT4G34170.1	Galactose oxidase/kelch repeat superfamily protein
GH_D06G0483	2.06131	0.90379	-1.18319	0.0028322	DOWN	AT1G09900.1	Pentatricopeptide repeat (PPR-like) superfamily protein
GH_D06G0539	2.05059	0.171296	-3.53899	0.0142719	DOWN	AT5G34850.1	purple acid phosphatase 26
GH_D06G0582	2.83684	0.297708	-3.24067	3.18468e-05	DOWN	AT2G26680.1	CONTAINS InterPro DOMAIN/s: Methyltransferase FkbM (InterPro:IPR006342); Has 1073 Blast hits to 1073 proteins in 243 species: Archae - 45; Bacteria - 509; Metazoa - 0; Fungi - 4; Plants - 60; Viruses - 4; Other Eukaryotes - 451 (source: NCBI BLink).
GH_D06G0609	1.08196	0.083346	-3.63077	0.00529331	DOWN	AT2G26640.1	3-ketoacyl-CoA synthase 11
GH_D06G0622	3.51249	0	-13.5068	6.88254e-22	DOWN	AT2G26890.1	DNAJ heat shock N-terminal domain-containing protein
GH_D06G0665	14.4242	6.16389	-1.2246	0.0140741	DOWN	AT5G11520.1	aspartate aminotransferase 3
GH_D06G0786	1.62765	0.522479	-1.63314	0.0105103	DOWN	AT4G29840.1	Pyridoxal-5'-phosphate-dependent enzyme family protein
GH_D06G0966	23.9632	5.34493	-2.16795	8.62478e-08	DOWN	AT2G25970.1	KH domain-containing protein
GH_D06G1010	8.51548	2.86228	-1.55975	0.000815525	DOWN	AT5G11650.1	alpha/beta-Hydrolases superfamily protein
GH_D06G1121	7.57793	1.87864	-1.99354	0.0335022	DOWN	AT4G31990.2	aspartate aminotransferase 5
GH_D06G1282	1.13724	0.0866477	-3.44919	0.0317009	DOWN	AT1G71730.1	unknown protein; Has 52 Blast hits to 52 proteins in 24 species: Archae - 0; Bacteria - 0; Metazoa - 4; Fungi - 0; Plants - 41; Viruses - 0; Other Eukaryotes - 7 (source: NCBI BLink).
GH_D06G1315	4.09796	0.397039	-3.31048	0.00339437	DOWN	AT1G80860.1	phospholipid N-methyltransferase
GH_D06G1360	0.624583	0	-25.2798	3.73848e-08	DOWN	AT1G16800.1	P-loop containing nucleoside triphosphate hydrolases superfamily protein
GH_D06G1379	1.24877	0.068177	-4.03038	0.0187715	DOWN	AT3G18165.1	modifier of snc1,4
GH_D06G1391	0.658046	0	-24.6618	2.05385e-21	DOWN	AT4G20910.2	double-stranded RNA binding protein-related / DsRBD protein-related
GH_D06G1433	2.46613	0.116641	-4.35006	0.00763821	DOWN	AT4G05120.1	Major facilitator superfamily protein
GH_D06G1467	0.764205	0.057032	-3.68903	0.015317	DOWN	AT1G61050.1	alpha 1,4-glycosyltransferase family protein
GH_D06G1637	2.39295	0.0486127	-5.55683	0.00209754	DOWN	AT1G17210.1	IAP-like protein 1
GH_D06G1682	4.24386	1.18453	-1.82722	4.6677e-05	DOWN	AT1G17270.1	O-fucosyltransferase family protein
GH_D06G1711	5.25692	2.00354	-1.38433	1.27684e-05	DOWN	AT1G59760.1	RNA helicase, ATP-dependent, SK12/DOB1 protein
GH_D06G1792	74.5786	34.556	-1.10693	1.05788e-23	DOWN	AT1G12000.1	Phosphofructokinase family protein
GH_D06G1918	2.31904	1.0847	-1.08906	0.00248341	DOWN	AT2G40090.1	ABC2 homolog 9
GH_D06G2136	0.612652	0	-24.2	1.01743e-22	DOWN	AT1G79000.1	histone acetyltransferase of the CBP family 1
GH_D06G2214	0.954845	0.0710613	-3.74376	0.00351913	DOWN	AT1G51980.1	Insulinase (Peptidase family M16) protein
GH_D06G2425	2.52259	0.166951	-3.84529	0.00756501	DOWN	AT4G20380.7	LSD1 zinc finger family protein
GH_D07G0011	11.0144	4.84176	-1.18064	0.00757491	DOWN	AT3G48750.1	cell division control 2
GH_D07G0016	19.1353	8.57607	-1.15476	9.37653e-12	DOWN	AT4G31180.2	Class II aminoacyl-tRNA and biotin synthetases superfamily protein
GH_D07G0210	0.938625	0	-23.8382	1.33435e-11	DOWN	AT2G26330.1	Leucine-rich receptor-like protein kinase family protein
GH_D07G0214	14.8925	5.11115	-1.54742	3.28463e-06	DOWN	AT4G33210.1	F-box family protein
GH_D07G0227	0.769144	0.118182	-2.69352	0.0214834	DOWN	AT5G26160.1	unknown protein; BEST Arabidopsis thaliana protein match is: unknown protein (TAIR:AT5G20610.1); Has 197 Blast hits to 158 proteins in 44 species: Archae - 0; Bacteria - 14; Metazoa - 28; Fungi - 15; Plants - 117; Viruses - 2; Other Eukaryotes - 21 (source: NCBI BLink).
GH_D07G0258	3.00556	0.00462267	-9.17368	0.0204979	DOWN	AT4G32820.1	Tetratricopeptide repeat (TPR)-like superfamily protein
GH_D07G0502	0.554241	0	-10.5278	0.0268399	DOWN	AT3G06530.2	ARM repeat superfamily protein
GH_D07G0526	69.2636	32.3088	-1.09791	3.61238e-11	DOWN	AT5G61790.1	calnexin 1
GH_D07G0576	0.88869	0.045248	-4.0144	0.0125067	DOWN	AT5G63480.1	unknown protein; Has 30201 Blast hits to 17322 proteins in 780 species: Archae - 12; Bacteria - 1396; Metazoa - 17338; Fungi - 3422; Plants - 5037; Viruses - 0; Other Eukaryotes - 2996 (source: NCBI BLink).
GH_D07G0577	0.807931	0.343106	-1.21528	0.0368905	DOWN	AT5G53150.1	DNAJ heat shock N-terminal domain-containing protein
GH_D07G0586	3.51367	0.622147	-2.47146	0.0115884	DOWN	AT4G02480.1	AAA-type ATPase family protein
GH_D07G0715	1.17324	0.443176	-1.37392	0.038574	DOWN	AT1G18720.1	Protein of unknown function (DUF962)
GH_D07G0726	12.9539	5.88004	-1.13127	0.0485621	DOWN	AT5G62640.1	proline-rich family protein
GH_D07G0789	2.07251	0	-27.4998	9.02396e-16	DOWN	AT1G67140.3	HEAT repeat-containing protein
GH_D07G0795	6.49364	1.33278	-2.29555	0.0361326	DOWN	AT3G02580.1	sterol 1
GH_D07G0995	1.60639	0.0234567	-5.83314	2.8037e-06	DOWN	AT3G25210.1	Tetratricopeptide repeat (TPR)-like superfamily protein
GH_D07G1126	1.04292	0.090676	-3.45515	0.00261246	DOWN	AT2G29990.1	alternative NAD(P)H dehydrogenase 2
GH_D07G1227	11.7687	2.92475	-2.00614	2.59697e-07	DOWN	AT5G06600.1	ubiquitin-specific protease 12
GH_D07G1402	1.07537	0.385271	-1.45954	0.0278656	DOWN
GH_D07G1404	0.599297	0.0315093	-4.2293	0.00101324	DOWN	AT3G62290.3	ADP-ribosylation factor A1E
GH_D07G1555	1.04017	0.0277467	-5.05123	0.0026558	DOWN	AT4G00660.1	RNAhelicase-like 8
GH_D07G1583	0.746966	0.100881	-2.7846	8.19316e-06	DOWN	AT4G25420.1	2-oxoglutarate (2OG) and Fe(II)-dependent oxygenase superfamily protein
GH_D07G1592	1.67578	0.591449	-1.49643	0.00623039	DOWN	AT2G45400.1	NAD(P)-binding Rossmann-fold superfamily protein
GH_D07G1595	0.69644	0.055	-3.57019	0.0165523	DOWN	AT4G00110.1	UDP-D-glucuronate 4-epimerase 3
GH_D07G1715	1.56566	0.506423	-1.61993	0.0317397	DOWN	AT3G63090.1	Ubiquitin carboxyl-terminal hydrolase family protein
GH_D07G1876	2.25984	0.0796123	-4.73145	0.0265435	DOWN	AT2G17630.1	Pyridoxal phosphate (PLP)-dependent transferases superfamily protein
GH_D07G1880	3.40198	1.06313	-1.66868	0.00755864	DOWN	AT3G06540.1	Rab escort protein
GH_D07G2027	1.46851	0	-10.7184	7.20697e-08	DOWN	AT2G38020.1	vacuoleless1 (VCL1)
GH_D07G2078	6.69479	3.13302	-1.09535	9.25674e-06	DOWN	AT5G35690.1	CONTAINS InterPro DOMAIN/s: WLM (InterPro:IPR013536), PUB domain (InterPro:IPR018997), PUG domain (InterPro:IPR006567); BEST Arabidopsis thaliana protein match is: zinc ion binding (TAIR:AT1G55915.1); Has 30201 Blast hits to 17322 proteins in 780 species: Archae - 12; Bacteria - 1396; Metazoa - 17338; Fungi - 3422; Plants - 5037; Viruses - 0; Other Eukaryotes - 2996 (source: NCBI BLink).
GH_D07G2279	3.87171	1.89912	-1.02094	7.00001e-07	DOWN	AT5G15330.1	SPX domain gene 4
GH_D07G2308	1.11968	0.11288	-3.20656	0.0280559	DOWN	AT1G06790.1	RNA polymerase Rpb7 N-terminal domain-containing protein
GH_D07G2483	16.6997	7.51169	-1.14799	0.0190309	DOWN	AT5G14450.1	GDSL-like Lipase/Acylhydrolase superfamily protein
GH_D07G2487	22.1881	0.811716	-4.7524	0.0133953	DOWN	AT3G27430.2	N-terminal nucleophile aminohydrolases (Ntn hydrolases) superfamily protein
GH_D07G2488	1.57296	0.119987	-3.61923	0.00991967	DOWN	AT3G03420.1	Ku70-binding family protein
GH_D08G0082	8.21599	3.32171	-1.29181	0.00144347	DOWN	AT4G21105.1	cytochrome-c oxidases;electron carriers
GH_D08G0121	2.28413	0	-11.2598	2.07521e-12	DOWN	AT2G28520.1	vacuolar proton ATPase A1
GH_D08G0185	17.8965	8.16577	-1.12785	1.31361e-05	DOWN	AT3G13410.1	unknown protein; FUNCTIONS IN: molecular_function unknown; INVOLVED IN: biological_process unknown; LOCATED IN: endoplasmic reticulum; EXPRESSED IN: 25 plant structures; EXPRESSED DURING: 15 growth stages; BEST Arabidopsis thaliana protein match is: unknown protein (TAIR:AT1G55546.1); Has 49 Blast hits to 49 proteins in 14 species: Archae - 0; Bacteria - 0; Metazoa - 0; Fungi - 0; Plants - 48; Vi…
GH_D08G0237	20.4024	9.60157	-1.08684	0.000611117	DOWN	AT1G14610.1	valyl-tRNA synthetase / valine--tRNA ligase (VALRS)
GH_D08G0264	16.2774	7.67316	-1.08694	6.81411e-05	DOWN	AT3G20630.1	ubiquitin-specific protease 14
GH_D08G0281	11.0189	2.89798	-1.92134	5.30545e-05	DOWN	AT5G57660.1	CONSTANS-like 5
GH_D08G0292	7.11644	2.51625	-1.49638	1.2646e-05	DOWN	AT4G30210.2	P450 reductase 2
GH_D08G0368	0.604476	0	-21.9002	3.23817e-41	DOWN	AT4G16520.2	Ubiquitin-like superfamily protein
GH_D08G0398	1.87013	0.352852	-2.4022	0.0330965	DOWN	AT4G01100.1	adenine nucleotide transporter 1
GH_D08G0401	0.623271	0.260813	-1.2536	0.0146509	DOWN	AT3G61690.1	nucleotidyltransferases
GH_D08G0448	1.77738	0.430314	-2.03686	0.000723419	DOWN	AT1G09680.1	Pentatricopeptide repeat (PPR) superfamily protein
GH_D08G0553	0.61657	0.246628	-1.3089	0.00493261	DOWN	AT2G04235.1	unknown protein; FUNCTIONS IN: molecular_function unknown; INVOLVED IN: biological_process unknown; LOCATED IN: cellular_component unknown; EXPRESSED IN: cultured cell; Has 713 Blast hits to 345 proteins in 122 species: Archae - 2; Bacteria - 262; Metazoa - 138; Fungi - 55; Plants - 39; Viruses - 0; Other Eukaryotes - 217 (source: NCBI BLink).
GH_D08G0638	5.55559	0.966679	-2.49354	2.22177e-06	DOWN	AT3G60280.1	uclacyanin 3
GH_D08G0659	1.68119	0	-25.1194	4.82923e-18	DOWN	AT4G13970.1	zinc ion binding
GH_D08G0716	1.29015	0.255962	-2.27255	0.0163041	DOWN	AT1G05420.1	ovate family protein 12
GH_D08G0888	2.36467	0.095871	-4.56529	0.000295893	DOWN	AT2G38670.1	phosphorylethanolamine cytidylyltransferase 1
GH_D08G0899	2.29582	0.102537	-4.37844	0.000314667	DOWN	AT3G13050.1	Major facilitator superfamily protein
GH_D08G0997	1.5089	0.743569	-1.0076	0.00111885	DOWN	AT4G30825.1	Tetratricopeptide repeat (TPR)-like superfamily protein
GH_D08G1001	2.79281	0.072982	-5.11917	5.61686e-05	DOWN	AT2G10940.2	Bifunctional inhibitor/lipid-transfer protein/seed storage 2S albumin superfamily protein
GH_D08G1134	13.2888	3.90736	-1.76278	0.00724706	DOWN	AT5G52920.1	plastidic pyruvate kinase beta subunit 1
GH_D08G1173	3.48234	0.074727	-5.49156	0.000215322	DOWN	AT4G00730.1	Homeobox-leucine zipper family protein / lipid-binding START domain-containing protein
GH_D08G1210	1.97469	0.257219	-2.92725	0.00248341	DOWN	AT3G49390.2	CTC-interacting domain 10
GH_D08G1223	5.81614	2.17465	-1.41406	0.0228875	DOWN	AT3G49490.1	unknown protein; Has 722 Blast hits to 186 proteins in 64 species: Archae - 0; Bacteria - 30; Metazoa - 72; Fungi - 48; Plants - 38; Viruses - 0; Other Eukaryotes - 534 (source: NCBI BLink).
GH_D08G1242	0.716905	0	-24.931	2.12496e-20	DOWN	AT4G38120.1	ARM repeat superfamily protein
GH_D08G1599	1.3854	0.188049	-2.84742	0.0480854	DOWN	AT2G46060.1	transmembrane protein-related
GH_D08G1660	1.19843	0.280292	-2.04822	0.0147077	DOWN	AT3G60460.1	myb-like HTH transcriptional regulator family protein
GH_D08G1697	1.62718	0.413475	-1.97439	0.00642692	DOWN	AT3G14470.1	NB-ARC domain-containing disease resistance protein
GH_D08G1701	0.63286	0.273488	-1.20198	0.0440199	DOWN	AT3G14470.1	NB-ARC domain-containing disease resistance protein
GH_D08G1771	0.51956	0.152592	-1.75035	0.0214834	DOWN	AT1G60970.1	SNARE-like superfamily protein
GH_D08G1833	1.03895	0.155855	-2.65474	0.0191063	DOWN	AT5G52980.1	CONTAINS InterPro DOMAIN/s: ATPase, vacuolar ER assembly factor, Vma12 (InterPro:IPR021013); Has 1807 Blast hits to 1807 proteins in 277 species: Archae - 0; Bacteria - 0; Metazoa - 736; Fungi - 347; Plants - 385; Viruses - 0; Other Eukaryotes - 339 (source: NCBI BLink).
GH_D08G1840	61.7054	26.0727	-1.24314	7.49069e-05	DOWN	AT1G32640.1	Basic helix-loop-helix (bHLH) DNA-binding family protein
GH_D08G1896	3.92423	0.812331	-2.27287	0.000184656	DOWN	AT5G47080.4	casein kinase II beta chain 1
GH_D08G1897	4.29194	0.783384	-2.46227	0.0264956	DOWN	AT5G47090.1	unknown protein; CONTAINS InterPro DOMAIN/s: Protein of unknown function DUF2052, coiled-coil (InterPro:IPR018613); Has 30201 Blast hits to 17322 proteins in 780 species: Archae - 12; Bacteria - 1396; Metazoa - 17338; Fungi - 3422; Plants - 5037; Viruses - 0; Other Eukaryotes - 2996 (source: NCBI BLink).
GH_D08G1907	9.9962	4.04002	-1.30691	0.0021716	DOWN	AT5G47110.1	Chlorophyll A-B binding family protein
GH_D08G2016	0.56545	0.0681063	-2.97372	0.0408739	DOWN	AT1G62870.1	unknown protein; BEST Arabidopsis thaliana protein match is: unknown protein (TAIR:AT1G12380.1); Has 351 Blast hits to 343 proteins in 42 species: Archae - 2; Bacteria - 0; Metazoa - 27; Fungi - 5; Plants - 299; Viruses - 0; Other Eukaryotes - 18 (source: NCBI BLink).
GH_D08G2105	2.02581	0.665781	-1.59471	0.000179373	DOWN	AT1G63660.1	GMP synthase (glutamine-hydrolyzing), putative / glutamine amidotransferase, putative
GH_D08G2226	10.7175	0.452825	-4.55284	0.0252511	DOWN	AT3G07090.1	PPPDE putative thiol peptidase family protein
GH_D08G2243	8.19277	3.52385	-1.2103	0.00105898	DOWN	AT2G27100.1	C2H2 zinc-finger protein SERRATE (SE)
GH_D08G2250	5.02164	1.55541	-1.68127	0.0159743	DOWN	AT2G41060.2	RNA-binding (RRM/RBD/RNP motifs) family protein
GH_D08G2460	3.57055	1.09851	-1.68555	0.0400087	DOWN	AT5G33370.1	GDSL-like Lipase/Acylhydrolase superfamily protein
GH_D08G2481	2.48844	0.236827	-3.34222	0.000139648	DOWN	AT5G55000.2	potassium channel tetramerisation domain-containing protein / pentapeptide repeat-containing protein
GH_D08G2533	3.24146	0.979371	-1.73382	0.0028803	DOWN	AT5G16890.1	Exostosin family protein
GH_D08G2560	1.75801	0.249887	-2.79266	0.00999987	DOWN	AT5G16520.1	unknown protein; Has 25 Blast hits to 25 proteins in 9 species: Archae - 0; Bacteria - 0; Metazoa - 0; Fungi - 0; Plants - 25; Viruses - 0; Other Eukaryotes - 0 (source: NCBI BLink).
GH_D08G2586	39.6095	3.57397	-3.46206	0.00415446	DOWN	AT4G12910.1	serine carboxypeptidase-like 20
GH_D08G2599	12.3345	4.10487	-1.58044	3.59209e-15	DOWN	AT5G16270.1	sister chromatid cohesion 1 protein 4
GH_D08G2638	11.5578	5.73938	-1.01043	0.00319699	DOWN	AT1G79380.1	Ca(2)-dependent phospholipid-binding protein (Copine) family
GH_D08G2737	4.20963	0.603889	-2.7869	0.0118532	DOWN	AT4G13350.2	NSP (nuclear shuttle protein)-interacting GTPase
GH_D08G2744	1.52012	0	-25.7524	3.9148e-22	DOWN	AT5G19660.1	SITE-1 protease
GH_D08G2769	15.3627	6.89344	-1.15159	5.10264e-06	DOWN	AT1G51980.1	Insulinase (Peptidase family M16) protein
GH_D08G2776	0.916543	0	-10.1573	1.75457e-05	DOWN	AT5G56730.1	Insulinase (Peptidase family M16) protein
GH_D08G2820	0.532064	0	-24.3158	2.41513e-09	DOWN	AT5G25950.1	Protein of Unknown Function (DUF239)
GH_D08G2861	7.22457	0	-28.3486	9.59997e-38	DOWN	AT4G31160.1	DDB1-CUL4 associated factor 1
GH_D09G0105	0.628939	0	-24.8398	2.12387e-17	DOWN	AT5G15540.2	PHD finger family protein
GH_D09G0107	16.4387	3.15465	-2.36327	3.70792e-11	DOWN	AT3G02090.1	Insulinase (Peptidase family M16) protein
GH_D09G0115	1.02537	0.306722	-1.73025	0.00142089	DOWN	AT3G29290.1	Pentatricopeptide repeat (PPR) superfamily protein
GH_D09G0136	0.700938	0	-10.3932	4.98511e-09	DOWN	AT5G39500.1	GNOM-like 1
GH_D09G0547	7.05518	2.92997	-1.26496	0.030835	DOWN	AT5G51660.1	cleavage and polyadenylation specificity factor 160
GH_D09G0645	1.20091	0	-25.7976	2.41047e-14	DOWN	AT1G04650.1	unknown protein; Has 30201 Blast hits to 17322 proteins in 780 species: Archae - 12; Bacteria - 1396; Metazoa - 17338; Fungi - 3422; Plants - 5037; Viruses - 0; Other Eukaryotes - 2996 (source: NCBI BLink).
GH_D09G0673	3.6192	0.156353	-4.46072	5.02346e-05	DOWN	AT3G06035.1	Glycoprotein membrane precursor GPI-anchored
GH_D09G0684	3.35424	0.462208	-2.83924	0.00192521	DOWN	AT4G14930.1	Survival protein SurE-like phosphatase/nucleotidase
GH_D09G0714	3.54015	0.212283	-4.03761	0.00641799	DOWN	AT2G31200.1	actin depolymerizing factor 6
GH_D09G0812	9.0793	4.40503	-1.04203	2.41147e-06	DOWN	AT3G13300.2	Transducin/WD40 repeat-like superfamily protein
GH_D09G0925	9.69943	3.25086	-1.56847	0.00038519	DOWN	AT5G46290.1	3-ketoacyl-acyl carrier protein synthase I
GH_D09G0975	2.46327	0.21955	-3.47317	0.0198605	DOWN	AT1G80000.2	CASC3/Barentsz eIF4AIII binding
GH_D09G1057	12.1865	5.90073	-1.0428	0.000516315	DOWN	AT5G42820.1	Zinc finger C-x8-C-x5-C-x3-H type family protein
GH_D09G1147	50.6524	12.7299	-1.99311	1.03005e-05	DOWN	AT1G08470.1	strictosidine synthase-like 3
GH_D09G1263	1.31973	0	-11.1552	2.42446e-06	DOWN	AT4G34890.1	xanthine dehydrogenase 1
GH_D09G1437	1.63529	0.185877	-3.10857	0.0112645	DOWN	AT5G22000.3	RING-H2 group F2A
GH_D09G1461	4.87797	1.64701	-1.55569	0.000810288	DOWN
GH_D09G1462	1.46295	0.160291	-3.16451	3.44319e-10	DOWN	AT5G52340.1	exocyst subunit exo70 family protein A2
GH_D09G1469	1.83902	0.154309	-3.52428	0.0167763	DOWN	AT3G28430.1	unknown protein; FUNCTIONS IN: molecular_function unknown; INVOLVED IN: biological_process unknown; LOCATED IN: mitochondrion; EXPRESSED IN: 17 plant structures; EXPRESSED DURING: 6 growth stages; CONTAINS InterPro DOMAIN/s: Protein of unknown function FPL (InterPro:IPR019155); Has 243 Blast hits to 233 proteins in 101 species: Archae - 0; Bacteria - 0; Metazoa - 110; Fungi - 0; Plants - 53; Viru…
GH_D09G1599	1.73625	0.751555	-1.2003	0.0103317	DOWN	AT2G32630.1	Pentatricopeptide repeat (PPR-like) superfamily protein
GH_D09G1649	3.74525	0.525067	-2.78519	0.000194543	DOWN	AT3G53900.2	uracil phosphoribosyltransferase
GH_D09G1676	1.43299	0.59524	-1.24659	0.0366573	DOWN	AT5G02410.1	DIE2/ALG10 family
GH_D09G1763	9.19819	2.94905	-1.63711	5.08049e-05	DOWN	AT5G01460.1	LMBR1-like membrane protein
GH_D09G1829	2.14482	0	-26.9789	8.19314e-21	DOWN	AT3G48190.1	ataxia-telangiectasia mutated
GH_D09G1849	1.38527	0.064332	-4.37081	0.0442762	DOWN	AT3G17850.1	Protein kinase superfamily protein
GH_D09G1864	1.32265	0	-9.69417	0.000147946	DOWN	AT1G18070.2	Translation elongation factor EF1A/initiation factor IF2gamma family protein
GH_D09G1966	21.9257	3.2346	-2.76118	7.81356e-06	DOWN	AT3G49530.1	NAC domain containing protein 62
GH_D09G1977	2.43396	0.766166	-1.66598	1.31507e-05	DOWN	AT4G10570.1	ubiquitin-specific protease 9
GH_D09G2050	0.707053	0	-23.6456	0.0197264	DOWN	AT1G12240.1	Glycosyl hydrolases family 32 protein
GH_D09G2175	9.9145	1.49978	-2.72392	0.00866734	DOWN	AT1G05520.1	Sec23/Sec24 protein transport family protein
GH_D09G2193	14.9121	7.1668	-1.06141	0.020495	DOWN	AT1G10840.1	translation initiation factor 3 subunit H1
GH_D09G2248	1.64231	0	-11.7562	3.15327e-07	DOWN	AT3G59770.1	sacI homology domain-containing protein / WW domain-containing protein
GH_D09G2361	2.34612	0.75238	-1.63212	0.000168424	DOWN	AT5G04610.1	S-adenosyl-L-methionine-dependent methyltransferases superfamily protein
GH_D09G2397	1.89832	0.0672193	-4.78803	0.00314745	DOWN	AT5G43500.2	actin-related protein 9
GH_D09G2475	83.1515	26.3609	-1.65086	2.32541e-11	DOWN	AT1G54580.1	acyl carrier protein 2
GH_D09G2550	0.583752	0	-9.65215	1.04026e-05	DOWN	AT3G17205.3	ubiquitin protein ligase 6
GH_D10G0239	3.51059	0.417019	-3.06782	0.025384	DOWN	AT3G62980.1	F-box/RNI-like superfamily protein
GH_D10G0312	3.09561	0.656253	-2.2193	0.000422432	DOWN	AT5G46070.1	Guanylate-binding family protein
GH_D10G0376	0.542999	0.044544	-3.53591	0.01112	DOWN	AT1G06410.1	trehalose-phosphatase/synthase 7
GH_D10G0405	3.1168	0	-26.9631	1.63754e-13	DOWN	AT1G29170.2	SCAR family protein
GH_D10G0416	2.09281	0.0523257	-5.19983	1.68306e-09	DOWN	AT1G29790.2	S-adenosyl-L-methionine-dependent methyltransferases superfamily protein
GH_D10G0609	5.3158	1.90199	-1.48198	0.0264956	DOWN	AT5G20490.1	Myosin family protein with Dil domain
GH_D10G0783	9.22786	3.87814	-1.24968	2.26475e-05	DOWN	AT1G80410.1	tetratricopeptide repeat (TPR)-containing protein
GH_D10G0843	17.0756	0.852312	-4.33313	0.00238605	DOWN	AT1G80070.1	Pre-mRNA-processing-splicing factor
GH_D10G0850	1.49697	0.196131	-2.86562	0.02614	DOWN	AT1G80560.1	isopropylmalate dehydrogenase 2
GH_D10G0955	52.6923	15.9869	-1.71524	0.00221628	DOWN	AT5G62740.1	SPFH/Band 7/PHB domain-containing membrane-associated protein family
GH_D10G1132	2.53888	0.178953	-3.73262	0.000637603	DOWN	AT5G64816.2	unknown protein; Has 35333 Blast hits to 34131 proteins in 2444 species: Archae - 798; Bacteria - 22429; Metazoa - 974; Fungi - 991; Plants - 531; Viruses - 0; Other Eukaryotes - 9610 (source: NCBI BLink).
GH_D10G1166	8.3346	0.70157	-3.57577	0.000394941	DOWN	AT5G18420.1	unknown protein; FUNCTIONS IN: molecular_function unknown; INVOLVED IN: biological_process unknown; LOCATED IN: cellular_component unknown; EXPRESSED IN: 25 plant structures; EXPRESSED DURING: 15 growth stages; CONTAINS InterPro DOMAIN/s: Protein of unknown function DUF2363 (InterPro:IPR019312); Has 1807 Blast hits to 1807 proteins in 277 species: Archae - 0; Bacteria - 0; Metazoa - 736; Fungi - …
GH_D10G1186	2.36922	0.770307	-1.6016	0.0386015	DOWN	AT5G64010.1	unknown protein; FUNCTIONS IN: molecular_function unknown; INVOLVED IN: biological_process unknown; LOCATED IN: cellular_component unknown; EXPRESSED IN: 23 plant structures; EXPRESSED DURING: 13 growth stages; Has 34 Blast hits to 34 proteins in 12 species: Archae - 0; Bacteria - 0; Metazoa - 0; Fungi - 0; Plants - 34; Viruses - 0; Other Eukaryotes - 0 (source: NCBI BLink).
GH_D10G1238	11.522	0.172199	-5.97857	0.00138733	DOWN	AT1G64230.2	ubiquitin-conjugating enzyme 28
GH_D10G1240	7.75239	0.108792	-5.94718	0.00998185	DOWN	AT3G08610.1	unknown protein; Has 40 Blast hits to 40 proteins in 15 species: Archae - 0; Bacteria - 0; Metazoa - 0; Fungi - 0; Plants - 40; Viruses - 0; Other Eukaryotes - 0 (source: NCBI BLink).
GH_D10G1244	4.70861	1.32335	-1.8118	0.000341385	DOWN	AT2G38610.2	RNA-binding KH domain-containing protein
GH_D10G1348	4.76866	0	-26.8589	1.00212e-18	DOWN	AT1G32750.1	HAC13 protein (HAC13)
GH_D10G1369	1.70857	0.0469507	-5.11631	5.95169e-05	DOWN	AT1G67930.1	Golgi transport complex protein-related
GH_D10G1469	8.17646	3.16652	-1.36452	0.0108415	DOWN	AT5G48570.1	FKBP-type peptidyl-prolyl cis-trans isomerase family protein
GH_D10G1528	0.53658	0	-24.1124	1.03365e-17	DOWN	AT1G04910.1	O-fucosyltransferase family protein
GH_D10G1736	0.526645	0.0512143	-3.09489	0.0135956	DOWN	AT3G55600.1	Membrane fusion protein Use1
GH_D10G1751	1.24206	0.0729113	-4.03574	0.0399551	DOWN
GH_D10G1820	15.717	5.82905	-1.42691	0.00617555	DOWN	AT5G18860.1	inosine-uridine preferring nucleoside hydrolase family protein
GH_D10G1875	0.60772	0	-25.174	2.11095e-10	DOWN	AT4G15730.1	CW-type Zinc Finger
GH_D10G2015	2.94976	0	-13.9071	2.6584e-07	DOWN	AT1G48090.1	calcium-dependent lipid-binding family protein
GH_D10G2077	1.42093	0.247236	-2.49425	0.00520065	DOWN	AT5G13050.1	5-formyltetrahydrofolate cycloligase
GH_D10G2152	5.28117	0.772997	-2.76361	0.0140072	DOWN	AT1G20960.2	U5 small nuclear ribonucleoprotein helicase, putative
GH_D10G2212	4.03067	0.647461	-2.63986	0.00280248	DOWN	AT1G65440.2	global transcription factor group B1
GH_D10G2244	6.92072	0.860819	-3.01374	0.0388349	DOWN	AT3G11910.2	ubiquitin-specific protease 13
GH_D10G2341	2.57604	1.0588	-1.27768	0.00461459	DOWN	AT5G04270.1	DHHC-type zinc finger family protein
GH_D10G2356	1.14049	0.17951	-2.62717	0.00138733	DOWN	AT5G17530.3	phosphoglucosamine mutase family protein
GH_D10G2367	12.8635	1.71535	-2.91391	0.0334018	DOWN	AT1G48850.2	chorismate synthase, putative / 5-enolpyruvylshikimate-3-phosphate phospholyase, putative
GH_D10G2478	1.74425	0	-11.4622	0.0360493	DOWN	AT3G12590.1	unknown protein; INVOLVED IN: biological_process unknown; LOCATED IN: chloroplast; Has 50 Blast hits to 41 proteins in 15 species: Archae - 0; Bacteria - 0; Metazoa - 2; Fungi - 0; Plants - 43; Viruses - 0; Other Eukaryotes - 5 (source: NCBI BLink).
GH_D10G2550	4.96229	0.558684	-3.14419	0.0486413	DOWN	AT2G37650.1	GRAS family transcription factor
GH_D10G2645	3.33434	0.160572	-4.3012	9.00196e-11	DOWN	AT4G12560.2	F-box and associated interaction domains-containing protein
GH_D10G2647	7.925	0.665467	-3.57368	0.00011249	DOWN	AT4G12560.2	F-box and associated interaction domains-containing protein
GH_D10G2658	4.38776	0.505628	-3.08331	9.20599e-09	DOWN	AT3G55770.5	GATA type zinc finger transcription factor family protein
GH_D10G2812	3.76654	0.818892	-2.18405	0.0334597	DOWN
GH_D11G0028	1.31432	0.0252937	-5.59426	0.000134317	DOWN	AT3G17850.1	Protein kinase superfamily protein
GH_D11G0039	1.12364	0.248833	-2.15589	0.000609887	DOWN	AT4G38510.5	ATPase, V1 complex, subunit B protein
GH_D11G0114	1.46663	0.274311	-2.39513	0.0398443	DOWN	AT4G25670.2	unknown protein; LOCATED IN: cellular_component unknown; EXPRESSED IN: male gametophyte, pollen tube; EXPRESSED DURING: M germinated pollen stage; BEST Arabidopsis thaliana protein match is: unknown protein (TAIR:AT4G25690.2).
GH_D11G0115	2.94407	1.03944	-1.49721	0.0250615	DOWN	AT2G44050.1	6,7-dimethyl-8-ribityllumazine synthase / DMRL synthase / lumazine synthase / riboflavin synthase
GH_D11G0143	4.69348	1.25459	-1.89869	4.60918e-06	DOWN	AT3G49240.1	Pentatricopeptide repeat (PPR) superfamily protein
GH_D11G0326	1.18302	0.51844	-1.18061	0.00417819	DOWN	AT3G47890.1	Ubiquitin carboxyl-terminal hydrolase-related protein
GH_D11G0402	4.14768	0.407089	-3.33247	2.1322e-30	DOWN	AT5G40780.2	lysine histidine transporter 1
GH_D11G0431	5.51235	0.469289	-3.52918	0.0059518	DOWN	AT5G62000.3	auxin response factor 2
GH_D11G0455	15.5478	1.43017	-3.43905	0.00148274	DOWN	AT1G74920.1	aldehyde dehydrogenase 10A8
GH_D11G0471	7.92604	2.16202	-1.86884	0.00918108	DOWN	AT5G66170.3	sulfurtransferase 18
GH_D11G0476	5.03781	1.34924	-1.91316	0.00395988	DOWN	AT2G17790.1	VPS35 homolog A
GH_D11G0598	7.25779	3.45213	-1.06727	0.00112436	DOWN	AT4G39400.1	Leucine-rich receptor-like protein kinase family protein
GH_D11G0674	0.550602	0.0153873	-5.06588	0.00195282	DOWN	AT3G26670.3	Protein of unknown function (DUF803)
GH_D11G0737	1.95031	0.204771	-3.22747	0.00150288	DOWN	AT1G59650.1	Protein of unknown function (DUF1336)
GH_D11G0981	8.56443	1.63894	-2.38257	3.83866e-12	DOWN	AT4G01320.1	Peptidase family M48 family protein
GH_D11G1052	1.08405	0	-26.3231	3.03315e-27	DOWN	AT2G46560.1	transducin family protein / WD-40 repeat family protein
GH_D11G1143	2.38759	0.608217	-1.95994	0.0391614	DOWN	AT1G02475.1	Polyketide cyclase/dehydrase and lipid transport superfamily protein
GH_D11G1197	0.543249	0.0443927	-3.60469	0.0328937	DOWN	AT3G06720.2	importin alpha isoform 1
GH_D11G1221	3.73422	0.102501	-5.19692	0.0156495	DOWN	AT3G53760.1	GAMMA-TUBULIN COMPLEX PROTEIN 4
GH_D11G1287	0.821891	0	-23.9153	8.40365e-17	DOWN	AT2G48110.1	reduced epidermal fluorescence 4
GH_D11G1292	0.690137	0	-10.1926	0.011605	DOWN	AT3G63070.1	Tudor/PWWP/MBT domain-containing protein
GH_D11G1414	3.84018	0.0754963	-5.42689	8.05958e-05	DOWN	AT5G44060.1	unknown protein; BEST Arabidopsis thaliana protein match is: unknown protein (TAIR:AT1G04000.1); Has 1807 Blast hits to 1807 proteins in 277 species: Archae - 0; Bacteria - 0; Metazoa - 736; Fungi - 347; Plants - 385; Viruses - 0; Other Eukaryotes - 339 (source: NCBI BLink).
GH_D11G1430	20.1419	3.56474	-2.48559	2.48399e-05	DOWN	AT2G20360.1	NAD(P)-binding Rossmann-fold superfamily protein
GH_D11G1431	1.29431	0.0263063	-5.53382	0.00127026	DOWN	AT1G04120.1	multidrug resistance-associated protein 5
GH_D11G1453	3.83663	0.0951687	-5.24702	6.30584e-05	DOWN	AT3G24760.1	Galactose oxidase/kelch repeat superfamily protein
GH_D11G1495	3.02925	0.614893	-2.2919	0.0020674	DOWN	AT4G13030.2	P-loop containing nucleoside triphosphate hydrolases superfamily protein
GH_D11G1530	1.18636	0.263899	-2.12163	3.30134e-08	DOWN	AT3G07470.1	Protein of unknown function, DUF538
GH_D11G1554	3.41807	0.223625	-3.89457	0.00802481	DOWN	AT3G07570.1	Cytochrome b561/ferric reductase transmembrane with DOMON related domain
GH_D11G1742	0.500479	0	-6.72694	0.00871765	DOWN	AT5G38430.1	Ribulose bisphosphate carboxylase (small chain) family protein
GH_D11G2001	2.03958	0	-12.9406	3.59329e-05	DOWN	AT3G50380.1	Protein of unknown function (DUF1162)
GH_D11G2048	1.24902	0	-23.6628	0.00352106	DOWN	AT4G37000.1	accelerated cell death 2 (ACD2)
GH_D11G2109	5.20156	2.58107	-1.01361	0.00138733	DOWN	AT4G37270.1	heavy metal atpase 1
GH_D11G2190	2.77609	0.326094	-3.04291	0.00209678	DOWN	AT3G49780.1	phytosulfokine 4 precursor
GH_D11G2271	2.12202	0.802243	-1.39391	0.0143342	DOWN
GH_D11G2360	7.67261	0.807245	-3.21756	2.59057e-06	DOWN
GH_D11G2376	0.850616	0.0183973	-5.3706	0.00294402	DOWN	AT5G09840.1	Putative endonuclease or glycosyl hydrolase
GH_D11G2383	3.37955	0.036141	-6.48394	0.00417881	DOWN	AT5G64740.1	cellulose synthase 6
GH_D11G2402	2.47844	0.0975067	-4.66318	0.0449425	DOWN	AT1G47550.1	exocyst complex component sec3A
GH_D11G2541	2.67105	0	-11.8793	6.2119e-05	DOWN
GH_D11G2760	8.03538	0.285163	-4.81494	0.0288734	DOWN	AT1G64790.1	ILITYHIA
GH_D11G3122	5.20734	2.17113	-1.25659	0.000484185	DOWN	AT3G05940.1	Protein of unknown function (DUF300)
GH_D11G3384	2.69156	0	-11.2363	1.65992e-11	DOWN	AT5G27600.1	long-chain acyl-CoA synthetase 7
GH_D11G3388	2.75817	0.128492	-4.36027	0.00899701	DOWN	AT5G27450.3	mevalonate kinase
GH_D11G3490	1.32149	0.0573033	-4.49281	7.48822e-05	DOWN	AT1G73100.1	SU(VAR)3-9 homolog 3
GH_D11G3498	19.4272	3.04731	-2.65973	0.00435674	DOWN	AT3G56680.1	Single-stranded nucleic acid binding R3H protein
GH_D11G3548	0.862532	0.101884	-3.00373	0.0144688	DOWN	AT4G27220.1	NB-ARC domain-containing disease resistance protein
GH_D11G3602	1.21538	0.010514	-6.18455	9.76104e-08	DOWN	AT3G57800.2	basic helix-loop-helix (bHLH) DNA-binding superfamily protein
GH_D11G3669	1.20938	0.042302	-4.72259	0.0198866	DOWN	AT3G11540.1	Tetratricopeptide repeat (TPR)-like superfamily protein
GH_D12G0063	1.82666	0.10391	-4.09464	0.00199031	DOWN	AT1G03380.1	homolog of yeast autophagy 18 (ATG18) G
GH_D12G0263	12.4572	3.82225	-1.69164	0.00022482	DOWN	AT1G10950.1	transmembrane nine 1
GH_D12G0282	1.07239	0.096856	-3.41425	0.00617946	DOWN	AT2G16365.2	F-box family protein
GH_D12G0424	4.38519	1.01812	-2.10348	6.75077e-06	DOWN	AT3G50830.1	cold-regulated 413-plasma membrane 2
GH_D12G0429	1.50535	0.124377	-3.25664	0.00933599	DOWN	AT2G15910.2	CSL zinc finger domain-containing protein
GH_D12G0460	0.950965	0	-10.879	1.15042e-09	DOWN	AT2G34660.2	multidrug resistance-associated protein 2
GH_D12G0490	0.802634	0	-24.549	0.00958096	DOWN	AT4G20060.1	ARM repeat superfamily protein
GH_D12G0495	1.08123	0.249654	-2.0778	0.038546	DOWN	AT3G21780.1	UDP-glucosyl transferase 71B6
GH_D12G0522	0.917117	0	-10.0063	5.27154e-11	DOWN	AT1G60070.1	Adaptor protein complex AP-1, gamma subunit
GH_D12G0538	1.53014	0.171638	-3.15752	0.00807759	DOWN	AT2G18410.1	FUNCTIONS IN: molecular_function unknown; INVOLVED IN: biological_process unknown; LOCATED IN: cellular_component unknown; EXPRESSED IN: 22 plant structures; EXPRESSED DURING: 13 growth stages; CONTAINS InterPro DOMAIN/s: Histone acetylation protein 2 (InterPro:IPR019519); Has 35333 Blast hits to 34131 proteins in 2444 species: Archae - 798; Bacteria - 22429; Metazoa - 974; Fungi - 991; Plants - …
GH_D12G0605	20.897	8.75646	-1.26199	0.00749635	DOWN	AT4G35830.1	aconitase 1
GH_D12G0639	10.1322	4.581	-1.14479	1.3603e-07	DOWN	AT3G51050.1	FG-GAP repeat-containing protein
GH_D12G0662	1.38326	0.060749	-4.34764	0.000838254	DOWN
GH_D12G0664	4.67016	0.163531	-4.79067	3.55111e-06	DOWN	AT5G66770.1	GRAS family transcription factor
GH_D12G0744	1.64519	0.0686923	-4.53862	0.0280275	DOWN	AT3G10550.1	Myotubularin-like phosphatases II superfamily
GH_D12G0797	1.27231	0.243625	-2.38374	0.00655539	DOWN	AT5G65560.1	Pentatricopeptide repeat (PPR) superfamily protein
GH_D12G0962	0.941396	0.0658537	-3.72189	0.0321004	DOWN	AT2G23093.1	Major facilitator superfamily protein
GH_D12G1076	0.741448	0.0461043	-3.91241	7.35224e-06	DOWN	AT4G39820.1	Tetratricopeptide repeat (TPR)-like superfamily protein
GH_D12G1263	0.636707	0	-10.9	8.56115e-06	DOWN	AT4G00450.1	RNA polymerase II transcription mediators
GH_D12G1271	0.513148	0.0652417	-2.9794	0.0255894	DOWN	AT4G00710.1	BR-signaling kinase 3
GH_D12G1337	2.26965	0.014996	-6.47151	0.000165885	DOWN	AT4G00850.1	GRF1-interacting factor 3
GH_D12G1417	1.54927	0.0717207	-4.35027	0.000166422	DOWN	AT2G47260.1	WRKY DNA-binding protein 23
GH_D12G1531	0.546672	0.0429147	-3.58988	0.042976	DOWN	AT3G21865.1	peroxin 22
GH_D12G1645	1.20015	0	-9.53017	4.51812e-09	DOWN	AT1G12940.1	nitrate transporter2.5
GH_D12G1647	8.4186	1.81657	-2.20357	3.01818e-12	DOWN	AT1G60780.1	Clathrin adaptor complexes medium subunit family protein
GH_D12G1709	0.613376	0.021358	-4.59712	0.0171073	DOWN	AT1G14840.2	microtubule-associated proteins 70-4
GH_D12G1736	1.46606	0	-10.4826	2.52246e-08	DOWN	AT1G10870.1	ARF-GAP domain 4
GH_D12G1960	2.42864	0.113331	-4.33595	5.78282e-05	DOWN	AT3G26420.1	RNA-binding (RRM/RBD/RNP motifs) family protein with retrovirus zinc finger-like domain
GH_D12G1983	0.539694	0.0767687	-2.83539	0.0411698	DOWN	AT5G07740.1	actin binding
GH_D12G2228	5.28529	0.192431	-4.75804	6.17051e-10	DOWN	AT1G31730.1	Adaptin family protein
GH_D12G2252	0.90752	0.0509403	-4.05848	0.0176579	DOWN	AT5G45520.1	Leucine-rich repeat (LRR) family protein
GH_D12G2350	1.34074	0	-26.046	1.02759e-20	DOWN	AT4G17610.1	tRNA/rRNA methyltransferase (SpoU) family protein
GH_D12G2440	1.25093	0.069107	-4.07803	0.0429706	DOWN	AT4G12040.2	A20/AN1-like zinc finger family protein
GH_D12G2571	6.70497	0.523936	-3.6621	0.000276707	DOWN	AT1G64390.1	glycosyl hydrolase 9C2
GH_D12G2591	66.5047	20.7995	-1.68174	0.0263438	DOWN	AT5G42050.1	DCD (Development and Cell Death) domain protein
GH_D12G2680	16.4023	0.964038	-4.08507	0.00796983	DOWN	AT5G54160.1	O-methyltransferase 1
GH_D12G2694	10.91	0.11704	-6.26907	7.09558e-17	DOWN	AT5G53560.1	cytochrome B5 isoform E
GH_D12G2709	11.3768	3.49086	-1.70336	0.0442762	DOWN	AT5G53060.1	RNA-binding KH domain-containing protein
GH_D12G2857	0.755059	0.053964	-3.69849	0.00967722	DOWN	AT5G62220.1	glycosyltransferase 18
GH_D12G2960	66.341	15.9186	-2.05328	0.00826249	DOWN	AT1G48410.1	Stabilizer of iron transporter SufD / Polynucleotidyl transferase
GH_D12G2991	1.14347	0.0207307	-5.70309	8.50141e-06	DOWN	AT3G48050.2	BAH domain ;TFIIS helical bundle-like domain
GH_D13G0013	0.505338	0	-8.96818	4.98646e-06	DOWN	AT1G20160.1	Subtilisin-like serine endopeptidase family protein
GH_D13G0035	5.80525	0.639557	-3.16293	0.0192709	DOWN	AT1G73100.1	SU(VAR)3-9 homolog 3
GH_D13G0093	1.40869	0	-25.6715	1.98605e-26	DOWN	AT3G14172.1	FUNCTIONS IN: molecular_function unknown; INVOLVED IN: biological_process unknown; LOCATED IN: cellular_component unknown; BEST Arabidopsis thaliana protein match is: COP1-interacting protein-related (TAIR:AT1G72410.1); Has 30201 Blast hits to 17322 proteins in 780 species: Archae - 12; Bacteria - 1396; Metazoa - 17338; Fungi - 3422; Plants - 5037; Viruses - 0; Other Eukaryotes - 2996 (source: NC…
GH_D13G0151	4.19039	0.478687	-3.09509	0.000810033	DOWN	AT3G56130.1	biotin/lipoyl attachment domain-containing protein
GH_D13G0158	3.78437	0	-12.9301	3.18783e-11	DOWN	AT3G11130.1	Clathrin, heavy chain
GH_D13G0260	1.6635	0.113597	-3.77774	0.00209794	DOWN	AT1G60670.2	Protein of unknown function (DUF3755)
GH_D13G0337	20.0409	8.54613	-1.22867	3.09848e-08	DOWN	AT4G34450.1	coatomer gamma-2 subunit, putative / gamma-2 coat protein, putative / gamma-2 COP, putative
GH_D13G0357	3.64833	0.128808	-4.71936	0.0202964	DOWN	AT3G18990.1	AP2/B3-like transcriptional factor family protein
GH_D13G0426	1.60479	0.0295447	-5.53123	0.0245196	DOWN	AT3G19460.1	Reticulon family protein
GH_D13G0553	8.40997	0.868673	-3.27215	0.015317	DOWN	AT5G64220.2	Calmodulin-binding transcription activator protein with CG-1 and Ankyrin domains
GH_D13G0618	0.793176	0	-10.198	1.3887e-05	DOWN	AT3G19960.1	myosin 1
GH_D13G0646	4.11569	1.38726	-1.5571	0.00126151	DOWN	AT1G05270.1	TraB family protein
GH_D13G0724	0.992834	0.396967	-1.30471	0.0251759	DOWN	AT1G25520.1	Uncharacterized protein family (UPF0016)
GH_D13G0731	2.30651	0.139361	-4.04068	0.0189514	DOWN	AT3G25800.1	protein phosphatase 2A subunit A2
GH_D13G0740	0.627963	0.171618	-1.8357	0.0194348	DOWN	AT2G02750.1	Pentatricopeptide repeat (PPR) superfamily protein
GH_D13G0751	1.04214	0.026144	-5.25409	0.0442762	DOWN	AT2G02860.1	sucrose transporter 2
GH_D13G0761	3.50417	0.902449	-1.9562	2.44949e-05	DOWN	AT1G69680.1	Mog1/PsbP/DUF1795-like photosystem II reaction center PsbP family protein
GH_D13G0784	1.60127	0.267875	-2.56921	0.0366936	DOWN	AT1G14170.3	RNA-binding KH domain-containing protein
GH_D13G0989	5.62613	0.250514	-4.46053	0.00865913	DOWN	AT4G34710.2	arginine decarboxylase 2
GH_D13G1010	1.0856	0.0349643	-4.90577	0.0295889	DOWN	AT4G34830.1	Pentatricopeptide repeat (PPR) superfamily protein
GH_D13G1019	1.38626	0.0685373	-4.20723	2.29927e-05	DOWN	AT5G03080.1	Phosphatidic acid phosphatase (PAP2) family protein
GH_D13G1025	3.72566	0.374321	-3.30389	0.0143795	DOWN	AT5G02770.1	unknown protein; Has 469 Blast hits to 336 proteins in 126 species: Archae - 0; Bacteria - 54; Metazoa - 249; Fungi - 22; Plants - 47; Viruses - 0; Other Eukaryotes - 97 (source: NCBI BLink).
GH_D13G1048	1.70619	0	-25.7933	6.25111e-31	DOWN	AT5G02310.1	proteolysis 6
GH_D13G1125	0.855636	0.147903	-2.49613	0.0116048	DOWN	AT3G14470.1	NB-ARC domain-containing disease resistance protein
GH_D13G1146	2.8745	0.3067	-3.14338	0.0208789	DOWN
GH_D13G1259	23.1914	7.39628	-1.64582	0.00118063	DOWN	AT1G56340.2	calreticulin 1a
GH_D13G1324	3.99675	0.0767243	-5.5867	3.60906e-06	DOWN
GH_D13G1351	5.91691	1.24773	-2.24167	0.00863745	DOWN	AT4G09160.1	SEC14 cytosolic factor family protein / phosphoglyceride transfer family protein
GH_D13G1509	1.30187	0.229305	-2.44543	0.0256098	DOWN	AT5G55710.1	FUNCTIONS IN: molecular_function unknown; INVOLVED IN: biological_process unknown; LOCATED IN: chloroplast thylakoid membrane, chloroplast; EXPRESSED IN: 23 plant structures; EXPRESSED DURING: 14 growth stages; BEST Arabidopsis thaliana protein match is: Uncharacterised conserved protein ycf60 (TAIR:AT2G47840.1); Has 1807 Blast hits to 1807 proteins in 277 species: Archae - 0; Bacteria - 0; Metaz…
GH_D13G1562	1.14739	0.4095	-1.47014	0.00143523	DOWN	AT1G16480.1	Tetratricopeptide repeat (TPR)-like superfamily protein
GH_D13G1571	1.77759	0	-10.1315	0.0439078	DOWN	AT2G32460.1	myb domain protein 101
GH_D13G1824	0.95926	0.003545	-7.87256	6.71959e-08	DOWN	AT3G54280.1	DNA binding;ATP binding;nucleic acid binding;binding;helicases;ATP binding;DNA binding;helicases
GH_D13G1839	4.84288	2.11041	-1.1956	0.0491058	DOWN	AT3G09360.1	Cyclin/Brf1-like TBP-binding protein
GH_D13G1909	5.43949	1.78101	-1.61114	1.44888e-10	DOWN	AT5G18480.1	plant glycogenin-like starch initiation protein 6
GH_D13G2046	0.645066	0.067029	-3.17822	0.00246474	DOWN	AT5G48670.1	AGAMOUS-like 80
GH_D13G2073	16.8409	8.37849	-1.00317	0.00186539	DOWN	AT5G10840.1	Endomembrane protein 70 protein family
GH_D13G2088	2.134	0.259833	-2.98273	0.000325102	DOWN
GH_D13G2132	6.62282	1.78752	-1.87788	0.000247519	DOWN	AT5G11560.1	catalytics
GH_D13G2168	11.5989	1.11698	-3.39643	0.0193298	DOWN	AT1G74960.3	fatty acid biosynthesis 1
GH_D13G2279	1.22426	0.097437	-3.57824	0.00429938	DOWN	AT5G32440.3	Ubiquitin system component Cue protein
GH_D13G2340	10.9202	4.89204	-1.15706	0.0317009	DOWN	AT1G16350.1	Aldolase-type TIM barrel family protein
GH_D13G2375	28.6224	11.0645	-1.3706	0.00165797	DOWN	AT5G19780.1	tubulin alpha-5
GH_D13G2426	7.71258	2.73578	-1.49404	0.000138383	DOWN	AT3G20800.1	Cell differentiation, Rcd1-like protein
GH_D13G2549	2.57726	1.09161	-1.22596	0.0301153	DOWN	AT3G46580.1	methyl-CPG-binding domain protein 5
GH_D13G2570	0.541724	0.0458623	-3.48004	0.0366936	DOWN	AT2G27100.1	C2H2 zinc-finger protein SERRATE (SE)
GH_D13G2594	0.728503	0	-9.22001	0.0387183	DOWN	AT3G45040.1	phosphatidate cytidylyltransferase family protein
GH_D13G2647	7.43428	0.0505487	-7.05846	1.47482e-13	DOWN	AT5G64360.4	Chaperone DnaJ-domain superfamily protein
GH_scaffold28097_objG0001	230.969	1.11725	-7.69456	6.13764e-18	DOWN	ATMG00980.1	Ribosomal protein S12/S23 family protein
GH_scaffold3616_objG0001	1.42918	0.221454	-2.6656	0.000417069	DOWN	AT3G14470.1	NB-ARC domain-containing disease resistance protein
GH_scaffold4148_objG0001	0.599365	0.089376	-2.67508	0.00391483	DOWN	AT3G14470.1	NB-ARC domain-containing disease resistance protein
GH_scaffold45294_objG0002	0.774179	0.155702	-2.27016	0.0099129	DOWN	AT3G14470.1	NB-ARC domain-containing disease resistance protein
GH_scaffold7074_objG0001	1.10563	0.282478	-1.92637	0.0358604	DOWN	AT3G14470.1	NB-ARC domain-containing disease resistance protein
GH_scaffold7323_objG0001	181.594	21.1191	-3.09184	0.00154259	DOWN	AT5G55620.1	unknown protein; BEST Arabidopsis thaliana protein match is: unknown protein (TAIR:AT3G09950.1); Has 30201 Blast hits to 17322 proteins in 780 species: Archae - 12; Bacteria - 1396; Metazoa - 17338; Fungi - 3422; Plants - 5037; Viruses - 0; Other Eukaryotes - 2996 (source: NCBI BLink).
GH_scaffold734_objG0001	3.05859	0.596241	-2.34604	0.0393722	DOWN	AT4G12560.2	F-box and associated interaction domains-containing protein
GH_scaffold9518_objG0001	2.49909	0.258776	-3.2253	0.000661517	DOWN	ATMG00640.1	hydrogen ion transporting ATP synthases, rotational mechanism;zinc ion binding

## Sheet: 5DPA
Table S4-2. The differentially expressed genes (DEGs) ZR_VS_EZ60_5DPA UP:376 DOWN:476 TOTAL:852
Gene_ID	FPKM_EZ60	FPKM_ZR	Log2FC	FDE	UP or DOWN	At_ID	Annotation
GH_A01G0087	0.470634	1.75837	1.86395	0.0417868	UP	AT2G15220.1	Plant basic secretory protein (BSP) family protein
GH_A01G0974	0.22902	1.5368	2.70079	0.00166566	UP	AT3G12750.1	zinc transporter 1 precursor
GH_A01G1160	2.08979	5.88714	1.47062	1.90526e-10	UP	AT1G47310.1	unknown protein; FUNCTIONS IN: molecular_function unknown; INVOLVED IN: biological_process unknown; LOCATED IN: endomembrane system; EXPRESSED IN: 24 plant structures; EXPRESSED DURING: 13 growth stages; Has 45 Blast hits to 45 proteins in 11 species: Archae - 0; Bacteria - 0; Metazoa - 0; Fungi - 0; Plants - 45; Viruses - 0; Other Eukaryotes - 0 (source: NCBI BLink).
GH_A01G1397	5.75219	20.7683	1.8309	0.0134897	UP	AT3G52580.1	Ribosomal protein S11 family protein
GH_A01G1465	0.67571	4.59724	2.72583	0.00781841	UP	AT3G12750.1	zinc transporter 1 precursor
GH_A01G1686	0.281433	0.992793	1.78907	0.0406726	UP	AT3G27320.2	alpha/beta-Hydrolases superfamily protein
GH_A01G1878	0	0.741641	43.714	2.31128e-64	UP	AT4G38360.2	Protein of unknown function (DUF300)
GH_A01G2022	0	0.627464	8.77534	0.0258112	UP	AT1G53710.2	Calcineurin-like metallo-phosphoesterase superfamily protein
GH_A01G2208	0	0.719021	8.14756	0.0127327	UP	AT1G52340.1	NAD(P)-binding Rossmann-fold superfamily protein
GH_A02G0345	1.13679	9.65633	3.05977	0.00246635	UP	AT4G10250.1	HSP20-like chaperones superfamily protein
GH_A02G0918	0.142715	4.07353	4.74495	2.24889e-05	UP	AT2G34770.1	fatty acid hydroxylase 1
GH_A02G0953	0.0828613	1.82609	4.37816	0.00334417	UP	AT3G59520.1	RHOMBOid-like protein 13
GH_A02G1044	0.207552	2.17035	3.32022	0.0362305	UP	AT1G48880.1	TRICHOME BIREFRINGENCE-LIKE 7
GH_A02G1742	0.357172	11.2191	4.93286	0.0113093	UP	AT4G37820.1	unknown protein; BEST Arabidopsis thaliana protein match is: unknown protein (TAIR:AT2G22795.1); Has 433572 Blast hits to 177005 proteins in 4263 species: Archae - 2016; Bacteria - 67591; Metazoa - 157995; Fungi - 49745; Plants - 22011; Viruses - 2192; Other Eukaryotes - 132022 (source: NCBI BLink).
GH_A02G1772	6.06612	16.0356	1.38116	1.36079e-05	UP	AT5G67540.1	Arabinanase/levansucrase/invertase
GH_A03G0279	0.62126	17.6113	4.78465	0.00941648	UP	AT1G63770.5	Peptidase M1 family protein
GH_A03G0414	0.138936	1.84491	3.59292	0.00749709	UP	AT2G28060.1	5'-AMP-activated protein kinase beta-2 subunit protein
GH_A03G0477	44.0456	90.3284	1.01374	0.0464815	UP	AT1G07400.1	HSP20-like chaperones superfamily protein
GH_A03G0523	0.047704	1.04211	4.30888	0.0018462	UP	AT1G06720.1	P-loop containing nucleoside triphosphate hydrolases superfamily protein
GH_A03G1011	0.292445	5.47992	4.20441	8.85394e-08	UP	AT3G51550.1	Malectin/receptor-like protein kinase family protein
GH_A03G1349	2.29462	5.39358	1.21155	0.0200372	UP	AT5G13090.1	unknown protein; BEST Arabidopsis thaliana protein match is: unknown protein (TAIR:AT1G24270.1); Has 30201 Blast hits to 17322 proteins in 780 species: Archae - 12; Bacteria - 1396; Metazoa - 17338; Fungi - 3422; Plants - 5037; Viruses - 0; Other Eukaryotes - 2996 (source: NCBI BLink).
GH_A03G1444	0.589961	4.59319	2.94495	0.0475639	UP	AT1G71090.1	Auxin efflux carrier family protein
GH_A03G1583	1.35806	5.85866	2.07916	0.0117518	UP	AT1G60770.1	Tetratricopeptide repeat (TPR)-like superfamily protein
GH_A03G1597	1.51815	5.26491	1.77085	7.87392e-06	UP	AT1G60590.1	Pectin lyase-like superfamily protein
GH_A03G1599	0	2.21123	8.73529	0.0025562	UP	AT5G57040.1	Lactoylglutathione lyase / glyoxalase I family protein
GH_A03G1602	49.6498	117.628	1.22145	2.51822e-06	UP	AT1G60420.1	DC1 domain-containing protein
GH_A03G1713	3.30981	6.97262	1.05506	0.0488838	UP	AT2G01220.2	Nucleotidylyl transferase superfamily protein
GH_A03G1850	0.1435	1.57988	3.39831	0.0406509	UP	AT1G11360.4	Adenine nucleotide alpha hydrolases-like superfamily protein
GH_A03G1944	2.21289	12.9018	2.52688	0.0123683	UP	AT2G17230.1	EXORDIUM like 5
GH_A03G1952	0.182397	1.36404	2.848	0.00696423	UP	AT5G64550.1	loricrin-related
GH_A03G2010	0.023467	0.707556	4.73939	0.00169432	UP	AT5G09530.1	hydroxyproline-rich glycoprotein family protein
GH_A03G2080	8.26624	20.2657	1.27044	2.66529e-07	UP	AT2G23090.1	Uncharacterised protein family SERF
GH_A03G2168	0.150189	6.04287	5.16994	0.0359213	UP	AT5G55140.1	ribosomal protein L30 family protein
GH_A03G2290	0.874977	2.61172	1.54381	0.0368632	UP	AT4G35070.2	SBP (S-ribonuclease binding protein) family protein
GH_A03G2454	0.00249633	0.505122	7.25234	4.5689e-05	UP
GH_A04G0057	0.323272	16.6251	5.63106	7.26896e-05	UP	AT4G26630.2	DEK domain-containing chromatin associated protein
GH_A04G0382	1.91461	7.45546	1.93449	0.0386208	UP	AT3G15210.1	ethylene responsive element binding factor 4
GH_A04G0415	0.140813	1.17215	3.0215	0.0373731	UP	AT1G17780.2	unknown protein; BEST Arabidopsis thaliana protein match is: unknown protein (TAIR:AT2G16575.1); Has 35333 Blast hits to 34131 proteins in 2444 species: Archae - 798; Bacteria - 22429; Metazoa - 974; Fungi - 991; Plants - 531; Viruses - 0; Other Eukaryotes - 9610 (source: NCBI BLink).
GH_A04G0607	0.0892153	5.44182	5.82342	0.000309414	UP	AT1G55310.2	SC35-like splicing factor 33
GH_A04G1246	0.130754	12.6652	6.55165	3.10677e-06	UP	AT4G28310.1	unknown protein; BEST Arabidopsis thaliana protein match is: unknown protein (TAIR:AT1G52270.1); Has 30201 Blast hits to 17322 proteins in 780 species: Archae - 12; Bacteria - 1396; Metazoa - 17338; Fungi - 3422; Plants - 5037; Viruses - 0; Other Eukaryotes - 2996 (source: NCBI BLink).
GH_A04G1287	2.34448	6.91007	1.53381	0.00340561	UP	AT4G15248.1	B-box type zinc finger family protein
GH_A04G1630	3.22126	8.1955	1.32468	0.00548372	UP	AT1G57680.2	FUNCTIONS IN: molecular_function unknown; INVOLVED IN: biological_process unknown; LOCATED IN: endomembrane system; EXPRESSED IN: 24 plant structures; EXPRESSED DURING: 15 growth stages; CONTAINS InterPro DOMAIN/s: Uncharacterised conserved protein UCP031277 (InterPro:IPR016971); Has 35333 Blast hits to 34131 proteins in 2444 species: Archae - 798; Bacteria - 22429; Metazoa - 974; Fungi - 991; Pl…
GH_A05G0230	0.778218	9.03947	3.46788	2.16602e-06	UP	AT5G53250.1	arabinogalactan protein 22
GH_A05G0396	0.782766	10.121	3.67441	0.00691912	UP	AT5G35530.1	Ribosomal protein S3 family protein
GH_A05G0404	72.7945	252.946	1.77603	0.0249384	UP	AT5G12020.1	17.6 kDa class II heat shock protein
GH_A05G0423	0.217205	3.64554	4.04954	0.044977	UP	AT4G33030.1	sulfoquinovosyldiacylglycerol 1
GH_A05G0497	0.221234	1.15241	2.34872	0.00561014	UP	AT4G32730.2	Homeodomain-like protein
GH_A05G0590	0.436374	1.18811	1.42276	0.020271	UP	AT5G11000.1	Plant protein of unknown function (DUF868)
GH_A05G0896	0.102064	1.27322	3.57791	0.0281076	UP	AT2G29890.2	villin-like 1
GH_A05G0913	0.66361	1.85062	1.45339	0.0452673	UP	AT2G29590.1	Thioesterase superfamily protein
GH_A05G0973	7.9823	40.5912	2.32494	5.53407e-06	UP	AT5G02500.1	heat shock cognate protein 70-1
GH_A05G1054	1.0328	3.75489	1.81541	0.0406726	UP
GH_A05G1339	0.223852	2.17598	3.23339	0.0344705	UP	AT3G16490.1	IQ-domain 26
GH_A05G1389	0.903747	2.36279	1.35488	0.0286634	UP	AT1G72820.1	Mitochondrial substrate carrier family protein
GH_A05G1544	0.442323	2.63863	2.51799	3.0748e-12	UP	AT1G29270.1	unknown protein; BEST Arabidopsis thaliana protein match is: unknown protein (TAIR:AT2G40435.1); Has 98 Blast hits to 98 proteins in 15 species: Archae - 0; Bacteria - 0; Metazoa - 0; Fungi - 0; Plants - 98; Viruses - 0; Other Eukaryotes - 0 (source: NCBI BLink).
GH_A05G1599	17.3302	51.0298	1.53872	2.8176e-07	UP	AT2G20560.1	DNAJ heat shock family protein
GH_A05G2178	0.469386	3.9435	3.03588	0.0403788	UP	AT1G09910.1	Rhamnogalacturonate lyase family protein
GH_A05G2216	3.80266	8.5546	1.14601	0.0431556	UP	AT1G28200.1	FH interacting protein 1
GH_A05G2224	0.69676	1.9062	1.41554	0.00792224	UP	AT5G65380.1	MATE efflux family protein
GH_A05G2251	0.512292	5.62755	3.43223	0.0374188	UP	AT5G64260.1	EXORDIUM like 2
GH_A05G2438	0.165306	0.646829	1.91715	0.0488465	UP	AT1G21090.1	Cupredoxin superfamily protein
GH_A05G2541	0.116281	1.26837	3.41773	0.0347614	UP	AT4G10070.1	KH domain-containing protein
GH_A05G3430	0.696105	2.59572	1.88722	0.014359	UP	AT3G03280.1	unknown protein; FUNCTIONS IN: molecular_function unknown; INVOLVED IN: N-terminal protein myristoylation; LOCATED IN: cellular_component unknown; BEST Arabidopsis thaliana protein match is: unknown protein (TAIR:AT5G17350.1); Has 137 Blast hits to 137 proteins in 11 species: Archae - 0; Bacteria - 0; Metazoa - 0; Fungi - 0; Plants - 137; Viruses - 0; Other Eukaryotes - 0 (source: NCBI BLink).
GH_A05G3605	0.0899013	4.2965	5.44653	0.0151903	UP	AT5G60390.3	GTP binding Elongation factor Tu family protein
GH_A06G0338	0.065969	1.99884	4.81656	0.00308389	UP	AT5G50010.1	sequence-specific DNA binding transcription factors;transcription regulators
GH_A06G0569	0.10058	2.2156	4.39392	0.00596983	UP	AT3G09100.2	mRNA capping enzyme family protein
GH_A06G0586	0.135225	1.24234	3.13467	0.0245242	UP	AT3G42170.1	BED zinc finger ;hAT family dimerisation domain
GH_A06G0687	1.11806	2.65467	1.22681	0.0314436	UP	AT3G16120.1	Dynein light chain type 1 family protein
GH_A06G0896	0.332477	1.62164	2.26091	0.0104533	UP	AT4G33150.2	lysine-ketoglutarate reductase/saccharopine dehydrogenase bifunctional enzyme
GH_A06G0939	0.242263	2.93661	3.57336	6.08171e-06	UP	AT3G13920.1	eukaryotic translation initiation factor 4A1
GH_A06G0974	1.6961	4.32635	1.32103	0.000248181	UP	AT1G10970.1	zinc transporter 4 precursor
GH_A06G1021	0.178724	3.1188	4.00462	0.00334417	UP	AT5G25760.2	peroxin4
GH_A06G1218	0.548107	2.21998	1.99297	0.0145261	UP	AT1G80780.2	Polynucleotidyl transferase, ribonuclease H-like superfamily protein
GH_A06G1995	0.53039	4.44663	3.04567	0.0364456	UP	AT3G49601.1	FUNCTIONS IN: molecular_function unknown; INVOLVED IN: biological_process unknown; LOCATED IN: cellular_component unknown; CONTAINS InterPro DOMAIN/s: mRNA splicing factor, Cwf21 (InterPro:IPR013170); Has 30201 Blast hits to 17322 proteins in 780 species: Archae - 12; Bacteria - 1396; Metazoa - 17338; Fungi - 3422; Plants - 5037; Viruses - 0; Other Eukaryotes - 2996 (source: NCBI BLink).
GH_A06G2048	0	1.00791	38.0557	0.000125852	UP	AT3G54440.1	glycoside hydrolase family 2 protein
GH_A06G2100	0.954456	3.93198	2.01778	0.0126992	UP	AT1G80780.2	Polynucleotidyl transferase, ribonuclease H-like superfamily protein
GH_A06G2395	0.231637	4.19604	4.14176	0.00591921	UP	AT1G12640.1	MBOAT (membrane bound O-acyl transferase) family protein
GH_A07G0120	1.27762	3.77521	1.5348	0.00287576	UP	AT5G56880.1	unknown protein; Has 9 Blast hits to 9 proteins in 5 species: Archae - 0; Bacteria - 0; Metazoa - 0; Fungi - 0; Plants - 9; Viruses - 0; Other Eukaryotes - 0 (source: NCBI BLink).
GH_A07G0216	14.9144	88.8193	2.55224	2.7795e-05	UP	AT5G12020.1	17.6 kDa class II heat shock protein
GH_A07G0444	0.309959	1.77634	2.47981	0.0485829	UP	AT4G32620.1	Enhancer of polycomb-like transcription factor protein
GH_A07G0658	0.0966283	1.03602	3.36542	0.0226947	UP	AT5G23680.1	Sterile alpha motif (SAM) domain-containing protein
GH_A07G0787	3.50899	8.64585	1.28463	0.0374647	UP	AT5G16060.1	Cytochrome c oxidase biogenesis protein Cmc1-like
GH_A07G0833	0.067687	3.98929	5.69111	0.0104356	UP	AT5G59440.3	P-loop containing nucleoside triphosphate hydrolases superfamily protein
GH_A07G1276	0.0198557	0.615551	4.49662	0.0030002	UP
GH_A07G1283	0	1.10323	8.79696	0.000184828	UP	AT5G60490.1	FASCICLIN-like arabinogalactan-protein 12
GH_A07G1399	0.154305	0.777348	2.3038	0.0320188	UP	AT2G47400.1	CP12 domain-containing protein 1
GH_A07G1519	1.43019	3.3296	1.18782	0.0498684	UP	AT3G61550.1	RING/U-box superfamily protein
GH_A07G1580	1.0063	2.11361	1.05214	0.036304	UP	AT3G60820.3	N-terminal nucleophile aminohydrolases (Ntn hydrolases) superfamily protein
GH_A07G2181	0.184759	1.02757	2.43317	0.0374647	UP	AT3G13130.1	unknown protein; FUNCTIONS IN: molecular_function unknown; INVOLVED IN: biological_process unknown; LOCATED IN: endomembrane system; EXPRESSED IN: male gametophyte; Has 140 Blast hits to 132 proteins in 41 species: Archae - 2; Bacteria - 4; Metazoa - 29; Fungi - 20; Plants - 51; Viruses - 0; Other Eukaryotes - 34 (source: NCBI BLink).
GH_A07G2204	0.291231	2.11316	2.78759	0.0186734	UP	AT3G07640.1	unknown protein; Has 27 Blast hits to 27 proteins in 10 species: Archae - 0; Bacteria - 0; Metazoa - 0; Fungi - 0; Plants - 27; Viruses - 0; Other Eukaryotes - 0 (source: NCBI BLink).
GH_A08G0058	0.406049	5.43842	3.69901	0.00696423	UP	AT1G07400.1	HSP20-like chaperones superfamily protein
GH_A08G0153	33.9553	96.2193	1.48299	0.00603881	UP	AT1G55260.2	Bifunctional inhibitor/lipid-transfer protein/seed storage 2S albumin superfamily protein
GH_A08G0558	0.02668	0.901122	4.81615	0.000129376	UP	AT2G04780.2	FASCICLIN-like arabinoogalactan 7
GH_A08G0930	0.103286	1.63166	3.93046	0.000154393	UP	AT5G57490.1	voltage dependent anion channel 4
GH_A08G1154	0.415433	34.9577	6.34552	0.0292585	UP	AT5G53300.4	ubiquitin-conjugating enzyme 10
GH_A08G1430	2.21449	4.70456	1.06166	0.0425718	UP	AT2G16760.1	Calcium-dependent phosphotriesterase superfamily protein
GH_A08G1451	0.0851753	2.92968	5.01993	1.52131e-08	UP	AT1G02500.2	S-adenosylmethionine synthetase 1
GH_A08G1749	0.081279	2.5383	4.87527	0.0110969	UP	AT4G19210.1	RNAse l inhibitor protein 2
GH_A08G1791	0.0761723	2.7279	5.01514	0.000873294	UP	AT3G09510.1	Ribonuclease H-like superfamily protein
GH_A08G1812	1.55944	5.07027	1.67777	0.0374647	UP	AT4G17790.1	SNARE associated Golgi protein family
GH_A08G1856	2.31014	24.7949	3.39919	0.00158931	UP	AT1G53540.1	HSP20-like chaperones superfamily protein
GH_A08G2183	1.74559	6.07476	1.76632	0.00420424	UP	AT1G04000.1	unknown protein; BEST Arabidopsis thaliana protein match is: unknown protein (TAIR:AT5G44060.1); Has 62 Blast hits to 62 proteins in 10 species: Archae - 0; Bacteria - 0; Metazoa - 0; Fungi - 0; Plants - 62; Viruses - 0; Other Eukaryotes - 0 (source: NCBI BLink).
GH_A08G2565	0.48692	6.35346	3.67193	0.0248507	UP	AT5G16510.2	Alpha-1,4-glucan-protein synthase family protein
GH_A08G2738	0.145076	6.15254	5.37995	0.000502519	UP	AT1G08510.1	fatty acyl-ACP thioesterases B
GH_A09G0150	0.198743	3.63577	4.07198	0.00575413	UP	AT1G26800.1	RING/U-box superfamily protein
GH_A09G1101	0.722098	4.61411	2.65065	0.0197647	UP	AT5G22780.1	Adaptor protein complex AP-2, alpha subunit
GH_A09G1236	33.9528	70.5461	1.0333	0.0179521	UP	AT1G14980.1	chaperonin 10
GH_A09G1311	0.182957	7.6803	5.32748	0.00268222	UP	AT2G40830.3	RING-H2 finger C1A
GH_A09G1342	0.0714903	2.35275	4.60905	0.00474047	UP	AT1G71865.1	unknown protein; FUNCTIONS IN: molecular_function unknown; INVOLVED IN: biological_process unknown; LOCATED IN: chloroplast; Has 33 Blast hits to 33 proteins in 11 species: Archae - 0; Bacteria - 0; Metazoa - 0; Fungi - 0; Plants - 33; Viruses - 0; Other Eukaryotes - 0 (source: NCBI BLink).
GH_A09G1552	0.317614	1.69148	2.36042	0.0322732	UP	AT2G36320.1	A20/AN1-like zinc finger family protein
GH_A09G1692	1.48135	11.2401	2.88504	0.000519523	UP
GH_A09G1933	6.03433	24.8686	2.02512	0.0172667	UP	AT4G22680.1	myb domain protein 85
GH_A09G1944	0.857176	3.3744	1.9529	0.0401006	UP	AT5G62170.1	unknown protein; BEST Arabidopsis thaliana protein match is: unknown protein (TAIR:AT5G51850.1); Has 381 Blast hits to 359 proteins in 81 species: Archae - 0; Bacteria - 16; Metazoa - 101; Fungi - 21; Plants - 99; Viruses - 3; Other Eukaryotes - 141 (source: NCBI BLink).
GH_A09G2239	0.185029	21.4148	6.79815	5.32912e-10	UP	AT5G20720.3	chaperonin 20
GH_A09G2245	3.38347	19.9843	2.5408	6.77994e-05	UP	AT5G48570.1	FKBP-type peptidyl-prolyl cis-trans isomerase family protein
GH_A09G2360	0.196546	3.83696	4.24939	0.00223312	UP	AT2G32120.2	heat-shock protein 70T-2
GH_A10G0076	0.102195	0.672584	2.59359	0.0347321	UP	AT5G47520.1	RAB GTPase homolog A5A
GH_A10G0294	5.14279	11.981	1.19817	0.0216132	UP	AT1G28400.1	unknown protein; FUNCTIONS IN: molecular_function unknown; INVOLVED IN: biological_process unknown; LOCATED IN: endomembrane system; EXPRESSED IN: 22 plant structures; EXPRESSED DURING: 13 growth stages; BEST Arabidopsis thaliana protein match is: unknown protein (TAIR:AT2G33850.1); Has 45374 Blast hits to 18870 proteins in 668 species: Archae - 72; Bacteria - 1460; Metazoa - 1191; Fungi - 1038; …
GH_A10G0677	0.055109	1.93547	4.98346	0.0019757	UP	AT1G31830.1	Amino acid permease family protein
GH_A10G0801	7.33215	16.9753	1.18973	0.00679792	UP	AT3G16050.1	pyridoxine biosynthesis 1.2
GH_A10G0854	21.3736	57.5716	1.40713	2.57163e-07	UP	AT2G19310.1	HSP20-like chaperones superfamily protein
GH_A10G1262	0.0727087	1.84749	4.57865	0.00391093	UP	AT5G19320.1	RAN GTPase activating protein 2
GH_A10G1667	0.163802	1.58679	3.22939	0.0235689	UP	AT3G51550.1	Malectin/receptor-like protein kinase family protein
GH_A10G1887	0.170712	1.79138	3.328	0.00609059	UP	AT3G17090.1	Protein phosphatase 2C family protein
GH_A10G1902	0.856141	5.69764	2.69978	0.000293844	UP	AT1G47960.1	cell wall / vacuolar inhibitor of fructosidase 1
GH_A10G2107	0.247406	3.36104	3.7114	0.00862893	UP	AT2G43980.1	inositol 1,3,4-trisphosphate 5/6-kinase 4
GH_A11G0049	31.5686	75.0205	1.22269	0.00133234	UP	AT1G13360.1	unknown protein; BEST Arabidopsis thaliana protein match is: unknown protein (TAIR:AT3G25870.1); Has 69 Blast hits to 69 proteins in 16 species: Archae - 0; Bacteria - 0; Metazoa - 6; Fungi - 0; Plants - 63; Viruses - 0; Other Eukaryotes - 0 (source: NCBI BLink).
GH_A11G0166	0.559081	1.98825	1.79596	0.0202123	UP	AT5G47610.1	RING/U-box superfamily protein
GH_A11G0357	0.190923	14.6198	6.20706	4.86088e-13	UP	AT5G61030.1	glycine-rich RNA-binding protein 3
GH_A11G0487	1.11285	2.96079	1.38129	0.0343949	UP	AT5G66880.1	sucrose nonfermenting 1(SNF1)-related protein kinase 2.3
GH_A11G0560	0.173199	1.82923	3.29144	0.00961205	UP	AT4G13830.1	DNAJ-like 20
GH_A11G0626	1.06732	7.85065	2.85328	5.53288e-09	UP	AT3G51980.1	ARM repeat superfamily protein
GH_A11G0628	0.083974	5.22026	5.88568	3.51101e-06	UP	AT3G58730.1	vacuolar ATP synthase subunit D (VATD) / V-ATPase D subunit / vacuolar proton pump D subunit (VATPD)
GH_A11G0882	0.360631	3.564	3.26417	0.0428707	UP	AT4G00740.1	S-adenosyl-L-methionine-dependent methyltransferases superfamily protein
GH_A11G0932	0	0.592005	23.5927	0.000262298	UP	AT4G00370.1	Major facilitator superfamily protein
GH_A11G1123	3.02242	12.0876	1.97751	1.69348e-06	UP	AT2G47180.1	galactinol synthase 1
GH_A11G1317	2.54897	9.44459	1.8657	0.000282065	UP	AT3G04730.1	indoleacetic acid-induced protein 16
GH_A11G1334	0.0569227	1.20109	4.29289	0.00277783	UP	AT4G16430.1	basic helix-loop-helix (bHLH) DNA-binding superfamily protein
GH_A11G1410	1.79918	19.175	3.3821	8.00316e-10	UP	AT5G37670.1	HSP20-like chaperones superfamily protein
GH_A11G1625	0.206885	1.76118	3.03592	0.00344595	UP	AT1G05300.1	zinc transporter 5 precursor
GH_A11G2889	96.3362	231.452	1.24285	4.04985e-05	UP
GH_A11G3036	5.23089	15.3469	1.53236	1.15825e-05	UP	AT1G56300.1	Chaperone DnaJ-domain superfamily protein
GH_A11G3471	0.09123	1.05231	3.46755	0.0324143	UP	AT1G65320.1	Cystathionine beta-synthase (CBS) family protein
GH_A11G3695	0.095854	0.58738	2.49862	0.0271678	UP	AT2G36880.2	methionine adenosyltransferase 3
GH_A11G3703	0.028312	0.559714	3.95988	7.94971e-05	UP	AT5G03170.1	FASCICLIN-like arabinogalactan-protein 11
GH_A12G0185	0	2.50104	28.3091	0.0128725	UP
GH_A12G0212	0.304524	2.06757	2.73607	0.0368183	UP	AT3G19420.1	PTEN 2
GH_A12G0401	0.141358	2.90611	4.28591	0.0031257	UP	AT4G38980.1	unknown protein; Has 44 Blast hits to 44 proteins in 19 species: Archae - 0; Bacteria - 2; Metazoa - 2; Fungi - 8; Plants - 24; Viruses - 0; Other Eukaryotes - 8 (source: NCBI BLink).
GH_A12G0551	5.63366	13.2384	1.20802	0.0427499	UP
GH_A12G0683	1.52279	3.77574	1.28299	0.044163	UP	AT2G23690.1	unknown protein; FUNCTIONS IN: molecular_function unknown; INVOLVED IN: N-terminal protein myristoylation; LOCATED IN: cellular_component unknown; EXPRESSED IN: 7 plant structures; EXPRESSED DURING: petal differentiation and expansion stage; BEST Arabidopsis thaliana protein match is: unknown protein (TAIR:AT4G37240.1); Has 243 Blast hits to 243 proteins in 15 species: Archae - 0; Bacteria - 0; M…
GH_A12G0802	0	2.17337	9.77571	0.0448037	UP	AT4G37300.1	maternal effect embryo arrest 59
GH_A12G0815	0.0978867	2.21933	4.42281	0.0366382	UP	AT3G29360.2	UDP-glucose 6-dehydrogenase family protein
GH_A12G0888	0.137233	0.96417	2.76057	0.0408133	UP	AT3G55510.1	Noc2p family
GH_A12G1244	2.51447	6.01373	1.2413	0.0374033	UP	AT3G61460.1	brassinosteroid-responsive RING-H2
GH_A12G1451	0.216516	1.33165	2.50632	0.0139517	UP	AT1G56300.1	Chaperone DnaJ-domain superfamily protein
GH_A12G1812	0.0921127	6.47001	6.08264	2.52158e-05	UP	AT5G15490.1	UDP-glucose 6-dehydrogenase family protein
GH_A12G1867	3.96313	8.65308	1.09725	0.0103945	UP	AT1G13360.1	unknown protein; BEST Arabidopsis thaliana protein match is: unknown protein (TAIR:AT3G25870.1); Has 69 Blast hits to 69 proteins in 16 species: Archae - 0; Bacteria - 0; Metazoa - 6; Fungi - 0; Plants - 63; Viruses - 0; Other Eukaryotes - 0 (source: NCBI BLink).
GH_A12G1963	0.159817	0.956807	2.54517	0.000217744	UP	AT3G26420.1	RNA-binding (RRM/RBD/RNP motifs) family protein with retrovirus zinc finger-like domain
GH_A12G2665	0.225464	0.909146	1.9661	0.0086991	UP	AT2G46690.1	SAUR-like auxin-responsive protein family
GH_A12G2751	12.2281	76.1319	2.61692	9.94054e-06	UP	AT5G52640.1	heat shock protein 90.1
GH_A12G2958	0.112422	0.947426	3.03214	0.000617751	UP	AT5G17990.1	tryptophan biosynthesis 1
GH_A13G0176	0.0577	3.34047	5.68685	2.62644e-14	UP	AT3G55770.5	GATA type zinc finger transcription factor family protein
GH_A13G0371	0.124995	1.79098	3.7573	0.00123436	UP	AT2G19940.2	oxidoreductases, acting on the aldehyde or oxo group of donors, NAD or NADP as acceptor;copper ion binding
GH_A13G0443	0.121324	2.56986	4.30116	0.000732729	UP	AT3G19550.1	unknown protein; FUNCTIONS IN: molecular_function unknown; INVOLVED IN: biological_process unknown; LOCATED IN: mitochondrion; EXPRESSED IN: 15 plant structures; EXPRESSED DURING: 9 growth stages; Has 36 Blast hits to 36 proteins in 8 species: Archae - 0; Bacteria - 0; Metazoa - 0; Fungi - 0; Plants - 36; Viruses - 0; Other Eukaryotes - 0 (source: NCBI BLink).
GH_A13G0808	6.18604	21.7775	1.79349	1.20713e-08	UP	AT1G26800.1	RING/U-box superfamily protein
GH_A13G1033	2.19745	8.00907	1.84309	0.000296267	UP	AT5G17630.1	Nucleotide/sugar transporter family protein
GH_A13G1074	1.12301	4.03148	1.81677	0.0100774	UP	AT2G03890.1	phosphoinositide 4-kinase gamma 7
GH_A13G1273	0.94767	3.18921	1.7211	0.0324143	UP	AT1G54790.3	GDSL-like Lipase/Acylhydrolase superfamily protein
GH_A13G1434	0.146676	2.70507	4.18229	0.00439892	UP	AT3G56640.1	exocyst complex component sec15A
GH_A13G1471	0.0816603	0.779937	3.1765	0.0382966	UP	AT2G44510.1	CDK inhibitor P21 binding protein
GH_A13G1536	88.2762	210.972	1.23383	0.0244477	UP	AT5G56000.1	HEAT SHOCK PROTEIN 81.4
GH_A13G2094	0	1.47825	24.7316	8.37904e-15	UP	AT5G10840.1	Endomembrane protein 70 protein family
GH_A13G2095	0.0466863	2.48039	5.57356	4.40796e-05	UP	AT2G32070.1	Polynucleotidyl transferase, ribonuclease H-like superfamily protein
GH_A13G2207	0.0592313	0.513493	2.98226	0.00814609	UP	AT2G06255.1	ELF4-like 3
GH_A13G2216	0.282951	1.31055	2.1781	0.0119362	UP	AT5G20610.1	unknown protein; BEST Arabidopsis thaliana protein match is: unknown protein (TAIR:AT5G26160.1); Has 918 Blast hits to 759 proteins in 180 species: Archae - 6; Bacteria - 105; Metazoa - 264; Fungi - 89; Plants - 167; Viruses - 5; Other Eukaryotes - 282 (source: NCBI BLink).
GH_A13G2458	2.01886	4.16371	1.01996	0.0141113	UP	AT1G50420.1	scarecrow-like 3
GH_A13G2611	0.502557	1.58982	1.62043	0.0407585	UP	AT1G10460.1	germin-like protein 7
GH_A13G2624	7.28674	38.0219	2.36602	0.00646183	UP	AT1G16030.1	heat shock protein 70B
GH_D01G0004	0.0486307	0.606753	3.53217	0.0111499	UP	AT1G64260.1	MuDR family transposase
GH_D01G0151	0.0768487	0.82236	3.31851	0.000819374	UP
GH_D01G0578	0.156359	1.03915	2.71403	0.0395873	UP	AT5G53890.1	phytosylfokine-alpha receptor 2
GH_D01G0648	3.86447	13.0602	1.72329	0.0223665	UP	AT1G52855.1	unknown protein; BEST Arabidopsis thaliana protein match is: unknown protein (TAIR:AT3G15534.1); Has 35333 Blast hits to 34131 proteins in 2444 species: Archae - 798; Bacteria - 22429; Metazoa - 974; Fungi - 991; Plants - 531; Viruses - 0; Other Eukaryotes - 9610 (source: NCBI BLink).
GH_D01G0684	1.21172	5.9427	2.26336	0.0198888	UP	AT4G27280.1	Calcium-binding EF-hand family protein
GH_D01G0810	0.328287	32.5322	6.60193	5.08328e-09	UP	AT4G26850.1	mannose-1-phosphate guanylyltransferase (GDP)s;GDP-galactose:mannose-1-phosphate guanylyltransferases;GDP-galactose:glucose-1-phosphate guanylyltransferases;GDP-galactose:myoinositol-1-phosphate guanylyltransferases;glucose-1-phosphate guanylyltransferase
GH_D01G1195	0.611528	7.92191	3.64956	0.018604	UP	AT5G15220.1	Ribosomal protein L27 family protein
GH_D01G1408	0.0548073	0.751614	3.68858	0.0196017	UP	AT2G41900.1	CCCH-type zinc finger protein with ARM repeat domain
GH_D01G1410	0.110992	2.9035	4.65516	0.00245867	UP	AT2G41900.1	CCCH-type zinc finger protein with ARM repeat domain
GH_D01G1566	0.72394	4.65013	2.65042	0.0470613	UP	AT3G12750.1	zinc transporter 1 precursor
GH_D01G1571	9.40892	21.2518	1.15165	0.00018583	UP	AT4G20030.1	RNA-binding (RRM/RBD/RNP motifs) family protein
GH_D01G1997	0.0922003	1.72	4.13936	0.00677873	UP	AT1G25280.1	tubby like protein 10
GH_D01G2445	0.385013	7.169	4.15899	0.00724619	UP	AT5G59840.1	Ras-related small GTP-binding family protein
GH_D02G0050	0.286978	11.0047	5.19142	0.0266118	UP	AT3G51730.1	saposin B domain-containing protein
GH_D02G0101	1.02781	9.7487	3.21847	2.02369e-09	UP
GH_D02G0140	0.334224	3.68625	3.43637	0.0403293	UP	AT4G22720.2	Actin-like ATPase superfamily protein
GH_D02G0370	1.19447	11.8069	3.2853	0.0104356	UP	AT4G10250.1	HSP20-like chaperones superfamily protein
GH_D02G0451	0.101515	0.574941	2.43392	0.00222476	UP	AT5G46050.1	peptide transporter 3
GH_D02G0631	0.0684347	0.800934	3.4574	0.0358412	UP	AT3G17390.1	S-adenosylmethionine synthetase family protein
GH_D02G0635	0.13762	1.10081	2.84172	0.00114805	UP	AT5G23710.1	DNA binding;DNA-directed RNA polymerases
GH_D02G0951	0.880102	3.62915	2.01611	3.51101e-06	UP	AT5G42680.2	Protein of unknown function, DUF617
GH_D02G1672	0.19307	2.88739	3.81905	0.00515406	UP	AT5G08430.1	SWIB/MDM2 domain;Plus-3;GYF
GH_D02G1886	2.64875	6.5791	1.29209	0.0114668	UP	AT1G12060.1	BCL-2-associated athanogene 5
GH_D02G2128	0.0996977	0.97668	3.27063	0.0444922	UP	AT1G22040.1	Galactose oxidase/kelch repeat superfamily protein
GH_D02G2177	0	0.538273	8.06697	1.71479e-05	UP	AT5G09530.1	hydroxyproline-rich glycoprotein family protein
GH_D02G2455	35.0652	72.9096	1.03555	0.00139405	UP	AT2G16700.1	actin depolymerizing factor 5
GH_D02G2460	2.21556	5.20382	1.2108	0.0345351	UP	AT4G35070.2	SBP (S-ribonuclease binding protein) family protein
GH_D03G0044	3.75704	9.10232	1.25005	0.0263043	UP	AT4G35750.1	SEC14 cytosolic factor family protein / phosphoglyceride transfer family protein
GH_D03G0137	1.41463	3.71222	1.36408	0.0447398	UP	AT1G19480.2	DNA glycosylase superfamily protein
GH_D03G0396	0.128313	3.45886	4.68167	0.0230558	UP	AT4G08980.5	F-BOX WITH WD-40 2
GH_D03G0441	8.78902	33.1215	1.89015	0.00203489	UP	AT1G78020.1	Protein of unknown function (DUF581)
GH_D03G1170	0.52526	1.85821	1.79212	0.0499846	UP	AT3G48330.2	protein-l-isoaspartate methyltransferase 1
GH_D03G1210	13.2745	31.3298	1.2171	0.000128157	UP	AT4G25130.1	peptide met sulfoxide reductase 4
GH_D03G1426	0	0.625656	21.4745	0.000423117	UP	AT3G18790.1	FUNCTIONS IN: molecular_function unknown; INVOLVED IN: biological_process unknown; LOCATED IN: chloroplast; EXPRESSED IN: 22 plant structures; EXPRESSED DURING: 13 growth stages; CONTAINS InterPro DOMAIN/s: Isy1-like splicing (InterPro:IPR009360); Has 1147 Blast hits to 965 proteins in 236 species: Archae - 12; Bacteria - 13; Metazoa - 351; Fungi - 230; Plants - 49; Viruses - 9; Other Eukaryotes …
GH_D03G1499	17.4526	51.003	1.52848	0.000281811	UP	AT1G07400.1	HSP20-like chaperones superfamily protein
GH_D03G1591	0.055148	0.54225	3.21265	0.0295899	UP	AT2G30500.2	Kinase interacting (KIP1-like) family protein
GH_D03G1673	0.675777	3.60202	2.38648	0.0123192	UP	AT5G52640.1	heat shock protein 90.1
GH_D04G0190	0.944166	2.40491	1.31813	0.0449346	UP	AT5G07020.1	proline-rich family protein
GH_D04G0251	0.512784	8.45876	4.00903	0.0231814	UP	AT5G16450.2	Ribonuclease E inhibitor RraA/Dimethylmenaquinone methyltransferase
GH_D04G0396	0.0788133	5.01256	5.91347	1.43966e-05	UP	AT3G58730.1	vacuolar ATP synthase subunit D (VATD) / V-ATPase D subunit / vacuolar proton pump D subunit (VATPD)
GH_D04G0497	2.80499	7.05182	1.30072	0.0207253	UP	AT5G15210.1	homeobox protein 30
GH_D04G0665	1.2106	5.98237	2.28698	0.0019022	UP	AT2G39705.1	ROTUNDIFOLIA like 8
GH_D04G1034	0.0171227	2.3446	6.86987	2.57002e-05	UP	AT3G13570.1	SC35-like splicing factor 30A
GH_D04G1538	0.496325	1.7011	1.73778	0.014472	UP	AT1G09530.2	phytochrome interacting factor 3
GH_D04G2018	0.138273	2.56523	4.16122	0.00890031	UP	AT3G26020.2	Protein phosphatase 2A regulatory B subunit family protein
GH_D05G0109	0.0821013	0.67726	3.00598	0.00239905	UP	AT4G32600.1	RING/U-box superfamily protein
GH_D05G0406	102.281	343.889	1.72901	0.0171018	UP	AT5G12020.1	17.6 kDa class II heat shock protein
GH_D05G0916	0.254523	3.49996	3.67304	0.0347041	UP	AT1G07400.1	HSP20-like chaperones superfamily protein
GH_D05G0960	10.4935	64.199	2.59211	8.70894e-10	UP	AT5G02500.1	heat shock cognate protein 70-1
GH_D05G1231	0.789773	3.1917	1.98634	0.00370683	UP	AT1G15710.1	prephenate dehydrogenase family protein
GH_D05G1518	0.280768	3.21368	3.48069	0.000269896	UP	AT1G30000.1	alpha-mannosidase 3
GH_D05G1563	0.294765	0.677112	1.16478	0.00157027	UP	AT1G29750.2	receptor-like kinase in flowers 1
GH_D05G1627	9.53959	24.48	1.33931	0.000147985	UP	AT2G20560.1	DNAJ heat shock family protein
GH_D05G1720	0.326972	2.88509	3.10398	1.02438e-05	UP	AT5G54770.1	thiazole biosynthetic enzyme, chloroplast (ARA6) (THI1) (THI4)
GH_D05G2004	0.0773263	0.574012	2.83638	0.00599411	UP	AT1G75050.1	Pathogenesis-related thaumatin superfamily protein
GH_D05G2099	0.0552497	0.594607	3.4217	0.0110098	UP	AT3G53010.1	Domain of unknown function (DUF303)
GH_D05G2349	1.62875	3.9433	1.2511	0.0481262	UP	AT4G36020.1	cold shock domain protein 1
GH_D05G3299	2.04668	5.05218	1.28024	0.0148558	UP	AT1G48880.1	TRICHOME BIREFRINGENCE-LIKE 7
GH_D05G3324	1.25541	3.34871	1.39011	0.0467755	UP	AT3G03280.1	unknown protein; FUNCTIONS IN: molecular_function unknown; INVOLVED IN: N-terminal protein myristoylation; LOCATED IN: cellular_component unknown; BEST Arabidopsis thaliana protein match is: unknown protein (TAIR:AT5G17350.1); Has 137 Blast hits to 137 proteins in 11 species: Archae - 0; Bacteria - 0; Metazoa - 0; Fungi - 0; Plants - 137; Viruses - 0; Other Eukaryotes - 0 (source: NCBI BLink).
GH_D05G3514	0.0449947	1.49446	4.83681	0.0124064	UP	AT5G65060.1	K-box region and MADS-box transcription factor family protein
GH_D05G3790	62.6255	155.702	1.29288	0.011648	UP	AT5G53750.1	CBS domain-containing protein
GH_D05G3812	0.169142	0.943812	2.45149	0.00595763	UP	AT5G54380.1	protein kinase family protein
GH_D05G3873	0	2.56141	9.80999	1.00724e-10	UP	AT2G16950.2	transportin 1
GH_D05G3978	0.292162	1.66643	2.49079	4.02681e-07	UP	AT3G07100.1	Sec23/Sec24 protein transport family protein
GH_D06G0150	0.0681443	0.581114	2.9128	0.0374814	UP
GH_D06G0216	26.8048	54.418	1.00202	0.0440833	UP	AT5G01075.1	Glycosyl hydrolase family 35 protein
GH_D06G0304	0	0.540177	9.47327	0.00224331	UP	AT4G24480.1	Protein kinase superfamily protein
GH_D06G0494	0.351304	6.18785	4.12195	0.0107391	UP	AT5G35160.2	Endomembrane protein 70 protein family
GH_D06G0632	5.37827	17.1595	1.65587	0.00111203	UP	AT3G24500.1	multiprotein bridging factor 1C
GH_D06G0688	0.590594	3.96473	2.69905	0.00710546	UP	AT1G77210.2	sugar transporter 14
GH_D06G0890	0.00701567	6.71815	9.51723	0.0368327	UP	AT2G26440.1	Plant invertase/pectin methylesterase inhibitor superfamily
GH_D06G1094	3.19681	15.8572	2.28616	0.0487119	UP	AT4G32330.2	TPX2 (targeting protein for Xklp2) protein family
GH_D06G1214	2.37567	7.46284	1.62169	0.0030507	UP	AT3G13570.1	SC35-like splicing factor 30A
GH_D06G1548	2.16547	4.69723	1.0816	0.0280827	UP	AT1G29195.1	unknown protein; FUNCTIONS IN: molecular_function unknown; INVOLVED IN: biological_process unknown; LOCATED IN: chloroplast; EXPRESSED IN: 13 plant structures; EXPRESSED DURING: 4 anthesis, C globular stage, 4 leaf senescence stage, petal differentiation and expansion stage; BEST Arabidopsis thaliana protein match is: unknown protein (TAIR:AT2G30230.1); Has 180 Blast hits to 180 proteins in 14 sp…
GH_D06G1868	0.094494	1.19567	3.62239	0.00468493	UP	AT4G20740.1	Pentatricopeptide repeat (PPR-like) superfamily protein
GH_D06G1907	0.163234	2.15746	3.69721	0.017193	UP	AT2G40140.2	zinc finger (CCCH-type) family protein
GH_D06G2400	0.146708	1.94295	3.69885	0.0341225	UP	AT4G17230.1	SCARECROW-like 13
GH_D07G0148	0.0978893	2.31996	4.51853	0.00955691	UP	AT5G20490.1	Myosin family protein with Dil domain
GH_D07G0225	2.56786	12.0672	2.20545	3.8972e-09	UP	AT5G12020.1	17.6 kDa class II heat shock protein
GH_D07G0478	0.0435923	1.01327	4.41995	0.0033978	UP	AT3G47420.1	phosphate starvation-induced gene 3
GH_D07G0757	0.153576	1.15129	2.85991	0.0475492	UP	AT5G61040.1	unknown protein; BEST Arabidopsis thaliana protein match is: unknown protein (TAIR:AT5G08010.1); Has 1807 Blast hits to 1807 proteins in 277 species: Archae - 0; Bacteria - 0; Metazoa - 736; Fungi - 347; Plants - 385; Viruses - 0; Other Eukaryotes - 339 (source: NCBI BLink).
GH_D07G0758	0.1495	3.2726	4.39328	0.0119557	UP	AT1G18640.2	3-phosphoserine phosphatase
GH_D07G0788	10.7478	26.1045	1.26121	2.60852e-06	UP	AT5G16060.1	Cytochrome c oxidase biogenesis protein Cmc1-like
GH_D07G0836	0	1.53251	33.2114	5.80996e-17	UP	AT5G59440.3	P-loop containing nucleoside triphosphate hydrolases superfamily protein
GH_D07G1101	0.0359367	0.79545	4.3701	0.0204653	UP	AT1G53540.1	HSP20-like chaperones superfamily protein
GH_D07G1171	2.96673	7.98445	1.39882	0.00544659	UP	AT3G44590.1	60S acidic ribosomal protein family
GH_D07G1266	0	1.04368	8.71792	0.000184828	UP	AT5G03170.1	FASCICLIN-like arabinogalactan-protein 11
GH_D07G1285	0.936858	2.81814	1.55752	1.99576e-05	UP	AT5G26960.1	Galactose oxidase/kelch repeat superfamily protein
GH_D07G1421	0.463298	18.5854	5.22706	3.16824e-13	UP	AT3G05890.1	Low temperature and salt responsive protein family
GH_D07G1438	0.359904	4.03936	3.45478	0.0017362	UP	AT4G01560.1	Ribosomal RNA processing Brix domain protein
GH_D07G1584	0	1.92963	25.1656	2.74791e-06	UP	AT2G45630.2	D-isomer specific 2-hydroxyacid dehydrogenase family protein
GH_D07G1966	0.0907433	3.48016	5.16594	0.0241782	UP	AT3G26618.1	eukaryotic release factor 1-3
GH_D07G2299	0	2.26795	25.1855	9.43316e-08	UP	AT2G38840.1	Guanylate-binding family protein
GH_D07G2369	0.454814	2.00334	2.0616	0.028643	UP	AT5G44060.1	unknown protein; BEST Arabidopsis thaliana protein match is: unknown protein (TAIR:AT1G04000.1); Has 1807 Blast hits to 1807 proteins in 277 species: Archae - 0; Bacteria - 0; Metazoa - 736; Fungi - 347; Plants - 385; Viruses - 0; Other Eukaryotes - 339 (source: NCBI BLink).
GH_D08G0060	2.49058	22.0788	3.12256	0.00534635	UP	AT1G07400.1	HSP20-like chaperones superfamily protein
GH_D08G0419	0.168084	1.98459	3.50528	0.00220115	UP	AT3G02470.4	S-adenosylmethionine decarboxylase
GH_D08G0580	14.1953	48.5975	1.75602	0.0300506	UP	AT3G02360.1	6-phosphogluconate dehydrogenase family protein
GH_D08G0729	0.0747533	1.70539	4.43501	0.0324143	UP	AT3G63130.2	RAN GTPase activating protein 1
GH_D08G0998	0.066258	3.32027	5.58233	3.68969e-05	UP	AT3G42170.1	BED zinc finger ;hAT family dimerisation domain
GH_D08G1233	0.943457	3.26852	1.76081	6.08171e-06	UP	AT5G24660.1	response to low sulfur 2
GH_D08G1451	3.79324	13.9613	1.85345	9.30569e-09	UP	AT2G16760.1	Calcium-dependent phosphotriesterase superfamily protein
GH_D08G1770	0.14157	6.61233	5.4194	0.034838	UP
GH_D08G1873	0.515054	8.12238	3.93426	0.000122634	UP	AT1G53540.1	HSP20-like chaperones superfamily protein
GH_D08G1972	0.0627953	0.689038	3.38363	0.0114387	UP	AT1G62530.2	Plant protein of unknown function (DUF863)
GH_D08G2198	4.26115	9.46996	1.12615	0.0261483	UP	AT5G44060.1	unknown protein; BEST Arabidopsis thaliana protein match is: unknown protein (TAIR:AT1G04000.1); Has 1807 Blast hits to 1807 proteins in 277 species: Archae - 0; Bacteria - 0; Metazoa - 736; Fungi - 347; Plants - 385; Viruses - 0; Other Eukaryotes - 339 (source: NCBI BLink).
GH_D08G2373	0.034621	1.06475	4.79247	0.000614973	UP	AT5G27660.1	Trypsin family protein with PDZ domain
GH_D08G2488	0.272148	7.60649	4.70179	0.0290394	UP
GH_D08G2494	0.168542	5.37331	4.94909	0.000162843	UP	AT1G33110.1	MATE efflux family protein
GH_D08G2813	3.34334	7.16456	1.06783	0.0138759	UP
GH_D08G2817	9.66735	22.6695	1.20978	6.05517e-06	UP
GH_D09G0156	0.388729	3.67139	3.1972	5.379e-05	UP	AT1G26800.1	RING/U-box superfamily protein
GH_D09G0157	0.716042	15.7484	4.41239	6.17796e-06	UP	AT1G26800.1	RING/U-box superfamily protein
GH_D09G0161	0.457981	5.41537	3.53177	0.00404581	UP	AT1G26800.1	RING/U-box superfamily protein
GH_D09G0402	0.799596	1.66843	1.03509	0.0224077	UP	AT5G14280.1	DNA-binding storekeeper protein-related
GH_D09G0423	0.122733	0.597017	2.23998	0.0182865	UP	AT2G47140.1	NAD(P)-binding Rossmann-fold superfamily protein
GH_D09G0542	0.554788	3.39834	2.57015	0.000209618	UP	AT3G03790.1	ankyrin repeat family protein / regulator of chromosome condensation (RCC1) family protein
GH_D09G0828	1.72044	5.50116	1.64604	0.00466841	UP	AT1G11700.1	Protein of unknown function, DUF584
GH_D09G0832	0.163165	2.06691	3.62077	0.00199537	UP	AT1G61850.2	phospholipases;galactolipases
GH_D09G1071	0.0675563	0.568827	3.02372	0.00407644	UP	AT5G22510.1	alkaline/neutral invertase
GH_D09G1142	7.02339	29.8273	2.06538	0.00012118	UP	AT5G22060.1	DNAJ homologue 2
GH_D09G1234	0.0891173	1.33717	3.82311	2.07185e-05	UP	AT5G12440.3	CCCH-type zinc fingerfamily protein with RNA-binding domain
GH_D09G1268	0.124626	4.58676	5.12652	0.00344257	UP	AT2G40830.3	RING-H2 finger C1A
GH_D09G1299	0.103744	3.68966	5.07483	3.03578e-06	UP	AT3G56720.2	unknown protein; FUNCTIONS IN: molecular_function unknown; INVOLVED IN: biological_process unknown; LOCATED IN: cellular_component unknown; EXPRESSED IN: 24 plant structures; EXPRESSED DURING: 15 growth stages.
GH_D09G1399	0.05009	0.806257	3.86468	0.0391612	UP	AT2G41960.1	unknown protein; BEST Arabidopsis thaliana protein match is: unknown protein (TAIR:AT3G58050.1); Has 11991 Blast hits to 7260 proteins in 458 species: Archae - 17; Bacteria - 481; Metazoa - 5028; Fungi - 1325; Plants - 615; Viruses - 38; Other Eukaryotes - 4487 (source: NCBI BLink).
GH_D09G1473	0.77645	1.9728	1.31823	0.0362305	UP	AT2G36026.1	Ovate family protein
GH_D09G1485	0.546744	1.52819	1.45858	0.00635241	UP	AT3G11530.2	Vacuolar protein sorting 55 (VPS55) family protein
GH_D09G1592	1.29652	3.42344	1.37495	0.0484097	UP	AT4G34340.1	TBP-associated factor 8
GH_D09G1626	3.67269	7.90733	1.0793	0.0360957	UP	AT2G37120.1	S1FA-like DNA-binding protein
GH_D09G2177	2.14773	26.9547	3.63279	1.65248e-05	UP	AT5G48570.1	FKBP-type peptidyl-prolyl cis-trans isomerase family protein
GH_D09G2252	0.310234	2.34581	2.85789	1.45656e-08	UP	AT3G22560.1	Acyl-CoA N-acyltransferases (NAT) superfamily protein
GH_D09G2292	1.91626	5.14704	1.39371	0.000864765	UP	AT5G26230.1	unknown protein; FUNCTIONS IN: molecular_function unknown; INVOLVED IN: biological_process unknown; LOCATED IN: chloroplast; EXPRESSED IN: 22 plant structures; EXPRESSED DURING: 13 growth stages; Has 1807 Blast hits to 1807 proteins in 277 species: Archae - 0; Bacteria - 0; Metazoa - 736; Fungi - 347; Plants - 385; Viruses - 0; Other Eukaryotes - 339 (source: NCBI BLink).
GH_D10G0087	0.124234	1.44739	3.47603	0.0495107	UP	AT5G47520.1	RAB GTPase homolog A5A
GH_D10G0133	1.56904	6.12158	1.93296	5.18843e-08	UP	AT1G11700.1	Protein of unknown function, DUF584
GH_D10G0511	8.82335	19.8914	1.14343	0.00531745	UP	AT1G31335.1	unknown protein; FUNCTIONS IN: molecular_function unknown; INVOLVED IN: biological_process unknown; LOCATED IN: plasma membrane; EXPRESSED IN: 20 plant structures; EXPRESSED DURING: 13 growth stages; Has 34 Blast hits to 34 proteins in 8 species: Archae - 0; Bacteria - 0; Metazoa - 0; Fungi - 0; Plants - 34; Viruses - 0; Other Eukaryotes - 0 (source: NCBI BLink).
GH_D10G1108	1.70011	3.59394	1.04825	0.0321587	UP	AT5G64880.1	unknown protein; Has 30201 Blast hits to 17322 proteins in 780 species: Archae - 12; Bacteria - 1396; Metazoa - 17338; Fungi - 3422; Plants - 5037; Viruses - 0; Other Eukaryotes - 2996 (source: NCBI BLink).
GH_D10G1123	38.4087	99.2721	1.34697	4.58042e-10	UP	AT2G19310.1	HSP20-like chaperones superfamily protein
GH_D10G1202	0.142481	2.25818	3.93825	0.0403788	UP	AT5G23570.1	XS domain-containing protein / XS zinc finger domain-containing protein-related
GH_D10G1262	0.135485	0.810628	2.54431	0.0266519	UP	AT3G08760.1	Protein kinase superfamily protein
GH_D10G1964	0.0363813	0.694317	4.17087	0.00284134	UP	AT3G16920.1	chitinase-like protein 2
GH_D10G1994	1.18654	6.45602	2.40157	0.0289843	UP	AT1G47960.1	cell wall / vacuolar inhibitor of fructosidase 1
GH_D10G2313	0.463658	8.67098	4.19801	0.00622945	UP	AT5G04280.1	RNA-binding (RRM/RBD/RNP motifs) family protein with retrovirus zinc finger-like domain
GH_D10G2355	0.498727	3.48112	2.76784	0.00710546	UP	AT4G30080.1	auxin response factor 16
GH_D10G2416	11.6749	24.3502	1.03688	0.0322398	UP	AT3G22480.1	prefoldin 2
GH_D10G2553	28.4517	67.7377	1.22496	0.00488083	UP	AT2G39705.1	ROTUNDIFOLIA like 8
GH_D11G0050	0.174084	32.0612	7.47895	0.000986474	UP	AT1G48830.2	Ribosomal protein S7e family protein
GH_D11G0053	37.815	77.5289	1.01207	3.96706e-05	UP	AT1G13360.1	unknown protein; BEST Arabidopsis thaliana protein match is: unknown protein (TAIR:AT3G25870.1); Has 69 Blast hits to 69 proteins in 16 species: Archae - 0; Bacteria - 0; Metazoa - 6; Fungi - 0; Plants - 63; Viruses - 0; Other Eukaryotes - 0 (source: NCBI BLink).
GH_D11G0185	19.4096	42.8715	1.12138	0.00890031	UP	AT5G42020.1	Heat shock protein 70 (Hsp 70) family protein
GH_D11G0462	0.0281257	9.16844	7.83776	0.000771413	UP	AT2G18040.1	peptidylprolyl cis/trans isomerase, NIMA-interacting 1
GH_D11G0463	0.0744713	7.8139	6.51134	5.05408e-08	UP	AT4G36130.1	Ribosomal protein L2 family
GH_D11G0847	0.0762027	1.28107	4.01044	0.00531745	UP	AT3G60590.2	unknown protein; LOCATED IN: chloroplast, chloroplast inner membrane, chloroplast envelope; EXPRESSED IN: 23 plant structures; EXPRESSED DURING: 14 growth stages; BEST Arabidopsis thaliana protein match is: unknown protein (TAIR:AT1G48460.1); Has 35333 Blast hits to 34131 proteins in 2444 species: Archae - 798; Bacteria - 22429; Metazoa - 974; Fungi - 991; Plants - 531; Viruses - 0; Other Eukaryo…
GH_D11G1116	13.1797	30.9962	1.20985	0.0192164	UP	AT1G48300.1	unknown protein; FUNCTIONS IN: molecular_function unknown; INVOLVED IN: biological_process unknown; LOCATED IN: endomembrane system; EXPRESSED IN: 24 plant structures; EXPRESSED DURING: 15 growth stages; Has 96 Blast hits to 87 proteins in 37 species: Archae - 0; Bacteria - 2; Metazoa - 12; Fungi - 2; Plants - 65; Viruses - 0; Other Eukaryotes - 15 (source: NCBI BLink).
GH_D11G1232	0.901421	2.29159	1.31894	0.00646183	UP	AT1G43760.1	DNAse I-like superfamily protein
GH_D11G1299	0.174208	2.1472	3.57219	0.0198334	UP	AT2G27310.1	F-box family protein
GH_D11G1366	0.0750837	2.68095	5.08077	3.94197e-06	UP	AT4G16430.1	basic helix-loop-helix (bHLH) DNA-binding superfamily protein
GH_D11G1446	2.85187	15.8834	2.45126	0.00279489	UP	AT5G37670.1	HSP20-like chaperones superfamily protein
GH_D11G1652	0.246632	2.69353	3.40377	0.0421877	UP	AT3G59990.4	methionine aminopeptidase 2B
GH_D11G1751	0.609429	2.57932	2.03185	0.0348741	UP	AT5G16160.1	unknown protein; Has 30201 Blast hits to 17322 proteins in 780 species: Archae - 12; Bacteria - 1396; Metazoa - 17338; Fungi - 3422; Plants - 5037; Viruses - 0; Other Eukaryotes - 2996 (source: NCBI BLink).
GH_D11G1865	1.11883	5.15613	2.18246	1.03235e-05	UP	AT2G17880.1	Chaperone DnaJ-domain superfamily protein
GH_D11G2049	0	1.00133	8.71776	0.0427631	UP	AT4G33985.1	Protein of unknown function (DUF1685)
GH_D11G2064	0	5.23221	12.1222	0.000158017	UP	AT4G02630.1	Protein kinase superfamily protein
GH_D11G2269	0.604231	1.4848	1.25697	0.0177268	UP	AT4G14600.1	target SNARE coiled-coil domain protein
GH_D11G2672	0.0824203	1.16504	3.74195	0.0209387	UP	AT5G27240.1	DNAJ heat shock N-terminal domain-containing protein
GH_D11G2915	8.49858	19.9212	1.20362	0.0390138	UP	AT3G09510.1	Ribonuclease H-like superfamily protein
GH_D11G3062	0.198261	2.34076	3.51465	0.00213381	UP	AT1G09160.1	Protein phosphatase 2C family protein
GH_D11G3068	5.90127	16.2077	1.43732	4.73625e-05	UP	AT1G56300.1	Chaperone DnaJ-domain superfamily protein
GH_D11G3489	0.211496	11.8155	5.73911	0.000199685	UP	AT5G05080.2	ubiquitin-conjugating enzyme 22
GH_D11G3731	0.0703157	0.530527	2.76507	0.000237372	UP	AT5G03170.1	FASCICLIN-like arabinogalactan-protein 11
GH_D12G0114	0.36083	1.13275	1.60459	0.0405748	UP	AT1G21070.1	Nucleotide-sugar transporter family protein
GH_D12G0154	4.86458	13.1831	1.41155	0.00583714	UP	AT5G64270.1	splicing factor, putative
GH_D12G0234	3.179	7.99398	1.30277	0.0130102	UP	AT2G15570.1	Thioredoxin superfamily protein
GH_D12G1319	0.558609	1.54518	1.41005	0.00326691	UP	AT2G46600.1	Calcium-binding EF-hand family protein
GH_D12G1538	31.286	190.279	2.58154	3.8857e-06	UP	AT1G07400.1	HSP20-like chaperones superfamily protein
GH_D12G1806	0.0796033	4.40962	5.70788	0.00214226	UP	AT5G15490.1	UDP-glucose 6-dehydrogenase family protein
GH_D12G1868	0.667031	2.7444	2.00698	0.000725017	UP	AT1G13360.1	unknown protein; BEST Arabidopsis thaliana protein match is: unknown protein (TAIR:AT3G25870.1); Has 69 Blast hits to 69 proteins in 16 species: Archae - 0; Bacteria - 0; Metazoa - 6; Fungi - 0; Plants - 63; Viruses - 0; Other Eukaryotes - 0 (source: NCBI BLink).
GH_D12G2202	6.8783	66.1973	3.24216	0.0417574	UP	AT4G25200.1	mitochondrion-localized small heat shock protein 23.6
GH_D12G2229	0.518805	3.53491	2.72585	0.0282453	UP	AT4G19350.1	embryo defective 3006
GH_D12G2393	0.107536	0.820246	2.8059	0.0316112	UP	AT4G16530.1	Family of unknown function (DUF577)
GH_D12G2690	0.081104	0.584648	2.6928	0.0405591	UP	AT2G46690.1	SAUR-like auxin-responsive protein family
GH_D12G2723	3.28712	7.22355	1.113	0.0161799	UP	AT5G53400.1	HSP20-like chaperones superfamily protein
GH_D13G0250	0.152102	4.68151	4.88818	0.00658603	UP	AT3G53400.1	BEST Arabidopsis thaliana protein match is: conserved peptide upstream open reading frame 47 (TAIR:AT5G03190.1); Has 285 Blast hits to 285 proteins in 23 species: Archae - 0; Bacteria - 0; Metazoa - 1; Fungi - 0; Plants - 279; Viruses - 0; Other Eukaryotes - 5 (source: NCBI BLink).
GH_D13G0446	0	1.51605	7.88639	7.39161e-06	UP	AT3G19550.1	unknown protein; FUNCTIONS IN: molecular_function unknown; INVOLVED IN: biological_process unknown; LOCATED IN: mitochondrion; EXPRESSED IN: 15 plant structures; EXPRESSED DURING: 9 growth stages; Has 36 Blast hits to 36 proteins in 8 species: Archae - 0; Bacteria - 0; Metazoa - 0; Fungi - 0; Plants - 36; Viruses - 0; Other Eukaryotes - 0 (source: NCBI BLink).
GH_D13G0487	0.0707647	0.565855	2.87026	0.00131968	UP	AT2G04305.1	Magnesium transporter CorA-like family protein
GH_D13G0622	0.50796	3.25525	2.64274	0.0316112	UP	AT5G08320.1	CONTAINS InterPro DOMAIN/s: E2F-associated phosphoprotein, C-terminal (InterPro:IPR019370); Has 149 Blast hits to 149 proteins in 78 species: Archae - 0; Bacteria - 0; Metazoa - 79; Fungi - 0; Plants - 35; Viruses - 0; Other Eukaryotes - 35 (source: NCBI BLink).
GH_D13G0674	0.678715	7.61107	3.4613	0.00710546	UP	AT4G28210.1	embryo defective 1923
GH_D13G0775	6.97864	23.2606	1.7132	0.000154425	UP	AT1G26800.1	RING/U-box superfamily protein
GH_D13G0932	0.0342323	11.6122	8.2356	6.19613e-07	UP	AT3G25570.2	Adenosylmethionine decarboxylase family protein
GH_D13G1436	1.27517	2.67062	1.04221	0.0170383	UP	AT2G36430.1	Plant protein of unknown function (DUF247)
GH_D13G1481	60.3269	189.193	1.62636	0.0142266	UP	AT5G56000.1	HEAT SHOCK PROTEIN 81.4
GH_D13G1543	0.0680733	5.92742	6.34668	8.14427e-18	UP	AT4G26640.2	WRKY family transcription factor family protein
GH_D13G1544	0.0788343	1.89668	4.51276	0.00154255	UP	AT1G31814.1	FRIGidA like 2
GH_D13G1740	0.238084	1.06543	2.13033	0.045286	UP	AT1G78420.2	RING/U-box superfamily protein
GH_D13G1987	0.291503	13.0621	5.37742	0.0400302	UP	AT5G27700.1	Ribosomal protein S21e
GH_D13G2034	19.5653	45.6153	1.20003	0.00469241	UP
GH_D13G2369	0	4.10723	37.1292	2.91301e-11	UP	AT3G06790.2	plastid developmental protein DAG, putative
GH_D13G2434	0	0.73399	8.89871	0.0351472	UP	AT5G12840.3	nuclear factor Y, subunit A1
GH_D13G2447	0.44925	1.86704	2.02562	1.32632e-06	UP	AT1G50420.1	scarecrow-like 3
GH_scaffold22930_objG0001	0.956298	4.17339	2.11009	0.0107869	UP
GH_scaffold23635_objG0001	2.35333	8.53162	1.83762	0.0199901	UP
GH_A01G0074	3.33936	0.463602	-2.86253	0.0390868	DOWN	AT4G34412.1	CONTAINS InterPro DOMAIN/s: Kinase binding protein CGI-121 (InterPro:IPR013926); Has 275 Blast hits to 275 proteins in 139 species: Archae - 0; Bacteria - 5; Metazoa - 98; Fungi - 109; Plants - 42; Viruses - 0; Other Eukaryotes - 21 (source: NCBI BLink).
GH_A01G0120	40.5875	1.35588	-4.90999	9.10355e-06	DOWN	AT1G78300.1	general regulatory factor 2
GH_A01G0311	3.39691	0.408839	-3.08681	4.09895e-05	DOWN	AT1G02400.1	gibberellin 2-oxidase 6
GH_A01G0339	1.75049	0.442439	-2.00129	0.0166849	DOWN	AT1G79090.2	FUNCTIONS IN: molecular_function unknown; INVOLVED IN: biological_process unknown; LOCATED IN: cellular_component unknown; EXPRESSED IN: 25 plant structures; EXPRESSED DURING: 15 growth stages; CONTAINS InterPro DOMAIN/s: Topoisomerase II-associated protein PAT1 (InterPro:IPR019167); BEST Arabidopsis thaliana protein match is: Topoisomerase II-associated protein PAT1 (TAIR:AT3G22270.1); Has 1260 …
GH_A01G0481	1.10519	0	-23.0741	1.53392e-13	DOWN	AT1G29800.2	RING/FYVE/PHD-type zinc finger family protein
GH_A01G0535	4.84415	0.097133	-5.56356	8.25545e-14	DOWN	AT3G15010.2	RNA-binding (RRM/RBD/RNP motifs) family protein
GH_A01G0835	6.46664	0.816179	-3.00274	4.23404e-13	DOWN	AT5G55560.1	Protein kinase superfamily protein
GH_A01G1050	29.2749	0.144525	-7.52398	0.00905194	DOWN	AT1G76200.1	unknown protein; Has 96 Blast hits to 96 proteins in 48 species: Archae - 0; Bacteria - 0; Metazoa - 0; Fungi - 47; Plants - 38; Viruses - 0; Other Eukaryotes - 11 (source: NCBI BLink).
GH_A01G1816	17.144	0.445476	-5.27206	0.00154255	DOWN	AT1G20200.1	PAM domain (PCI/PINT associated module) protein
GH_A01G2224	2.41062	0	-9.08609	0.00198555	DOWN	AT2G23930.1	probable small nuclear ribonucleoprotein G
GH_A01G2228	0.737858	0.087377	-3.05215	1.75031e-05	DOWN	AT3G01320.2	SIN3-like 1
GH_A01G2348	3.72626	0.530289	-2.82356	0.013523	DOWN	AT5G02800.1	Protein kinase superfamily protein
GH_A01G2402	0.92767	0	-24.4087	9.23499e-12	DOWN	AT5G02310.1	proteolysis 6
GH_A01G2461	2.94171	0.307188	-3.25802	0.0138759	DOWN	AT2G38185.2	RING/U-box superfamily protein
GH_A02G0089	2.19397	0.53739	-2.01925	9.10355e-06	DOWN	AT1G43760.1	DNAse I-like superfamily protein
GH_A02G0142	3.92671	0.072207	-5.75898	0.0161771	DOWN	AT2G31660.1	ARM repeat superfamily protein
GH_A02G0152	2.32201	0	-10.2616	0.0380768	DOWN	AT5G42840.2	Cysteine/Histidine-rich C1 domain family protein
GH_A02G0488	0.940438	0	-8.69935	0.000519051	DOWN	AT5G18650.1	CHY-type/CTCHY-type/RING-type Zinc finger protein
GH_A02G0529	3.02333	0.124688	-4.51159	0.00847885	DOWN	AT1G66070.2	Translation initiation factor eIF3 subunit
GH_A02G0601	0.636869	0.146448	-2.13454	0.00512511	DOWN	AT1G48090.1	calcium-dependent lipid-binding family protein
GH_A02G0656	0.964814	0	-22.8724	5.7973e-07	DOWN	AT1G34340.1	alpha/beta-Hydrolases superfamily protein
GH_A02G0858	0.631344	0	-11.4005	0.0119557	DOWN	AT1G58230.1	binding
GH_A02G0909	7.1967	3.41206	-1.09422	0.00587268	DOWN	AT4G34110.1	poly(A) binding protein 2
GH_A02G1214	0.997711	0.0066735	-7.28494	0.000270132	DOWN	AT1G21390.1	embryo defective 2170
GH_A02G1295	2.79899	0.162405	-4.11149	0.000512335	DOWN	AT3G57660.1	nuclear RNA polymerase A1
GH_A02G1495	52.9868	18.4398	-1.54493	0.000519523	DOWN	AT4G25980.1	Peroxidase superfamily protein
GH_A02G1741	150.237	53.6462	-1.50597	0.00191613	DOWN	AT4G37830.1	cytochrome c oxidase-related
GH_A02G1746	0.648202	0.068853	-3.18722	0.0155258	DOWN	AT5G65730.1	xyloglucan endotransglucosylase/hydrolase 6
GH_A03G0274	0.619123	0	-22.0156	0.00534635	DOWN	AT5G50100.1	Putative thiol-disulphide oxidoreductase DCC
GH_A03G0567	8.33889	2.55734	-1.74113	0.0407585	DOWN	AT2G29190.2	pumilio 2
GH_A03G0590	29.7652	14.7173	-1.03784	1.89046e-06	DOWN	AT2G26975.1	Ctr copper transporter family
GH_A03G0872	31.9987	15.1161	-1.10764	0.0499846	DOWN	AT1G74030.1	enolase 1
GH_A03G0945	10.3907	3.12533	-1.75129	0.00701481	DOWN	AT1G33470.2	RNA-binding (RRM/RBD/RNP motifs) family protein
GH_A03G0998	2.72346	0.797593	-1.79773	0.00301098	DOWN	AT5G49820.1	Protein of unknown function, DUF647
GH_A03G1001	1.53065	0	-32.7849	4.70479e-12	DOWN	AT1G10320.1	Zinc finger C-x8-C-x5-C-x3-H type family protein
GH_A03G1104	0.802906	0.017358	-5.48413	4.61768e-05	DOWN	AT4G13750.1	Histidine kinase-, DNA gyrase B-, and HSP90-like ATPase family protein
GH_A03G1306	0.855865	0	-24.2769	0.0195236	DOWN	AT1G24706.1	THO2
GH_A03G1419	0.550106	0	-23.6965	0.00375995	DOWN	AT2G01460.1	P-loop containing nucleoside triphosphate hydrolases superfamily protein
GH_A03G2158	0.73662	0	-8.02376	0.043755	DOWN	AT1G49590.1	C2H2 and C2HC zinc fingers superfamily protein
GH_A03G2167	1.08461	0.060199	-4.07174	0.00620476	DOWN	AT4G06599.1	ubiquitin family protein
GH_A04G0090	2.9095	1.13361	-1.38278	0.0319868	DOWN	AT4G26650.2	RNA-binding (RRM/RBD/RNP motifs) family protein
GH_A04G0286	3.57416	1.33371	-1.44407	0.00292985	DOWN	AT4G27435.1	Protein of unknown function (DUF1218)
GH_A04G0529	1.68093	0.242727	-2.78319	0.0286778	DOWN	AT3G14450.1	CTC-interacting domain 9
GH_A04G0591	0.979826	0.445253	-1.15803	0.00360502	DOWN	AT3G10660.1	calmodulin-domain protein kinase cdpk isoform 2
GH_A04G0877	0.969867	0.030368	-4.94208	0.0231125	DOWN
GH_A04G1101	8.23038	0.100166	-6.26452	8.23761e-06	DOWN	AT5G01410.1	Aldolase-type TIM barrel family protein
GH_A04G1142	3.82785	1.90135	-1.03269	0.01232	DOWN
GH_A04G1249	2.13364	0.134829	-3.99384	6.07274e-07	DOWN	AT4G03550.1	glucan synthase-like 5
GH_A05G0228	14.5856	1.53024	-3.29316	0.0101428	DOWN	AT3G24503.1	aldehyde dehydrogenase 2C4
GH_A05G0231	4.61359	0.149898	-4.81773	0.0246218	DOWN	AT5G45130.1	RAB homolog 1
GH_A05G0270	25.3532	1.09027	-4.56892	9.01827e-10	DOWN	AT2G19770.1	profilin 5
GH_A05G0293	1.27569	0.523096	-1.30505	0.0288527	DOWN	AT2G19570.1	cytidine deaminase 1
GH_A05G0325	1.60215	0	-10.1943	0.0496218	DOWN	AT5G20540.1	BREVIS RADIX-like 4
GH_A05G0336	2.04202	0.747753	-1.4608	0.0368546	DOWN	AT5G20630.1	germin 3
GH_A05G0405	1.13424	0.0312665	-4.96833	2.0997e-06	DOWN	AT5G26180.2	S-adenosyl-L-methionine-dependent methyltransferases superfamily protein
GH_A05G0471	8.28984	4.0291	-1.06048	0.032097	DOWN	AT5G11650.1	alpha/beta-Hydrolases superfamily protein
GH_A05G0792	0.891675	0	-24.5547	7.20451e-09	DOWN	AT1G08420.1	BRI1 suppressor 1 (BSU1)-like 2
GH_A05G0900	2.68589	0.105868	-4.66871	0.0212521	DOWN	AT2G29660.1	zinc finger (C2H2 type) family protein
GH_A05G1267	4.46801	2.0554	-1.14262	0.000212747	DOWN	AT1G80180.1	unknown protein; FUNCTIONS IN: molecular_function unknown; INVOLVED IN: biological_process unknown; LOCATED IN: plasma membrane; EXPRESSED IN: 21 plant structures; EXPRESSED DURING: 10 growth stages; BEST Arabidopsis thaliana protein match is: unknown protein (TAIR:AT1G15400.3); Has 30201 Blast hits to 17322 proteins in 780 species: Archae - 12; Bacteria - 1396; Metazoa - 17338; Fungi - 3422; Pla…
GH_A05G1467	1.02255	0.0623915	-4.01961	0.0464815	DOWN	AT4G19890.1	Pentatricopeptide repeat (PPR-like) superfamily protein
GH_A05G1483	2.10739	0.153528	-3.77118	0.022001	DOWN	AT4G18390.2	TEOSINTE BRANCHED 1, cycloidea and PCF transcription factor 2
GH_A05G1637	0.645217	0	-10.2867	0.000288332	DOWN	AT1G61140.3	SNF2 domain-containing protein / helicase domain-containing protein / zinc finger protein-related
GH_A05G1817	6.81128	1.86007	-1.89653	0.00432096	DOWN	AT1G76160.1	SKU5 similar 5
GH_A05G1931	1.16796	0.0169905	-6.09627	4.86946e-07	DOWN	AT1G19480.1	DNA glycosylase superfamily protein
GH_A05G2435	0.727151	0.0851225	-3.08226	0.0446352	DOWN	AT1G76900.2	tubby like protein 1
GH_A05G2601	12.0538	3.51719	-1.80615	0.00115257	DOWN	AT5G42770.2	Maf-like protein
GH_A05G2662	1.73875	0	-26.192	2.62561e-11	DOWN	AT1G55860.2	ubiquitin-protein ligase 1
GH_A05G2674	1.61888	0.200265	-3.03668	0.00227483	DOWN	AT4G24380.1	INVOLVED IN: 10-formyltetrahydrofolate biosynthetic process, folic acid and derivative biosynthetic process; EXPRESSED IN: 24 plant structures; EXPRESSED DURING: 15 growth stages; CONTAINS InterPro DOMAIN/s: Serine hydrolase (InterPro:IPR005645); BEST Arabidopsis thaliana protein match is: alpha/beta-Hydrolases superfamily protein (TAIR:AT5G65400.1); Has 30201 Blast hits to 17322 proteins in 780 …
GH_A05G2885	2.63883	0	-10.2476	0.00387019	DOWN	AT2G38680.1	5'-nucleotidases;magnesium ion binding
GH_A05G2891	13.4278	6.19989	-1.13696	0.000364967	DOWN	AT1G35430.1	unknown protein; FUNCTIONS IN: molecular_function unknown; INVOLVED IN: biological_process unknown; LOCATED IN: mitochondrion; EXPRESSED IN: 22 plant structures; EXPRESSED DURING: 13 growth stages; BEST Arabidopsis thaliana protein match is: unknown protein (TAIR:AT4G09170.1); Has 23 Blast hits to 23 proteins in 5 species: Archae - 0; Bacteria - 0; Metazoa - 0; Fungi - 0; Plants - 23; Viruses - 0…
GH_A05G2914	2.52094	0.012858	-7.60917	0.000150332	DOWN	AT5G04360.1	limit dextrinase
GH_A05G3101	1.38963	0	-10.0057	4.3663e-06	DOWN	AT3G55740.1	proline transporter 2
GH_A05G3779	0.754056	0	-21.7389	1.89419e-06	DOWN	AT3G01500.3	carbonic anhydrase 1
GH_A05G3857	7.36622	2.29628	-1.69862	0.000760946	DOWN	AT4G31130.1	Protein of unknown function (DUF1218)
GH_A05G3914	3.29672	0.301253	-3.45903	9.89102e-16	DOWN	AT3G02090.1	Insulinase (Peptidase family M16) protein
GH_A05G3942	1.01119	0	-24.255	5.04707e-13	DOWN	AT4G16310.1	LSD1-like 3
GH_A05G4007	2.30117	0	-24.2057	3.80825e-14	DOWN	AT3G59040.1	Tetratricopeptide repeat (TPR)-like superfamily protein
GH_A05G4130	3.24094	0	-25.9489	1.59495e-08	DOWN	AT5G09900.2	26S proteasome regulatory subunit, putative (RPN5)
GH_A05G4154	0.637099	0	-11.5573	0.0410424	DOWN	AT5G24740.1	Protein of unknown function (DUF1162)
GH_A05G4206	33.846	0	-27.7381	5.25919e-26	DOWN	AT1G50480.1	10-formyltetrahydrofolate synthetase
GH_A06G0190	1.88016	0.586816	-1.69833	0.00139942	DOWN	AT1G45688.1	unknown protein; FUNCTIONS IN: molecular_function unknown; INVOLVED IN: biological_process unknown; LOCATED IN: plasma membrane; EXPRESSED IN: 22 plant structures; EXPRESSED DURING: 13 growth stages; BEST Arabidopsis thaliana protein match is: unknown protein (TAIR:AT5G42860.1); Has 258 Blast hits to 242 proteins in 39 species: Archae - 0; Bacteria - 11; Metazoa - 10; Fungi - 14; Plants - 198; Vi…
GH_A06G0435	0.670042	0.158478	-2.06198	0.0107869	DOWN	AT3G56850.1	ABA-responsive element binding protein 3
GH_A06G0562	1.29851	0.0733575	-4.04918	0.0183618	DOWN	AT2G11890.1	adenylate cyclases
GH_A06G0576	9.74524	2.38368	-2.05638	0.0138759	DOWN	AT5G20270.1	heptahelical transmembrane protein1
GH_A06G0627	3.21573	0	-11.223	0.000136585	DOWN	AT2G26710.1	Cytochrome P450 superfamily protein
GH_A06G0746	1.08898	0	-9.92306	1.71793e-08	DOWN	AT4G26270.1	phosphofructokinase 3
GH_A06G0749	0.881769	0	-25.5616	0.00209826	DOWN	AT5G11700.1	LOCATED IN: vacuole; EXPRESSED IN: 24 plant structures; EXPRESSED DURING: 13 growth stages; BEST Arabidopsis thaliana protein match is: glycine-rich protein (TAIR:AT4G32920.3); Has 1807 Blast hits to 1807 proteins in 277 species: Archae - 0; Bacteria - 0; Metazoa - 736; Fungi - 347; Plants - 385; Viruses - 0; Other Eukaryotes - 339 (source: NCBI BLink).
GH_A06G0942	1.32255	0.321678	-2.04021	0.0156265	DOWN	AT5G11950.2	Putative lysine decarboxylase family protein
GH_A06G1014	0.584965	0.005879	-6.10379	0.0216152	DOWN	AT5G42905.1	Polynucleotidyl transferase, ribonuclease H-like superfamily protein
GH_A06G1398	1.52249	0.172324	-3.11607	0.0206466	DOWN	AT3G47000.1	Glycosyl hydrolase family protein
GH_A06G1945	5.07785	2.10298	-1.29344	6.47455e-05	DOWN	AT4G10090.1	elongator protein 6
GH_A06G1973	3.94658	0.252736	-3.97543	5.15735e-05	DOWN	AT5G58220.1	transthyretin-like protein
GH_A06G2078	2.31246	0	-23.8911	2.2677e-11	DOWN	AT1G21080.3	DNAJ heat shock N-terminal domain-containing protein
GH_A06G2088	0.517264	0	-21.6055	3.46909e-11	DOWN	AT1G30620.2	NAD(P)-binding Rossmann-fold superfamily protein
GH_A06G2277	0.74909	0.018996	-5.21716	0.00399278	DOWN	AT5G45840.2	Leucine-rich repeat protein kinase family protein
GH_A07G0007	5.30868	0.133766	-5.29731	3.83925e-05	DOWN	AT3G48750.1	cell division control 2
GH_A07G0261	1.89656	0.095269	-4.27844	0.0281076	DOWN	AT2G25760.1	Protein kinase family protein
GH_A07G0336	1.40815	0.432192	-1.71951	0.0104533	DOWN	AT4G32272.1	Nucleotide/sugar transporter family protein
GH_A07G0388	1.62704	0.123384	-3.52165	0.0148988	DOWN	AT4G31730.1	glutamine dumper 1
GH_A07G0422	3.63935	1.22242	-1.59457	0.00961205	DOWN	AT4G02530.1	chloroplast thylakoid lumen protein
GH_A07G0599	0.705981	0	-23.0537	2.18449e-09	DOWN	AT3G48470.1	embryo defective 2423
GH_A07G0753	37.5026	0.20116	-7.37643	0.0208419	DOWN	AT1G26355.1	SPIRAL1-like1
GH_A07G0860	20.4958	3.05795	-2.76293	0.0159489	DOWN	AT1G14900.1	high mobility group A
GH_A07G0895	1.85981	0.308461	-2.60051	0.0300506	DOWN	AT3G59080.1	Eukaryotic aspartyl protease family protein
GH_A07G1150	0.920684	0.238318	-1.93525	0.00308518	DOWN	AT2G28200.1	C2H2-type zinc finger family protein
GH_A07G1151	1.39693	0.523691	-1.42318	0.0123192	DOWN	AT3G44880.1	Pheophorbide a oxygenase family protein with Rieske [2Fe-2S] domain
GH_A07G1205	1.33748	0.328703	-2.02624	0.0388327	DOWN	AT1G67190.2	F-box/RNI-like superfamily protein
GH_A07G1452	2.3999	0	-26.686	0.00344595	DOWN	AT1G01040.1	dicer-like 1
GH_A07G1692	2.23449	0.318308	-2.82977	0.00833111	DOWN	AT3G07020.2	UDP-Glycosyltransferase superfamily protein
GH_A07G1775	43.7091	0	-27.4677	1.08383e-05	DOWN	AT5G39740.2	ribosomal protein L5 B
GH_A07G1859	1.16823	0.264888	-2.15061	0.0242368	DOWN	AT5G35740.1	Carbohydrate-binding X8 domain superfamily protein
GH_A07G1860	0.773408	0.0329245	-4.59506	0.0499168	DOWN	AT5G35750.1	histidine kinase 2
GH_A07G2169	1.57932	0.627333	-1.34444	0.0407564	DOWN	AT5G35735.1	Auxin-responsive family protein
GH_A07G2468	0.986439	0	-23.4312	6.20589e-08	DOWN	AT3G01380.1	transferases;sulfuric ester hydrolases;catalytics;transferases
GH_A07G2522	3.77554	1.89189	-1.0207	0.000248181	DOWN	AT5G40470.1	RNI-like superfamily protein
GH_A07G2558	3.94207	0.224137	-4.13308	5.97378e-05	DOWN	AT5G40760.1	glucose-6-phosphate dehydrogenase 6
GH_A08G0198	1.14034	0.497017	-1.21699	0.0155258	DOWN	AT2G07180.2	Protein kinase superfamily protein
GH_A08G0229	5.52435	0	-26.2781	1.07922e-12	DOWN	AT4G30160.1	villin 4
GH_A08G0443	0.759781	0.102492	-2.86826	0.0368298	DOWN	AT3G66654.2	Cyclophilin-like peptidyl-prolyl cis-trans isomerase family protein
GH_A08G0590	3.4518	0.157789	-4.43996	0.0166849	DOWN	AT5G37370.1	PRP38 family protein
GH_A08G1681	6.17239	3.00024	-1.06508	0.0024335	DOWN	AT3G63470.1	serine carboxypeptidase-like 40
GH_A08G1696	0.586992	0	-23.7492	3.50799e-09	DOWN	AT5G13690.1	alpha-N-acetylglucosaminidase family / NAGLU family
GH_A08G1876	0.919228	0	-12.3804	3.13208e-05	DOWN	AT4G17140.3	pleckstrin homology (PH) domain-containing protein
GH_A08G1979	2.34202	0.358666	-2.68778	3.8857e-06	DOWN	AT1G62790.2	Bifunctional inhibitor/lipid-transfer protein/seed storage 2S albumin superfamily protein
GH_A08G2085	63.5071	14.0588	-2.20157	0.00025277	DOWN	AT5G12250.1	beta-6 tubulin
GH_A08G2246	4.0096	0.126505	-4.95133	0.000543686	DOWN	AT2G41060.2	RNA-binding (RRM/RBD/RNP motifs) family protein
GH_A08G2472	34.1093	0.320794	-6.73323	0.00136866	DOWN	AT5G17920.2	Cobalamin-independent synthase family protein
GH_A08G2513	3.49564	0.177382	-4.28617	0.0132759	DOWN	AT1G64980.1	Nucleotide-diphospho-sugar transferases superfamily protein
GH_A08G2577	3.15467	0	-23.2629	3.67725e-12	DOWN	AT3G02790.1	zinc finger (C2H2 type) family protein
GH_A08G2580	0.670813	0.201233	-1.71584	0.038585	DOWN	AT1G48370.1	YELLOW STRIPE like 8
GH_A08G2631	19.5935	7.92348	-1.33649	0.0148558	DOWN	AT1G59610.1	dynamin-like 3
GH_A08G2644	9.95803	1.79453	-2.48648	0.038052	DOWN	AT3G12760.1	CONTAINS InterPro DOMAIN/s: Defective-in-cullin neddylation protein (InterPro:IPR014764), Protein of unknown function DUF298 (InterPro:IPR005176), UBA-like (InterPro:IPR009060); BEST Arabidopsis thaliana protein match is: Domain of unknown function (DUF298) (TAIR:AT1G15860.2); Has 857 Blast hits to 855 proteins in 202 species: Archae - 0; Bacteria - 0; Metazoa - 482; Fungi - 154; Plants - 139; Vi…
GH_A08G2688	2.76675	0	-11.1593	2.62109e-11	DOWN	AT5G57800.1	Fatty acid hydroxylase superfamily
GH_A08G2835	1.03726	0	-22.6208	0.000452205	DOWN	AT5G11600.1	unknown protein; FUNCTIONS IN: molecular_function unknown; INVOLVED IN: biological_process unknown; LOCATED IN: chloroplast; EXPRESSED IN: 20 plant structures; EXPRESSED DURING: 11 growth stages; BEST Arabidopsis thaliana protein match is: unknown protein (TAIR:AT1G19990.1); Has 1807 Blast hits to 1807 proteins in 277 species: Archae - 0; Bacteria - 0; Metazoa - 736; Fungi - 347; Plants - 385; Vi…
GH_A09G0002	11.2566	3.07944	-1.88919	1.57773e-09	DOWN	AT5G13930.1	Chalcone and stilbene synthase family protein
GH_A09G0104	0.646858	0	-24.3827	2.8145e-09	DOWN	AT5G15540.2	PHD finger family protein
GH_A09G0609	2.08184	0	-25.1318	0.0182173	DOWN	AT5G51660.1	cleavage and polyadenylation specificity factor 160
GH_A09G0618	4.96982	0.125651	-5.25038	0.0327943	DOWN	AT3G47370.3	Ribosomal protein S10p/S20e family protein
GH_A09G0659	1.06281	0.0148025	-5.91875	2.66529e-07	DOWN	AT1G48840.1	Plant protein of unknown function (DUF639)
GH_A09G0738	1.64187	0	-38.7207	1.18446e-15	DOWN	AT5G27600.1	long-chain acyl-CoA synthetase 7
GH_A09G0747	65.9184	15.2066	-2.13783	8.85394e-08	DOWN	AT2G33380.1	Caleosin-related family protein
GH_A09G0764	7.51569	0	-25.069	0.0421349	DOWN	AT1G04340.1	HR-like lesion-inducing protein-related
GH_A09G0801	1.78039	0	-10.419	7.46751e-08	DOWN	AT3G05030.1	sodium hydrogen exchanger 2
GH_A09G0852	2.03261	0.3847	-2.42251	0.00375995	DOWN	AT3G17360.1	phragmoplast orienting kinesin 1
GH_A09G0958	1.18489	0.12753	-3.19673	0.0484097	DOWN	AT5G46190.1	RNA-binding KH domain-containing protein
GH_A09G0981	0.604651	0	-21.7276	4.5589e-10	DOWN	AT5G07590.1	Transducin/WD40 repeat-like superfamily protein
GH_A09G1061	2.2919	1.1506	-1.01691	0.000666618	DOWN	AT2G27980.1	Acyl-CoA N-acyltransferase with RING/FYVE/PHD-type zinc finger domain
GH_A09G1139	33.3464	0.235895	-7.1221	0.0284273	DOWN	AT2G27730.1	copper ion binding
GH_A09G1239	2.29321	0	-25.4146	1.57773e-09	DOWN	AT2G26780.1	ARM repeat superfamily protein
GH_A09G1282	13.9609	0.161324	-6.42152	0.0038851	DOWN	AT5G54160.1	O-methyltransferase 1
GH_A09G1328	0.774577	0	-7.31634	0.0169632	DOWN	AT1G02100.2	Leucine carboxyl methyltransferase
GH_A09G1430	4.55907	0.121712	-5.02447	0.00432096	DOWN	AT2G42210.2	Mitochondrial import inner membrane translocase subunit Tim17/Tim22/Tim23 family protein
GH_A09G1832	10.3224	2.45397	-2.09711	0.000519051	DOWN	AT5G01600.1	ferretin 1
GH_A09G1912	2.35878	0.0863995	-4.7126	0.00018461	DOWN	AT1G18040.1	cyclin-dependent kinase D1;3
GH_A09G1947	0.537973	0	-6.2545	0.00583714	DOWN	AT4G25433.1	peptidoglycan-binding LysM domain-containing protein
GH_A09G2216	5.12767	1.83372	-1.50481	0.000663304	DOWN	AT4G13620.1	Integrase-type DNA-binding superfamily protein
GH_A09G2310	1.23492	0	-11.4509	1.36948e-06	DOWN	AT3G59770.1	sacI homology domain-containing protein / WW domain-containing protein
GH_A09G2383	4.02554	0.652955	-2.63072	0.00940153	DOWN	AT3G22620.1	Bifunctional inhibitor/lipid-transfer protein/seed storage 2S albumin superfamily protein
GH_A09G2514	4.13741	0.249439	-4.04905	0.00343564	DOWN	AT5G05210.2	Surfeit locus protein 6
GH_A09G2562	21.2906	5.85134	-1.8783	0.0391612	DOWN	AT3G16950.1	lipoamide dehydrogenase 1
GH_A10G0064	10.0355	2.29344	-2.16354	0.00920005	DOWN	AT5G44400.1	FAD-binding Berberine family protein
GH_A10G0102	1.00093	0	-23.1493	2.0032e-11	DOWN	AT4G04320.1	malonyl-CoA decarboxylase family protein
GH_A10G0123	6.35977	1.07206	-2.58746	1.93894e-05	DOWN	AT1G50660.1	unknown protein; INVOLVED IN: biological_process unknown; LOCATED IN: chloroplast; EXPRESSED IN: 22 plant structures; EXPRESSED DURING: 13 growth stages; BEST Arabidopsis thaliana protein match is: unknown protein (TAIR:AT3G20350.1); Has 21445 Blast hits to 15134 proteins in 1325 species: Archae - 461; Bacteria - 2309; Metazoa - 11052; Fungi - 1737; Plants - 1035; Viruses - 42; Other Eukaryotes -…
GH_A10G0223	2.09819	0	-25.2863	1.10363e-10	DOWN	AT4G21530.1	Transducin/WD40 repeat-like superfamily protein
GH_A10G0253	3.66108	0.129819	-4.81525	0.0325273	DOWN	AT1G61040.1	plus-3 domain-containing protein
GH_A10G0335	0.662059	0.023781	-4.75367	1.65092e-09	DOWN	AT4G18050.1	P-glycoprotein 9
GH_A10G0387	0.875579	0	-23.6069	1.92139e-07	DOWN	AT1G29170.2	SCAR family protein
GH_A10G0396	1.21637	0.0796335	-3.92505	0.0245721	DOWN	AT1G29790.2	S-adenosyl-L-methionine-dependent methyltransferases superfamily protein
GH_A10G0494	3.80193	0.443536	-3.11549	0.00873606	DOWN	AT1G79650.2	Rad23 UV excision repair protein family
GH_A10G0688	2.18028	0.35431	-2.61226	0.0481262	DOWN	AT2G02410.3	unknown protein; FUNCTIONS IN: molecular_function unknown; INVOLVED IN: biological_process unknown; EXPRESSED IN: 21 plant structures; EXPRESSED DURING: 13 growth stages; CONTAINS InterPro DOMAIN/s: Protein of unknown function DUF901 (InterPro:IPR010298).
GH_A10G0695	1.90237	0	-24.8353	4.64919e-19	DOWN	AT1G80680.1	SUPPRESSOR OF AUXIN RESISTANCE 3
GH_A10G0827	1.13177	0	-10.2103	2.98168e-05	DOWN	AT3G18660.2	plant glycogenin-like starch initiation protein 1
GH_A10G1424	0.935558	0	-23.6193	6.03125e-05	DOWN	AT2G32000.1	DNA topoisomerase, type IA, core
GH_A10G1467	1.19934	0.099502	-3.59446	4.79032e-05	DOWN	AT2G43160.1	ENTH/VHS family protein
GH_A10G1483	1.0011	0.0472105	-4.40766	0.0426107	DOWN	AT1G05960.1	ARM repeat superfamily protein
GH_A10G1697	9.21235	0.277409	-5.04613	0.00391093	DOWN	AT5G23570.1	XS domain-containing protein / XS zinc finger domain-containing protein-related
GH_A10G1776	0.789666	0	-24.8016	1.38501e-07	DOWN	AT4G15730.1	CW-type Zinc Finger
GH_A10G1871	2.27503	0.11107	-4.38274	0.000404898	DOWN	AT3G56060.1	Glucose-methanol-choline (GMC) oxidoreductase family protein
GH_A10G2519	0.632977	0.057837	-3.22793	0.033223	DOWN	AT5G05960.1	Bifunctional inhibitor/lipid-transfer protein/seed storage 2S albumin superfamily protein
GH_A11G0061	0.810334	0.069167	-3.50536	0.00340561	DOWN	AT1G73930.2	unknown protein; CONTAINS InterPro DOMAIN/s: Protein of unknown function DUF1630 (InterPro:IPR012860); Has 35333 Blast hits to 34131 proteins in 2444 species: Archae - 798; Bacteria - 22429; Metazoa - 974; Fungi - 991; Plants - 531; Viruses - 0; Other Eukaryotes - 9610 (source: NCBI BLink).
GH_A11G0150	33.947	16.9378	-1.02391	0.00796967	DOWN	AT4G27720.1	Major facilitator superfamily protein
GH_A11G0343	1.06093	0.053057	-4.34247	7.20451e-09	DOWN	AT5G61430.1	NAC domain containing protein 100
GH_A11G0385	3.60855	0.799158	-2.19491	0.000408429	DOWN	AT5G40780.1	lysine histidine transporter 1
GH_A11G0743	3.20202	0.0867265	-5.15625	0.00121802	DOWN	AT3G29360.2	UDP-glucose 6-dehydrogenase family protein
GH_A11G0893	3.76851	1.40081	-1.45237	0.0408084	DOWN	AT4G00560.1	NAD(P)-binding Rossmann-fold superfamily protein
GH_A11G0910	2.49655	0.156287	-3.99859	0.0493631	DOWN	AT2G45850.2	AT hook motif DNA-binding family protein
GH_A11G0953	20.2651	9.46948	-1.12034	0.00639201	DOWN	AT4G01320.1	Peptidase family M48 family protein
GH_A11G0969	1.08286	0	-25.7954	1.78202e-19	DOWN	AT4G01210.1	glycosyl transferase family 1 protein
GH_A11G1009	4.53901	0.0982295	-5.48905	0.000226957	DOWN	AT1G01300.1	Eukaryotic aspartyl protease family protein
GH_A11G1041	12.1992	6.10905	-1.01682	0.000366914	DOWN	AT2G46700.1	CDPK-related kinase 3
GH_A11G1101	5.23836	2.58279	-1.04109	0.0132595	DOWN	AT4G01660.1	ABC transporter 1
GH_A11G1285	1.71482	0	-10.2523	0.00100002	DOWN	AT4G02740.1	F-box/RNI-like superfamily protein
GH_A11G1594	5.32445	0.727054	-2.88449	0.0493631	DOWN	AT2G04570.1	GDSL-like Lipase/Acylhydrolase superfamily protein
GH_A11G2139	11.344	3.14116	-1.87462	0.00583714	DOWN	AT5G65270.1	RAB GTPase homolog A4A
GH_A11G2246	6.28926	0.145799	-5.3771	0.0354208	DOWN	AT3G49720.2	unknown protein; FUNCTIONS IN: molecular_function unknown; INVOLVED IN: biological_process unknown; LOCATED IN: chloroplast thylakoid membrane, Golgi apparatus, plasma membrane, membrane; EXPRESSED IN: 25 plant structures; EXPRESSED DURING: 15 growth stages; BEST Arabidopsis thaliana protein match is: unknown protein (TAIR:AT5G65810.1); Has 64 Blast hits to 64 proteins in 11 species: Archae - 0; …
GH_A11G2374	7.64834	1.97578	-1.96157	0.0254024	DOWN	AT5G64740.1	cellulose synthase 6
GH_A11G3745	0.774745	0.297693	-1.39338	0.046015	DOWN	AT2G38080.1	Laccase/Diphenol oxidase family protein
GH_A12G0144	5.46898	2.57359	-1.1076	0.0499118	DOWN	AT5G65260.1	RNA-binding (RRM/RBD/RNP motifs) family protein
GH_A12G0292	4.06108	1.5736	-1.38945	0.00319669	DOWN	AT5G64510.1	unknown protein; FUNCTIONS IN: molecular_function unknown; INVOLVED IN: biological_process unknown; LOCATED IN: endomembrane system; EXPRESSED IN: 17 plant structures; EXPRESSED DURING: 10 growth stages; Has 35333 Blast hits to 34131 proteins in 2444 species: Archae - 798; Bacteria - 22429; Metazoa - 974; Fungi - 991; Plants - 531; Viruses - 0; Other Eukaryotes - 9610 (source: NCBI BLink).
GH_A12G0463	0.802418	0	-23.5332	7.08678e-18	DOWN	AT2G35050.1	Protein kinase superfamily protein with octicosapeptide/Phox/Bem1p domain
GH_A12G0563	2.7428	0.363088	-2.88868	0.00344595	DOWN	AT5G49550.1	Putative homolog of mammalian BLOC-1 Subunit 2. Protein - protein interaction with BLOS1.
GH_A12G1171	5.88136	2.76945	-1.1106	0.0138599	DOWN	AT4G00170.1	Plant VAMP (vesicle-associated membrane protein) family protein
GH_A12G1273	0.70461	0	-8.81099	0.00216257	DOWN	AT1G01430.1	TRICHOME BIREFRINGENCE-LIKE 25
GH_A12G1278	2.37283	0	-25.3959	1.19525e-22	DOWN	AT3G61690.1	nucleotidyltransferases
GH_A12G1327	8.83738	4.13188	-1.1125	0.0161315	DOWN
GH_A12G1353	5.84982	2.75534	-1.11158	0.0200737	DOWN	AT3G62020.1	germin-like protein 10
GH_A12G1375	12.1647	4.4489	-1.4712	1.11855e-05	DOWN	AT2G47010.2	unknown protein; FUNCTIONS IN: molecular_function unknown; INVOLVED IN: biological_process unknown; LOCATED IN: endomembrane system; EXPRESSED IN: 17 plant structures; EXPRESSED DURING: 10 growth stages; BEST Arabidopsis thaliana protein match is: unknown protein (TAIR:AT1G17030.1); Has 72 Blast hits to 72 proteins in 13 species: Archae - 0; Bacteria - 0; Metazoa - 0; Fungi - 0; Plants - 71; Viru…
GH_A12G1509	0.832934	0	-25.516	2.21935e-09	DOWN	AT5G23110.1	Zinc finger, C3HC4 type (RING finger) family protein
GH_A12G1639	19.6001	9.56335	-1.05316	0.0119693	DOWN	AT1G60780.1	Clathrin adaptor complexes medium subunit family protein
GH_A12G2069	4.43109	0	-27.3764	7.59845e-11	DOWN	AT3G48460.1	GDSL-like Lipase/Acylhydrolase superfamily protein
GH_A12G2090	7.48557	0.0478355	-7.18811	0.00776482	DOWN	AT5G50460.1	secE/sec61-gamma protein transport protein
GH_A12G2322	0.529277	0	-22.5889	1.59495e-08	DOWN	AT5G47020.1	unknown protein; FUNCTIONS IN: molecular_function unknown; INVOLVED IN: biological_process unknown; LOCATED IN: endomembrane system; EXPRESSED IN: 23 plant structures; EXPRESSED DURING: 13 growth stages; BEST Arabidopsis thaliana protein match is: unknown protein (TAIR:AT5G11700.2); Has 1807 Blast hits to 1807 proteins in 277 species: Archae - 0; Bacteria - 0; Metazoa - 736; Fungi - 347; Plants -…
GH_A12G2596	3.28367	0.81336	-2.02556	0.0125155	DOWN	AT1G26665.1	Mediator complex, subunit Med10
GH_A12G2802	3.94284	0.143129	-4.78298	0.0447391	DOWN	AT4G25500.4	arginine/serine-rich splicing factor 35
GH_A12G2861	13.8192	0.797482	-4.1257	0.0102075	DOWN	AT3G25800.1	protein phosphatase 2A subunit A2
GH_A12G2886	0.699547	0	-23.6609	2.25759e-10	DOWN	AT3G18100.1	myb domain protein 4r1
GH_A13G0157	1.72978	0.827455	-1.08823	0.00336985	DOWN	AT3G55950.1	CRINKLY4 related 3
GH_A13G0640	1.29849	0.058644	-4.41854	0.0331699	DOWN	AT3G19950.1	RING/U-box superfamily protein
GH_A13G0691	1.56358	0.0713815	-4.46024	6.06332e-06	DOWN	AT5G64550.1	loricrin-related
GH_A13G0868	3.34257	0.0667725	-5.48385	0.0358494	DOWN	AT1G26355.1	SPIRAL1-like1
GH_A13G0890	3.53999	1.3586	-1.40096	0.012201	DOWN	AT1G26520.1	Cobalamin biosynthesis CobW-like protein
GH_A13G1292	2.55035	0	-25.3181	0.0391612	DOWN	AT3G05420.2	acyl-CoA binding protein 4
GH_A13G1320	3.28805	1.12146	-1.57907	0.00404581	DOWN	AT3G05710.2	syntaxin of plants 43
GH_A13G1368	2.26899	1.03145	-1.1555	0.0484882	DOWN	AT1G65580.1	Endonuclease/exonuclease/phosphatase family protein
GH_A13G1459	1.1471	0.566854	-1.0409	0.000991074	DOWN	AT1G16480.1	Tetratricopeptide repeat (TPR)-like superfamily protein
GH_A13G1840	0.568862	0	-8.75176	8.20021e-05	DOWN	AT5G16820.2	heat shock factor 3
GH_A13G1927	0.942101	0.0607075	-3.88182	0.000731425	DOWN	AT5G18280.1	apyrase 2
GH_A13G2036	0.582828	0	-8.13929	0.0130102	DOWN	AT3G05700.1	Drought-responsive family protein
GH_A13G2367	6.23581	0.728178	-3.10966	0.00133338	DOWN	AT2G19180.1	unknown protein; BEST Arabidopsis thaliana protein match is: unknown protein (TAIR:AT1G16840.1); Has 64 Blast hits to 64 proteins in 12 species: Archae - 0; Bacteria - 0; Metazoa - 0; Fungi - 0; Plants - 64; Viruses - 0; Other Eukaryotes - 0 (source: NCBI BLink).
GH_A13G2410	0.749968	0	-23.7221	4.33284e-14	DOWN	AT1G55270.1	Galactose oxidase/kelch repeat superfamily protein
GH_A13G2659	44.8989	7.47235	-2.60944	0.000462284	DOWN	AT5G20230.1	blue-copper-binding protein
GH_D01G0068	1.02653	0	-9.76615	6.78885e-08	DOWN	AT1G49670.1	ARP protein (REF)
GH_D01G0331	19.3354	0.395861	-5.62483	0.00520217	DOWN	AT1G56070.1	Ribosomal protein S5/Elongation factor G/III/V family protein
GH_D01G0342	6.94798	0	-31.2553	0.000190681	DOWN	AT1G17200.1	Uncharacterised protein family (UPF0497)
GH_D01G0413	3.41745	0.193335	-4.13895	0.000999936	DOWN	AT1G78570.1	rhamnose biosynthesis 1
GH_D01G0679	1.21989	0.203788	-2.58641	0.0445998	DOWN	AT4G21380.1	receptor kinase 3
GH_D01G0813	1.60845	0.110027	-3.8658	0.00453729	DOWN	AT5G55180.1	O-Glycosyl hydrolases family 17 protein
GH_D01G1428	32.63	0.229781	-7.09861	4.17012e-05	DOWN	AT2G37270.2	ribosomal protein 5B
GH_D01G1536	18.8864	7.60109	-1.34097	0.00193909	DOWN	AT1G70370.2	polygalacturonase 2
GH_D01G1840	1.50952	0.158208	-3.04587	0.0423647	DOWN
GH_D01G1845	0.896135	0.405017	-1.16619	0.0447391	DOWN	AT1G24460.2	unknown protein; FUNCTIONS IN: molecular_function unknown; INVOLVED IN: biological_process unknown; LOCATED IN: cellular_component unknown; EXPRESSED IN: 22 plant structures; EXPRESSED DURING: 14 growth stages; BEST Arabidopsis thaliana protein match is: unknown protein (TAIR:AT4G31570.1).
GH_D01G2068	1.49581	0.203019	-2.89524	0.00474047	DOWN	AT1G50030.2	target of rapamycin
GH_D01G2122	5.60426	0.756869	-2.90705	0.000573164	DOWN	AT1G80270.3	PENTATRICOPEPTidE REPEAT 596
GH_D01G2174	5.62797	0.179103	-4.98787	0.0160644	DOWN	AT1G44820.1	Peptidase M20/M25/M40 family protein
GH_D01G2205	7.86796	1.56797	-2.34615	8.37204e-06	DOWN	AT2G41290.1	strictosidine synthase-like 2
GH_D01G2345	2.1692	0.437138	-2.30975	0.00238513	DOWN	AT3G23620.1	Ribosomal RNA processing Brix domain protein
GH_D01G2456	3.78242	0.09962	-5.21616	0.0120224	DOWN	AT2G37550.2	ARF-GAP domain 7
GH_D01G2594	1.38601	0.0696625	-3.81665	0.00344595	DOWN
GH_D02G0066	0.538451	0	-8.73133	0.00189523	DOWN	AT2G31800.1	Integrin-linked protein kinase family
GH_D02G0229	38.8787	1.21512	-5.0207	0.00140729	DOWN	AT4G13940.1	S-adenosyl-L-homocysteine hydrolase
GH_D02G0828	1.40318	0.090319	-3.95747	0.018941	DOWN	AT4G08500.1	MAPK/ERK kinase kinase 1
GH_D02G0873	3.23981	0.425017	-2.95557	3.02872e-06	DOWN	AT4G24560.1	ubiquitin-specific protease 16
GH_D02G1015	0.641398	0	-7.94855	0.000872633	DOWN	AT1G20270.1	2-oxoglutarate (2OG) and Fe(II)-dependent oxygenase superfamily protein
GH_D02G1091	0.603348	0	-22.5627	3.56025e-16	DOWN	AT4G14350.3	AGC (cAMP-dependent, cGMP-dependent and protein kinase C) kinase family protein
GH_D02G1247	1.05504	0.285912	-1.85534	0.0293855	DOWN	AT4G39670.1	Glycolipid transfer protein (GLTP) family protein
GH_D02G1362	2.48123	0.364696	-2.78446	0.00157893	DOWN	AT1G14290.1	sphingoid base hydroxylase 2
GH_D02G1586	0.868086	0	-24.326	1.9386e-12	DOWN	AT1G71010.1	FORMS APLOid AND BINUCLEATE CELLS 1C
GH_D02G1893	1.00979	0	-9.96765	1.29392e-07	DOWN	AT2G33490.1	hydroxyproline-rich glycoprotein family protein
GH_D02G1909	2.70017	0.130328	-4.26444	0.00908054	DOWN	AT1G28120.1	CONTAINS InterPro DOMAIN/s: Ovarian tumour, otubain (InterPro:IPR003323), Ubiquitin thioesterase Otubain (InterPro:IPR016615), Peptidase C65, otubain (InterPro:IPR019400); Has 413 Blast hits to 411 proteins in 139 species: Archae - 0; Bacteria - 0; Metazoa - 184; Fungi - 83; Plants - 88; Viruses - 0; Other Eukaryotes - 58 (source: NCBI BLink).
GH_D02G1915	1.6169	0	-25.166	1.56644e-25	DOWN	AT1G27440.1	Exostosin family protein
GH_D02G2081	0.57252	0	-23.4836	3.28623e-05	DOWN	AT1G50410.1	SNF2 domain-containing protein / helicase domain-containing protein / zinc finger protein-related
GH_D02G2191	16.8472	4.73055	-1.85685	0.0446909	DOWN	AT2G14170.1	aldehyde dehydrogenase 6B2
GH_D02G2597	9.0285	0.173836	-5.65811	1.34425e-06	DOWN	AT5G47320.1	ribosomal protein S19
GH_D03G0094	2.36873	0	-13.5855	4.73625e-05	DOWN	AT2G17930.1	Phosphatidylinositol 3- and 4-kinase family protein with FAT domain
GH_D03G0345	1.18612	0.242391	-2.30955	0.00131471	DOWN	AT5G10530.1	Concanavalin A-like lectin protein kinase family protein
GH_D03G0431	1.39674	0.005557	-7.78422	0.0216132	DOWN	AT2G22530.1	Alkaline-phosphatase-like family protein
GH_D03G0833	15.1876	1.08003	-3.83112	0.0270503	DOWN	AT3G10300.3	Calcium-binding EF-hand family protein
GH_D03G0880	2.91916	0.075821	-5.232	0.0193086	DOWN	AT1G50920.1	Nucleolar GTP-binding protein
GH_D03G1193	5.6526	1.21307	-2.23379	0.0309343	DOWN	AT5G63110.1	histone deacetylase 6
GH_D03G1234	0.647668	0.261959	-1.30801	0.0245721	DOWN	AT5G62370.1	Tetratricopeptide repeat (TPR)-like superfamily protein
GH_D03G1297	1.20583	0.079114	-3.84661	0.0242482	DOWN	AT5G50530.1	CBS / octicosapeptide/Phox/Bemp1 (PB1) domains-containing protein
GH_D03G1522	0.658237	0.177681	-1.9175	0.00468493	DOWN	AT5G23530.1	carboxyesterase 18
GH_D03G1626	0.908223	0	-24.7432	2.48426e-07	DOWN	AT5G58410.1	HEAT/U-box domain-containing protein
GH_D04G0188	1.0276	0.021739	-5.39899	2.40877e-07	DOWN	AT5G07010.1	sulfotransferase 2A
GH_D04G0860	5.10024	0.109143	-5.55166	0.00101103	DOWN	AT5G60390.3	GTP binding Elongation factor Tu family protein
GH_D04G1003	0.875504	0.050172	-4.15573	0.0071717	DOWN	AT2G35940.3	BEL1-like homeodomain 1
GH_D04G1182	4.91503	0.688894	-2.85369	9.76352e-11	DOWN	AT2G36660.1	poly(A) binding protein 7
GH_D04G1514	4.44538	1.97284	-1.1929	0.000122918	DOWN	AT3G18290.1	zinc finger protein-related
GH_D04G1583	1.13648	0.0582195	-4.21997	0.00174815	DOWN	AT4G03550.1	glucan synthase-like 5
GH_D04G1731	0.809781	0.0611785	-3.69522	0.046113	DOWN	AT5G64360.4	Chaperone DnaJ-domain superfamily protein
GH_D04G1759	692.267	265.414	-1.40642	0.00106465	DOWN	AT1G50010.1	tubulin alpha-2 chain
GH_D04G2108	10.8075	5.02665	-1.12798	0.0285736	DOWN	AT5G15310.1	myb domain protein 16
GH_D05G0178	4.68031	1.084	-2.13061	8.9637e-06	DOWN	AT1G15400.2	unknown protein; FUNCTIONS IN: molecular_function unknown; INVOLVED IN: biological_process unknown; LOCATED IN: plasma membrane; EXPRESSED IN: 23 plant structures; EXPRESSED DURING: 13 growth stages; BEST Arabidopsis thaliana protein match is: unknown protein (TAIR:AT1G80180.1); Has 82 Blast hits to 82 proteins in 16 species: Archae - 0; Bacteria - 4; Metazoa - 0; Fungi - 0; Plants - 75; Viruses …
GH_D05G0196	0.922111	0.0470495	-4.16233	0.00691912	DOWN	AT2G26710.1	Cytochrome P450 superfamily protein
GH_D05G0233	2.10417	0.130593	-3.99806	0.0087427	DOWN	AT3G03940.1	Protein kinase family protein
GH_D05G0274	26.9145	0.652033	-5.36964	9.41447e-14	DOWN	AT2G19770.1	profilin 5
GH_D05G0359	2.26647	0.0727365	-4.81371	7.02188e-07	DOWN
GH_D05G0469	3.96944	0.546175	-2.88287	4.59081e-05	DOWN	AT5G25880.1	NADP-malic enzyme 3
GH_D05G0512	0.506923	0.0339055	-3.89291	0.0104533	DOWN	AT2G25730.2	unknown protein; LOCATED IN: cellular_component unknown; EXPRESSED IN: 23 plant structures; EXPRESSED DURING: 14 growth stages.
GH_D05G0865	5.69	0.274786	-4.37522	0.0493631	DOWN	AT3G44890.1	ribosomal protein L9
GH_D05G0901	1.19584	0.172258	-2.78694	0.0136632	DOWN	AT3G47000.1	Glycosyl hydrolase family protein
GH_D05G0968	1.62835	0.128407	-3.68236	0.0391612	DOWN	AT5G59840.1	Ras-related small GTP-binding family protein
GH_D05G1015	2.64076	0.0743005	-5.12669	0.00913589	DOWN	AT2G41060.2	RNA-binding (RRM/RBD/RNP motifs) family protein
GH_D05G1036	5.91907	2.5185	-1.25657	3.15717e-10	DOWN	AT2G28350.1	auxin response factor 10
GH_D05G1152	18.2157	7.46581	-1.31203	0.00941648	DOWN	AT1G78900.2	vacuolar ATP synthase subunit A
GH_D05G1264	4.21574	1.01371	-2.06614	1.65248e-05	DOWN	AT1G80180.1	unknown protein; FUNCTIONS IN: molecular_function unknown; INVOLVED IN: biological_process unknown; LOCATED IN: plasma membrane; EXPRESSED IN: 21 plant structures; EXPRESSED DURING: 10 growth stages; BEST Arabidopsis thaliana protein match is: unknown protein (TAIR:AT1G15400.3); Has 30201 Blast hits to 17322 proteins in 780 species: Archae - 12; Bacteria - 1396; Metazoa - 17338; Fungi - 3422; Pla…
GH_D05G1392	0.560939	0.008923	-5.32139	0.0125145	DOWN	AT5G57020.1	myristoyl-CoA:protein N-myristoyltransferase
GH_D05G1393	2.26899	0	-9.80003	0.00669663	DOWN	AT1G72740.2	Homeodomain-like/winged-helix DNA-binding family protein
GH_D05G1502	3.55864	0.103451	-5.05394	0.00993597	DOWN	AT1G72280.1	endoplasmic reticulum oxidoreductins 1
GH_D05G1558	1.24447	0.291675	-2.10198	3.83925e-05	DOWN	AT1G78580.1	trehalose-6-phosphate synthase
GH_D05G1559	3.43238	0.752784	-2.20127	0.00334417	DOWN	AT5G45660.1	unknown protein; FUNCTIONS IN: molecular_function unknown; INVOLVED IN: biological_process unknown; LOCATED IN: endomembrane system; Has 35333 Blast hits to 34131 proteins in 2444 species: Archae - 798; Bacteria - 22429; Metazoa - 974; Fungi - 991; Plants - 531; Viruses - 0; Other Eukaryotes - 9610 (source: NCBI BLink).
GH_D05G1647	1.30932	0.0874085	-3.90362	0.0233197	DOWN	AT4G20980.4	Eukaryotic translation initiation factor 3 subunit 7 (eIF-3)
GH_D05G1959	283.317	106.507	-1.4345	0.00261143	DOWN	AT5G42800.1	dihydroflavonol 4-reductase
GH_D05G2212	1.18658	0	-25.6648	9.58927e-17	DOWN	AT1G70320.1	ubiquitin-protein ligase 2
GH_D05G2220	2.85175	0.330041	-3.12754	0.00133338	DOWN	AT5G60930.1	P-loop containing nucleoside triphosphate hydrolases superfamily protein
GH_D05G2260	0.61113	0.0189175	-4.90646	0.0322013	DOWN	AT4G09020.1	isoamylase 3
GH_D05G2383	0.609679	0.0138965	-5.35647	0.0387849	DOWN	AT1G44170.2	aldehyde dehydrogenase 3H1
GH_D05G2652	15.4179	7.76133	-1.01456	0.00972919	DOWN	AT5G67090.1	Subtilisin-like serine endopeptidase family protein
GH_D05G2683	2.19956	0	-27.7838	5.89906e-20	DOWN	AT1G70320.1	ubiquitin-protein ligase 2
GH_D05G2945	1.06307	0	-9.13104	1.28453e-06	DOWN	AT1G20925.1	Auxin efflux carrier family protein
GH_D05G2965	6.05705	0.257296	-4.54516	5.79538e-05	DOWN	AT5G04420.3	Galactose oxidase/kelch repeat superfamily protein
GH_D05G3104	0.670834	0	-8.89804	1.42196e-06	DOWN	AT3G55740.1	proline transporter 2
GH_D05G3548	2.573	0.027442	-6.49926	0.000128157	DOWN	AT3G14720.1	MAP kinase 19
GH_D05G3637	0.694726	0	-9.76255	0.00521136	DOWN	AT3G47570.1	Leucine-rich repeat protein kinase family protein
GH_D05G3648	1.78924	0.056588	-4.8369	1.43966e-05	DOWN	AT3G15010.2	RNA-binding (RRM/RBD/RNP motifs) family protein
GH_D05G3794	20.7048	8.98503	-1.22508	0.000527457	DOWN	AT4G27435.1	Protein of unknown function (DUF1218)
GH_D05G3839	13.1705	0.923804	-3.85777	6.07274e-07	DOWN	AT4G27270.1	Quinone reductase family protein
GH_D05G3975	2.51534	0.180056	-3.79773	0.0166242	DOWN	AT4G26650.2	RNA-binding (RRM/RBD/RNP motifs) family protein
GH_D06G0067	3.12066	0	-26.3087	0.0101428	DOWN	AT4G12770.1	Chaperone DnaJ-domain superfamily protein
GH_D06G0162	1.22602	0.105512	-3.50767	1.4479e-10	DOWN	AT4G33330.2	plant glycogenin-like starch initiation protein 3
GH_D06G0298	0.926222	0	-25.4587	3.36025e-11	DOWN	AT1G55860.1	ubiquitin-protein ligase 1
GH_D06G0407	0.834298	0.1335	-2.59922	0.0351251	DOWN	AT4G01950.1	glycerol-3-phosphate acyltransferase 3
GH_D06G0530	1.26991	0.046701	-4.65207	0.0487804	DOWN	AT2G11890.1	adenylate cyclases
GH_D06G0851	0.907822	0	-10.0068	1.85419e-05	DOWN	AT3G43190.1	sucrose synthase 4
GH_D06G0989	0.900112	0	-23.3461	1.08498e-11	DOWN	AT3G53920.1	RNApolymerase sigma-subunit C
GH_D06G1315	4.37557	0.308634	-3.78182	0.00725159	DOWN	AT1G80860.1	phospholipid N-methyltransferase
GH_D06G1391	0.501294	0	-22.7746	6.52103e-13	DOWN	AT4G20910.2	double-stranded RNA binding protein-related / DsRBD protein-related
GH_D06G1687	0.626193	0	-24.9318	3.81476e-06	DOWN	AT3G14270.1	phosphatidylinositol-4-phosphate 5-kinase family protein
GH_D06G1765	10.1161	0.173767	-5.8393	0.00902481	DOWN	AT1G11860.3	Glycine cleavage T-protein family
GH_D06G1957	0.712057	0.250323	-1.50212	0.00182441	DOWN	AT2G39420.1	alpha/beta-Hydrolases superfamily protein
GH_D07G0214	8.86593	4.11602	-1.12946	0.0155258	DOWN	AT4G33210.1	F-box family protein
GH_D07G0250	2.18539	0.947189	-1.21751	0.0157782	DOWN	AT2G25930.1	hydroxyproline-rich glycoprotein family protein
GH_D07G0381	4.00807	1.29521	-1.6455	0.0179521	DOWN	AT4G31860.1	Protein phosphatase 2C family protein
GH_D07G0696	5.90648	0.539515	-3.46712	0.0462442	DOWN	AT5G33320.1	Glucose-6-phosphate/phosphate translocator-related
GH_D07G0789	2.72972	0	-28.2811	3.00715e-13	DOWN	AT1G67140.3	HEAT repeat-containing protein
GH_D07G0942	1.18351	0	-9.5385	0.0393441	DOWN	AT1G04990.1	Zinc finger C-x8-C-x5-C-x3-H type family protein
GH_D07G1376	2.15357	0	-10.0298	0.0240926	DOWN	AT2G47470.1	thioredoxin family protein
GH_D07G1402	0.758419	0.182782	-2.02758	0.0101748	DOWN
GH_D07G1583	1.17479	0.364074	-1.70398	0.00559639	DOWN	AT4G25420.1	2-oxoglutarate (2OG) and Fe(II)-dependent oxygenase superfamily protein
GH_D07G1629	0.748092	0	-23.4895	3.64803e-06	DOWN	AT3G54790.1	ARM repeat superfamily protein
GH_D07G1867	2.82785	0.255551	-3.45049	0.0342923	DOWN	AT3G49010.3	breast basic conserved 1
GH_D07G2054	0.509298	0.024169	-4.26543	0.00677935	DOWN	AT3G21620.1	ERD (early-responsive to dehydration stress) family protein
GH_D07G2063	10.5108	2.92551	-1.8673	0.000447319	DOWN	AT2G32980.1	unknown protein; Has 158 Blast hits to 154 proteins in 73 species: Archae - 0; Bacteria - 61; Metazoa - 0; Fungi - 0; Plants - 55; Viruses - 28; Other Eukaryotes - 14 (source: NCBI BLink).
GH_D07G2295	7.72257	0.247563	-4.87318	0.0391391	DOWN	AT3G54560.1	histone H2A 11
GH_D07G2354	3.06337	0.161618	-4.21995	2.17869e-05	DOWN	AT1G06210.1	ENTH/VHS/GAT family protein
GH_D07G2385	43.6503	1.43451	-4.95481	0.000241726	DOWN	AT3G01280.1	voltage dependent anion channel 1
GH_D08G0237	17.4621	8.85172	-1.00176	0.0057813	DOWN	AT1G14610.1	valyl-tRNA synthetase / valine--tRNA ligase (VALRS)
GH_D08G0244	9.90959	0.152917	-6.00409	0.0281064	DOWN	AT5G57330.1	Galactose mutarotase-like superfamily protein
GH_D08G0321	4.48753	0	-10.9054	0.000107897	DOWN	AT5G56280.1	COP9 signalosome subunit 6A
GH_D08G0389	0.825376	0.0770995	-3.37365	0.00867465	DOWN	AT4G00660.1	RNAhelicase-like 8
GH_D08G0409	2.2041	0.070438	-4.75701	0.00566877	DOWN	AT5G24510.1	60S acidic ribosomal protein family
GH_D08G0498	12.8177	1.75195	-2.88318	2.04832e-07	DOWN	AT4G03120.1	C2H2 and C2HC zinc fingers superfamily protein
GH_D08G0543	3.71373	0.62732	-2.56587	0.0041776	DOWN	AT5G59240.1	Ribosomal protein S8e family protein
GH_D08G0553	0.846441	0.348851	-1.27881	0.0283589	DOWN	AT2G04235.1	unknown protein; FUNCTIONS IN: molecular_function unknown; INVOLVED IN: biological_process unknown; LOCATED IN: cellular_component unknown; EXPRESSED IN: cultured cell; Has 713 Blast hits to 345 proteins in 122 species: Archae - 2; Bacteria - 262; Metazoa - 138; Fungi - 55; Plants - 39; Viruses - 0; Other Eukaryotes - 217 (source: NCBI BLink).
GH_D08G0569	18.5313	0.309101	-5.86641	2.65747e-05	DOWN	AT3G49010.3	breast basic conserved 1
GH_D08G1001	1.91476	0.194731	-3.30229	0.0358494	DOWN	AT2G10940.2	Bifunctional inhibitor/lipid-transfer protein/seed storage 2S albumin superfamily protein
GH_D08G1263	4.23652	0.82543	-2.38294	0.0125673	DOWN	AT1G32900.1	UDP-Glycosyltransferase superfamily protein
GH_D08G1508	1.2812	0.374108	-1.72026	0.0122148	DOWN	AT2G46690.1	SAUR-like auxin-responsive protein family
GH_D08G1552	28.7632	1.20332	-4.60095	9.40488e-05	DOWN	AT2G46170.1	Reticulon family protein
GH_D08G1753	11.9331	4.73381	-1.36547	0.043902	DOWN	AT5G10270.1	cyclin-dependent kinase C;1
GH_D08G1891	0.708297	0	-32.1417	0.00284842	DOWN	AT4G17140.3	pleckstrin homology (PH) domain-containing protein
GH_D08G2001	0.798006	0	-7.21058	0.000215097	DOWN	AT1G62790.2	Bifunctional inhibitor/lipid-transfer protein/seed storage 2S albumin superfamily protein
GH_D08G2022	1.74451	0.12037	-3.84867	0.0218843	DOWN	AT5G57370.1	unknown protein; CONTAINS InterPro DOMAIN/s: Protein of unknown function DUF1777 (InterPro:IPR013957); Has 30201 Blast hits to 17322 proteins in 780 species: Archae - 12; Bacteria - 1396; Metazoa - 17338; Fungi - 3422; Plants - 5037; Viruses - 0; Other Eukaryotes - 2996 (source: NCBI BLink).
GH_D08G2087	3.9385	1.0879	-1.87665	0.00890031	DOWN	AT3G48990.1	AMP-dependent synthetase and ligase family protein
GH_D08G2097	1.71702	0	-25.0333	2.06553e-10	DOWN	AT1G63490.1	transcription factor jumonji (jmjC) domain-containing protein
GH_D08G2099	20.9878	5.07705	-2.07167	0.00203995	DOWN	AT5G12250.1	beta-6 tubulin
GH_D08G2113	0.651367	0.144743	-2.20673	0.014883	DOWN	AT2G45970.1	cytochrome P450, family 86, subfamily A, polypeptide 8
GH_D08G2460	8.32265	3.04711	-1.47741	0.0397009	DOWN	AT5G33370.1	GDSL-like Lipase/Acylhydrolase superfamily protein
GH_D08G2525	6.59831	0	-34.7661	1.13086e-06	DOWN	AT3G42050.1	vacuolar ATP synthase subunit H family protein
GH_D08G2531	2.65921	0.444044	-2.62252	0.0211319	DOWN	AT5G16820.2	heat shock factor 3
GH_D08G2780	0.673294	0.053701	-3.62824	0.000827144	DOWN	AT2G19600.1	K+ efflux antiporter 4
GH_D09G0086	1.98766	0.0110975	-7.4303	0.00561014	DOWN	AT5G37020.1	auxin response factor 8
GH_D09G0396	4.4893	0.395742	-3.50548	0.00265571	DOWN	AT5G40760.1	glucose-6-phosphate dehydrogenase 6
GH_D09G0587	4.63006	0.109366	-5.26637	4.94681e-05	DOWN	AT3G18410.2	Complex I subunit NDUFS6
GH_D09G0645	0.604734	0	-9.82691	0.0362441	DOWN	AT1G04650.1	unknown protein; Has 30201 Blast hits to 17322 proteins in 780 species: Archae - 12; Bacteria - 1396; Metazoa - 17338; Fungi - 3422; Plants - 5037; Viruses - 0; Other Eukaryotes - 2996 (source: NCBI BLink).
GH_D09G1274	10.8427	3.12092	-1.8283	0.00972919	DOWN	AT1G35470.2	SPla/RYanodine receptor (SPRY) domain-containing protein
GH_D09G1629	2.90535	0.639638	-2.20711	0.00696423	DOWN	AT5G02970.1	alpha/beta-Hydrolases superfamily protein
GH_D09G1662	0.919017	0	-9.67773	0.00136866	DOWN	AT5G60020.1	laccase 17
GH_D09G1683	0.586345	0.079634	-2.70854	0.0125145	DOWN	AT4G17905.1	RING/U-box superfamily protein
GH_D09G2321	19.5996	3.40866	-2.54752	2.89555e-07	DOWN	AT3G22620.1	Bifunctional inhibitor/lipid-transfer protein/seed storage 2S albumin superfamily protein
GH_D09G2371	1.36529	0.319244	-2.11622	0.0343949	DOWN	AT5G43670.1	Sec23/Sec24 protein transport family protein
GH_D09G2431	10.1119	4.49841	-1.19498	0.0129947	DOWN	AT3G23410.1	fatty alcohol oxidase 3
GH_D09G2449	4.76999	0.309717	-3.93905	0.00163759	DOWN	AT5G05210.2	Surfeit locus protein 6
GH_D09G2494	24.4309	12.2755	-1.01927	0.000469056	DOWN	AT3G16950.1	lipoamide dehydrogenase 1
GH_D10G0046	3.80904	0.522544	-2.87624	0.0453787	DOWN	AT4G19490.2	VPS54
GH_D10G0185	3.59754	1.78106	-1.03805	0.00696423	DOWN	AT3G13150.1	Tetratricopeptide repeat (TPR)-like superfamily protein
GH_D10G0257	5.65837	0.612043	-3.19843	0.0033978	DOWN	AT1G61150.1	LisH and RanBPM domains containing protein
GH_D10G0416	2.58248	0.0907515	-4.78571	3.09639e-06	DOWN	AT1G29790.2	S-adenosyl-L-methionine-dependent methyltransferases superfamily protein
GH_D10G0526	0.795316	0	-23.9399	1.11742e-08	DOWN	AT1G17260.1	autoinhibited H(+)-ATPase isoform 10
GH_D10G0658	2.27847	0	-9.98326	3.09216e-07	DOWN	AT1G17710.1	Pyridoxal phosphate phosphatase-related protein
GH_D10G0693	1.76593	0.109051	-3.86248	0.0468847	DOWN	AT5G56940.1	Ribosomal protein S16 family protein
GH_D10G0956	1.28483	0.385584	-1.76013	0.0322732	DOWN	AT1G06490.1	glucan synthase-like 7
GH_D10G1132	2.66131	0.188108	-3.80497	0.0018462	DOWN	AT5G64816.2	unknown protein; Has 35333 Blast hits to 34131 proteins in 2444 species: Archae - 798; Bacteria - 22429; Metazoa - 974; Fungi - 991; Plants - 531; Viruses - 0; Other Eukaryotes - 9610 (source: NCBI BLink).
GH_D10G1166	5.25089	0.382067	-3.77973	0.00205729	DOWN	AT5G18420.1	unknown protein; FUNCTIONS IN: molecular_function unknown; INVOLVED IN: biological_process unknown; LOCATED IN: cellular_component unknown; EXPRESSED IN: 25 plant structures; EXPRESSED DURING: 15 growth stages; CONTAINS InterPro DOMAIN/s: Protein of unknown function DUF2363 (InterPro:IPR019312); Has 1807 Blast hits to 1807 proteins in 277 species: Archae - 0; Bacteria - 0; Metazoa - 736; Fungi - …
GH_D10G1212	0.522442	0	-22.5563	0.00183603	DOWN	AT5G63620.1	GroES-like zinc-binding alcohol dehydrogenase family protein
GH_D10G1251	1.67341	0.133484	-3.62648	0.0223665	DOWN	AT3G10260.2	Reticulon family protein
GH_D10G1371	0.85793	0.121821	-2.79829	0.0147273	DOWN	AT2G43420.1	3-beta hydroxysteroid dehydrogenase/isomerase family protein
GH_D10G1476	0.5562	0.150455	-1.87001	0.00221746	DOWN	AT1G62670.1	rna processing factor 2
GH_D10G1803	0.64312	0	-6.4402	0.0169632	DOWN
GH_D10G2015	2.20511	0	-13.5948	3.89168e-06	DOWN	AT1G48090.1	calcium-dependent lipid-binding family protein
GH_D10G2390	5.31264	1.81484	-1.57143	0.0069317	DOWN	AT3G55020.1	Ypt/Rab-GAP domain of gyp1p superfamily protein
GH_D10G2452	2.87201	0	-26.2142	3.38602e-16	DOWN	AT3G55320.1	P-glycoprotein 20
GH_D10G2525	3.21826	0.748032	-2.12143	0.0371402	DOWN	AT2G43630.1	FUNCTIONS IN: molecular_function unknown; INVOLVED IN: biological_process unknown; LOCATED IN: chloroplast thylakoid membrane, chloroplast, nucleus, chloroplast envelope; EXPRESSED IN: 22 plant structures; EXPRESSED DURING: 13 growth stages; BEST Arabidopsis thaliana protein match is: glycine-rich protein (TAIR:AT3G59640.2); Has 67 Blast hits to 67 proteins in 20 species: Archae - 0; Bacteria - 4…
GH_D11G0117	17.0946	2.32792	-2.90841	0.00878894	DOWN	AT3G48950.1	Pectin lyase-like superfamily protein
GH_D11G0124	0.608722	0.0465385	-3.62508	0.000181493	DOWN	AT4G23630.1	VIRB2-interacting protein 1
GH_D11G0143	2.45242	0.963651	-1.37245	0.00239905	DOWN	AT3G49240.1	Pentatricopeptide repeat (PPR) superfamily protein
GH_D11G0166	2.65922	1.27027	-1.09804	0.00559639	DOWN	AT4G10430.3	TMPIT-like protein
GH_D11G0326	1.36325	0.294133	-2.23228	9.10224e-08	DOWN	AT3G47890.1	Ubiquitin carboxyl-terminal hydrolase-related protein
GH_D11G0388	1.93799	0	-9.02483	7.94884e-07	DOWN	AT5G60840.1	unknown protein; Has 361 Blast hits to 333 proteins in 92 species: Archae - 2; Bacteria - 55; Metazoa - 145; Fungi - 36; Plants - 42; Viruses - 19; Other Eukaryotes - 62 (source: NCBI BLink).
GH_D11G0402	3.51009	1.08775	-1.70975	2.28206e-07	DOWN	AT5G40780.2	lysine histidine transporter 1
GH_D11G0727	1.92645	0	-25.8773	7.33562e-08	DOWN	AT4G26900.1	HIS HF
GH_D11G0775	5.92644	0.121644	-5.58179	0.0105567	DOWN	AT3G29360.2	UDP-glucose 6-dehydrogenase family protein
GH_D11G0981	12.424	5.27609	-1.25568	3.68969e-05	DOWN	AT4G01320.1	Peptidase family M48 family protein
GH_D11G1071	16.0365	4.96962	-1.72514	0.0346371	DOWN	AT2G46700.1	CDPK-related kinase 3
GH_D11G1227	2.85578	0.095324	-4.85519	0.0149614	DOWN	AT1G02840.3	RNA-binding (RRM/RBD/RNP motifs) family protein
GH_D11G1234	1.55982	0.04876	-4.86019	0.000628693	DOWN	AT4G15800.1	ralf-like 33
GH_D11G1334	1.06362	0	-23.7252	4.86088e-13	DOWN	AT1G03060.1	Beige/BEACH domain ;WD domain, G-beta repeat protein
GH_D11G1436	0.917726	0	-10.9618	1.93894e-05	DOWN	AT5G43900.3	myosin 2
GH_D11G1495	4.1624	1.68182	-1.32288	0.0406726	DOWN	AT4G13030.2	P-loop containing nucleoside triphosphate hydrolases superfamily protein
GH_D11G1683	6.89346	0.56104	-3.64293	0.00629193	DOWN	AT3G51550.1	Malectin/receptor-like protein kinase family protein
GH_D11G1746	1.38686	0.419183	-1.72952	3.63709e-05	DOWN	AT1G67070.1	Mannose-6-phosphate isomerase, type I
GH_D11G1983	0.614712	0.07224	-2.9869	0.0354472	DOWN	AT4G36800.2	RUB1 conjugating enzyme 1
GH_D11G2180	7	0.254694	-4.74493	9.30891e-06	DOWN	AT4G37700.1	unknown protein; Has 64 Blast hits to 64 proteins in 11 species: Archae - 0; Bacteria - 0; Metazoa - 0; Fungi - 0; Plants - 64; Viruses - 0; Other Eukaryotes - 0 (source: NCBI BLink).
GH_D11G2190	2.82796	0.34482	-2.9977	0.00730945	DOWN	AT3G49780.1	phytosulfokine 4 precursor
GH_D11G2227	7.58497	2.04986	-1.90079	0.0459691	DOWN	AT5G10560.1	Glycosyl hydrolase family protein
GH_D11G2263	1.23232	0	-10.8623	0.0138599	DOWN	AT4G24610.1	unknown protein; FUNCTIONS IN: molecular_function unknown; INVOLVED IN: biological_process unknown; LOCATED IN: plasma membrane; EXPRESSED IN: 20 plant structures; EXPRESSED DURING: 12 growth stages; BEST Arabidopsis thaliana protein match is: unknown protein (TAIR:AT5G65440.1); Has 820 Blast hits to 264 proteins in 74 species: Archae - 0; Bacteria - 15; Metazoa - 77; Fungi - 83; Plants - 96; Vir…
GH_D11G2339	3.6312	1.80188	-1.03904	0.0381376	DOWN	AT5G65110.1	acyl-CoA oxidase 2
GH_D11G2541	1.56703	0	-12.1839	0.00141991	DOWN
GH_D11G2787	0.601056	0	-10.3738	0.0290797	DOWN	AT1G08600.2	P-loop containing nucleoside triphosphate hydrolases superfamily protein
GH_D11G2905	1.4154	0	-11.6492	0.0245752	DOWN	AT5G27970.1	ARM repeat superfamily protein
GH_D11G3316	8.16854	1.1953	-2.78295	0.00344069	DOWN	AT3G14720.1	MAP kinase 19
GH_D11G3354	1.92423	0.140586	-3.75625	0.00120716	DOWN	AT4G11650.1	osmotin 34
GH_D11G3659	5.52553	0.57277	-3.26647	0.0489942	DOWN	AT5G22250.1	Polynucleotidyl transferase, ribonuclease H-like superfamily protein
GH_D12G0121	13.7121	6.75954	-1.04696	0.0129947	DOWN	AT1G76490.1	hydroxy methylglutaryl CoA reductase 1
GH_D12G0477	0.885261	0	-23.3054	5.30256e-20	DOWN	AT1G79570.1	Protein kinase superfamily protein with octicosapeptide/Phox/Bem1p domain
GH_D12G0478	0.703153	0	-24.8519	6.78587e-10	DOWN	AT5G44800.1	chromatin remodeling 4
GH_D12G0522	1.20326	0.341776	-1.82386	0.0348828	DOWN	AT1G60070.1	Adaptor protein complex AP-1, gamma subunit
GH_D12G0533	1.07383	0	-23.1752	5.96092e-09	DOWN	AT5G37020.1	auxin response factor 8
GH_D12G0747	1.44054	0	-24.5987	3.83925e-05	DOWN	AT5G37020.1	auxin response factor 8
GH_D12G0871	0.609999	0	-9.23585	0.00879142	DOWN	AT2G22620.1	Rhamnogalacturonate lyase family protein
GH_D12G0881	1.99814	0.858392	-1.23912	0.033223	DOWN	AT5G65660.1	hydroxyproline-rich glycoprotein family protein
GH_D12G1092	2.71648	0	-11.9582	3.49605e-06	DOWN	AT5G21080.1	Uncharacterized protein
GH_D12G1110	3.70254	0	-28.7216	6.93898e-06	DOWN	AT1G02080.2	transcription regulators
GH_D12G1337	1.87812	0.026659	-5.70591	0.00370683	DOWN	AT4G00850.1	GRF1-interacting factor 3
GH_D12G1371	2.83763	1.32492	-1.11923	3.37801e-06	DOWN	AT2G46915.1	Protein of unknown function (DUF3754)
GH_D12G1374	2.58332	1.14407	-1.19748	0.00671633	DOWN	AT2G46930.1	Pectinacetylesterase family protein
GH_D12G1496	0.680555	0.0256205	-4.20007	0.0299757	DOWN	AT5G27720.1	Small nuclear ribonucleoprotein family protein
GH_D12G1937	0.962422	0	-35.9293	9.98557e-14	DOWN	AT1G69850.1	nitrate transporter 1:2
GH_D12G2228	6.59492	0.736194	-3.17905	0.00334154	DOWN	AT1G31730.1	Adaptin family protein
GH_D12G2386	2.27085	0.719492	-1.65754	0.000134957	DOWN	AT3G60580.1	C2H2-like zinc finger protein
GH_D12G2430	6.03708	1.85811	-1.72217	0.000595643	DOWN	AT1G12360.1	Sec1/munc18-like (SM) proteins superfamily
GH_D12G2756	15.7677	6.08885	-1.40131	0.042021	DOWN	AT5G52920.1	plastidic pyruvate kinase beta subunit 1
GH_D12G2780	7.02004	1.66261	-2.09358	0.000282335	DOWN	AT3G48950.1	Pectin lyase-like superfamily protein
GH_D12G2881	6.26668	0.470657	-3.75471	0.0347321	DOWN	AT3G18520.1	histone deacetylase 15
GH_D12G2909	1.15037	0	-10.7064	0.00621079	DOWN	AT3G18100.1	myb domain protein 4r1
GH_D12G2927	1.75821	0.27083	-2.70747	4.73625e-05	DOWN	AT3G17920.1	Outer arm dynein light chain 1 protein
GH_D13G0033	1.09703	0	-22.8793	2.82699e-07	DOWN	AT3G54320.3	Integrase-type DNA-binding superfamily protein
GH_D13G0036	12.424	3.4893	-1.86142	0.0224077	DOWN	AT3G12390.1	Nascent polypeptide-associated complex (NAC), alpha subunit family protein
GH_D13G0970	3.67631	0.58641	-2.66517	0.0410845	DOWN	AT3G03330.1	NAD(P)-binding Rossmann-fold superfamily protein
GH_D13G1006	5.52584	0.011589	-8.2902	0.0320619	DOWN
GH_D13G1214	0.537547	0	-23.3664	2.1692e-05	DOWN	AT3G21430.2	DNA binding
GH_D13G1352	2.46828	0.624674	-2.00303	0.0305039	DOWN	AT1G22540.1	Major facilitator superfamily protein
GH_D13G1459	1.09699	0.207838	-2.41987	0.0137064	DOWN	AT5G56250.1	hapless 8
GH_D13G1486	2.5081	0.192951	-3.6585	0.0351251	DOWN	AT3G13200.1	Cwf15 / Cwc15 cell cycle control family protein
GH_D13G1586	1.4911	0.653498	-1.2041	0.0230558	DOWN	AT5G54860.1	Major facilitator superfamily protein
GH_D13G1609	14.7012	0.294305	-5.64692	0.000755851	DOWN	AT4G05320.4	polyubiquitin 10
GH_D13G1629	0.715325	0	-9.03674	4.68297e-07	DOWN	AT5G54570.1	beta glucosidase 41
GH_D13G1772	0.966608	0.061114	-3.95458	0.0452942	DOWN	AT1G65320.1	Cystathionine beta-synthase (CBS) family protein
GH_D13G1792	1.29981	0.0514955	-4.60873	4.03674e-09	DOWN	AT5G16820.2	heat shock factor 3
GH_D13G1909	6.99419	3.23159	-1.133	3.93388e-06	DOWN	AT5G18480.1	plant glycogenin-like starch initiation protein 6
GH_D13G1970	1.07381	0.058045	-4.1728	0.0119557	DOWN	AT1G54710.1	homolog of yeast autophagy 18 (ATG18) H
GH_D13G2069	0.782164	0	-21.1535	6.11021e-08	DOWN	AT5G10750.1	Protein of unknown function (DUF1336)
GH_D13G2309	49.2511	7.59527	-2.7136	0.0405744	DOWN	AT5G35160.2	Endomembrane protein 70 protein family
GH_scaffold28097_objG0001	186.534	0.273603	-9.33961	2.48791e-20	DOWN	ATMG00980.1	Ribosomal protein S12/S23 family protein
GH_scaffold39339_objG0001	4.88513	0.572951	-3.08972	0.00193816	DOWN	AT3G49720.2	unknown protein; FUNCTIONS IN: molecular_function unknown; INVOLVED IN: biological_process unknown; LOCATED IN: chloroplast thylakoid membrane, Golgi apparatus, plasma membrane, membrane; EXPRESSED IN: 25 plant structures; EXPRESSED DURING: 15 growth stages; BEST Arabidopsis thaliana protein match is: unknown protein (TAIR:AT5G65810.1); Has 64 Blast hits to 64 proteins in 11 species: Archae - 0; …
GH_scaffold9518_objG0001	2.48722	0.290505	-3.1245	0.00222277	DOWN	ATMG00640.1	hydrogen ion transporting ATP synthases, rotational mechanism;zinc ion binding

## Sheet: 10DPA
Table S4-3. The differentially expressed genes (DEGs) ZR_VS_EZ60_10DPA UP:141 DOWN:355 TOTAL:496
Gene_ID	FPKM_EZ60	FPKM_ZR	Log2FC	FDE	UP or DOWN	At_ID	Annotation
GH_A01G0870	0.092201	1.39332	3.83849	0.0381065	UP	AT2G04480.1	unknown protein; BEST Arabidopsis thaliana protein match is: unknown protein (TAIR:AT5G35870.1); Has 38 Blast hits to 38 proteins in 9 species: Archae - 0; Bacteria - 0; Metazoa - 0; Fungi - 0; Plants - 38; Viruses - 0; Other Eukaryotes - 0 (source: NCBI BLink).
GH_A01G2202	2.12698	9.11544	2.17695	0.0107388	UP	AT2G36026.1	Ovate family protein
GH_A01G2240	5.01835	12.8002	1.45662	0.0364731	UP	AT3G52760.1	Integral membrane Yip1 family protein
GH_A01G2259	70.9964	149.675	1.1853	0.0406392	UP	AT2G27770.1	Plant protein of unknown function (DUF868)
GH_A01G2289	0	1.5466	43.971	1.27609e-36	UP	AT3G10060.1	FKBP-like peptidyl-prolyl cis-trans isomerase family protein
GH_A02G0016	0.106485	1.26089	3.6589	0.0145353	UP	AT5G01980.1	RING/U-box superfamily protein
GH_A02G1728	0.127885	2.55588	4.44268	0.0145353	UP	AT4G37880.1	LisH/CRA/RING-U-box domains-containing protein
GH_A02G1772	8.42189	22.5518	1.50742	1.33106e-06	UP	AT5G67540.1	Arabinanase/levansucrase/invertase
GH_A03G1178	0.076609	0.518007	2.79541	0.00380614	UP	AT1G68570.1	Major facilitator superfamily protein
GH_A03G1185	0.0525103	0.672734	3.73808	0.0159215	UP	AT2G02960.3	RING/FYVE/PHD zinc finger superfamily protein
GH_A03G1944	1.21423	9.06537	3.06572	0.00149118	UP	AT2G17230.1	EXORDIUM like 5
GH_A03G2454	0.54053	5.19029	3.35478	0.00252971	UP
GH_A04G0318	0.0826177	1.59229	4.1194	0.0496886	UP	AT3G15352.1	cytochrome c oxidase 17
GH_A04G1056	2.46486	6.76489	1.59593	0.0373148	UP	AT3G54020.1	Arabidopsis Inositol phosphorylceramide synthase 1
GH_A04G1502	0.103462	1.36938	3.8667	0.00326723	UP	AT2G16920.1	ubiquitin-conjugating enzyme 23
GH_A04G1757	0.0529547	0.679114	3.82503	0.0121172	UP	AT1G13980.2	sec7 domain-containing protein
GH_A05G0197	0.120948	0.932546	3.07722	0.0391925	UP	AT2G26640.1	3-ketoacyl-CoA synthase 11
GH_A05G0338	0.0264513	6.96392	7.4509	2.93748e-05	UP	AT5G20630.1	germin 3
GH_A05G1369	1.07231	5.00698	2.31674	0.0447714	UP	AT1G72990.1	beta-galactosidase 17
GH_A05G1584	57.0906	111.698	1.06582	0.0124734	UP	AT5G45950.1	GDSL-like Lipase/Acylhydrolase superfamily protein
GH_A05G1748	0.15881	2.97012	4.34264	0.00234334	UP	AT4G22340.1	cytidinediphosphate diacylglycerol synthase 2
GH_A05G1913	0	0.594217	9.37935	0.0128212	UP	AT2G21520.1	Sec14p-like phosphatidylinositol transfer family protein
GH_A05G1988	0.355796	2.37832	2.87502	0.0306389	UP	AT4G33280.1	AP2/B3-like transcriptional factor family protein
GH_A05G2251	0.150173	1.95945	3.90983	0.0199359	UP	AT5G64260.1	EXORDIUM like 2
GH_A05G3354	0	2.50875	23.1114	8.49707e-11	UP
GH_A05G3496	15.6281	43.8964	1.57366	0.0331071	UP	AT1G02205.3	Fatty acid hydroxylase superfamily
GH_A05G3747	0.103465	4.18737	5.37262	0.00996696	UP	AT3G27530.1	golgin candidate 6
GH_A06G0763	0.134914	3.52532	4.69931	0.015095	UP	AT4G29480.1	Mitochondrial ATP synthase subunit G protein
GH_A06G0953	0.187764	1.42971	3.00807	0.00325482	UP	AT5G11890.1	FUNCTIONS IN: molecular_function unknown; LOCATED IN: plasma membrane; EXPRESSED IN: 12 plant structures; EXPRESSED DURING: 6 growth stages; BEST Arabidopsis thaliana protein match is: Late embryogenesis abundant (LEA) hydroxyproline-rich glycoprotein family (TAIR:AT1G17620.1); Has 1807 Blast hits to 1807 proteins in 277 species: Archae - 0; Bacteria - 0; Metazoa - 736; Fungi - 347; Plants - 385;…
GH_A06G1898	0.231331	2.85066	3.6534	0.00530674	UP	AT3G55770.5	GATA type zinc finger transcription factor family protein
GH_A07G0833	0.0402783	3.89174	6.51933	0.00380614	UP	AT5G59440.3	P-loop containing nucleoside triphosphate hydrolases superfamily protein
GH_A07G1205	0.116355	0.75149	2.79827	0.00213312	UP	AT1G67190.2	F-box/RNI-like superfamily protein
GH_A08G0153	12.2598	44.1076	1.96252	6.49006e-05	UP	AT1G55260.2	Bifunctional inhibitor/lipid-transfer protein/seed storage 2S albumin superfamily protein
GH_A08G1447	0.072494	16.2374	7.79173	0.00501561	UP	AT1G10630.1	ADP-ribosylation factor A1F
GH_A08G1903	16.3007	35.0449	1.22574	0.00395051	UP	AT5G47120.1	BAX inhibitor 1
GH_A09G1057	0	4.9394	35.4829	1.85367e-07	UP	AT2G27920.1	serine carboxypeptidase-like 51
GH_A09G1582	0.107084	2.9891	4.74085	0.0441646	UP	AT3G11530.2	Vacuolar protein sorting 55 (VPS55) family protein
GH_A10G0294	5.29595	13.2819	1.44853	0.00340776	UP	AT1G28400.1	unknown protein; FUNCTIONS IN: molecular_function unknown; INVOLVED IN: biological_process unknown; LOCATED IN: endomembrane system; EXPRESSED IN: 22 plant structures; EXPRESSED DURING: 13 growth stages; BEST Arabidopsis thaliana protein match is: unknown protein (TAIR:AT2G33850.1); Has 45374 Blast hits to 18870 proteins in 668 species: Archae - 72; Bacteria - 1460; Metazoa - 1191; Fungi - 1038; …
GH_A10G1046	1.20271	4.36665	1.95758	0.000348924	UP
GH_A10G1363	0.11058	1.16561	3.46075	0.0141547	UP	AT1G04910.1	O-fucosyltransferase family protein
GH_A10G1945	0	0.892564	24.5148	2.87409e-07	UP	AT1G49540.1	elongator protein 2
GH_A10G2374	0.0301877	2.19957	6.18406	0.00746851	UP	AT1G17860.1	Kunitz family trypsin and protease inhibitor protein
GH_A11G0211	0	4.57188	28.2352	0.0202819	UP	AT5G41210.1	glutathione S-transferase THETA 1
GH_A11G0626	0.621895	4.88422	3.09048	2.86134e-10	UP	AT3G51980.1	ARM repeat superfamily protein
GH_A11G0628	0.0816273	1.03517	3.6917	0.0269983	UP	AT3G58730.1	vacuolar ATP synthase subunit D (VATD) / V-ATPase D subunit / vacuolar proton pump D subunit (VATPD)
GH_A11G0683	0.0119263	0.762949	6.08354	0.00024319	UP	AT5G47750.1	D6 protein kinase like 2
GH_A11G1465	0.141843	2.7717	4.40942	0.000674894	UP	AT3G25150.1	Nuclear transport factor 2 (NTF2) family protein with RNA binding (RRM-RBD-RNP motifs) domain
GH_A11G1870	0.0162097	0.628104	5.38284	0.00394989	UP	AT4G36220.1	ferulic acid 5-hydroxylase 1
GH_A11G2512	0	1.60601	37.9277	9.09685e-15	UP	AT5G17770.1	NADH:cytochrome B5 reductase 1
GH_A11G2630	0.123178	1.2713	3.44906	0.0395849	UP	AT3G05030.1	sodium hydrogen exchanger 2
GH_A11G3616	0	0.830415	9.27261	0.000398569	UP	AT3G14470.1	NB-ARC domain-containing disease resistance protein
GH_A12G2380	0.098826	0.976913	3.32393	0.0483554	UP	AT4G16530.1	Family of unknown function (DUF577)
GH_A13G1033	1.28901	3.33308	1.47694	0.0158469	UP	AT5G17630.1	Nucleotide/sugar transporter family protein
GH_A13G1891	0.0387337	1.48444	4.99884	0.000182508	UP	ATMG01270.1	mitochondrial ribosomal protein S7
GH_A13G2374	0	0.968601	25.0905	0.045136	UP	AT5G19820.1	ARM repeat superfamily protein
GH_D01G0349	0.131551	1.28939	3.37404	0.0209808	UP	AT1G66340.1	Signal transduction histidine kinase, hybrid-type, ethylene sensor
GH_D01G1041	3.68476	9.66902	1.54586	0.00640802	UP	AT1G20760.1	Calcium-binding EF hand family protein
GH_D02G0101	0.308893	1.46399	2.35656	0.000166764	UP
GH_D02G0355	0.205953	0.842029	2.13692	0.00351961	UP	AT1G31710.1	Copper amine oxidase family protein
GH_D02G0451	0.435019	1.89159	2.22261	0.00519977	UP	AT5G46050.1	peptide transporter 3
GH_D02G0697	0.733059	40.2807	5.88954	0.00340776	UP	AT1G43170.8	ribosomal protein 1
GH_D02G0704	7.00875	13.0511	1.04131	0.0157002	UP	AT1G76850.1	exocyst complex component sec5
GH_D02G1909	0.102416	2.14392	4.48184	0.00707227	UP	AT1G28120.1	CONTAINS InterPro DOMAIN/s: Ovarian tumour, otubain (InterPro:IPR003323), Ubiquitin thioesterase Otubain (InterPro:IPR016615), Peptidase C65, otubain (InterPro:IPR019400); Has 413 Blast hits to 411 proteins in 139 species: Archae - 0; Bacteria - 0; Metazoa - 184; Fungi - 83; Plants - 88; Viruses - 0; Other Eukaryotes - 58 (source: NCBI BLink).
GH_D02G2178	0.0959743	2.1833	4.49823	0.0113465	UP
GH_D02G2597	0.197631	2.54393	3.77158	0.00617319	UP	AT5G47320.1	ribosomal protein S19
GH_D02G2634	0.0837207	0.935218	3.47832	0.0317191	UP	AT3G14470.1	NB-ARC domain-containing disease resistance protein
GH_D03G0008	0.146055	1.15084	3.13505	0.0367657	UP	AT3G51480.1	glutamate receptor 3.6
GH_D03G0055	0	0.623605	23.9902	0.00102098	UP	AT4G35830.2	aconitase 1
GH_D03G0098	0.0535157	0.693862	3.74474	0.0269983	UP	AT2G17990.1	BEST Arabidopsis thaliana protein match is: kinectin-related (TAIR:AT5G66250.3); Has 7578 Blast hits to 6129 proteins in 783 species: Archae - 220; Bacteria - 1045; Metazoa - 3605; Fungi - 575; Plants - 442; Viruses - 38; Other Eukaryotes - 1653 (source: NCBI BLink).
GH_D03G0578	0.0269803	0.628737	4.41083	0.00155539	UP	AT5G49030.3	tRNA synthetase class I (I, L, M and V) family protein
GH_D03G0765	0.199271	2.35155	3.72011	0.0186633	UP	AT1G80000.2	CASC3/Barentsz eIF4AIII binding
GH_D03G1426	0	0.763346	21.8368	0.000497945	UP	AT3G18790.1	FUNCTIONS IN: molecular_function unknown; INVOLVED IN: biological_process unknown; LOCATED IN: chloroplast; EXPRESSED IN: 22 plant structures; EXPRESSED DURING: 13 growth stages; CONTAINS InterPro DOMAIN/s: Isy1-like splicing (InterPro:IPR009360); Has 1147 Blast hits to 965 proteins in 236 species: Archae - 12; Bacteria - 13; Metazoa - 351; Fungi - 230; Plants - 49; Viruses - 9; Other Eukaryotes …
GH_D04G0197	0	0.879749	27.94	0.0225084	UP	AT3G10690.1	DNA GYRASE A
GH_D04G0444	0.147401	1.16766	3.08627	0.0315492	UP	AT3G02150.1	plastid transcription factor 1
GH_D04G0463	0.205466	7.24637	5.27372	0.0115798	UP	AT5G39380.1	Plant calmodulin-binding protein-related
GH_D04G1474	0.494063	4.04061	3.09768	0.00946339	UP	ATMG00665.1	NADH dehydrogenase 5B
GH_D05G0264	0	0.529377	8.88375	0.0278607	UP	AT2G40570.1	initiator tRNA phosphoribosyl transferase family protein
GH_D05G0803	0	2.57191	11.6762	0.00182848	UP	AT3G11590.1	unknown protein; LOCATED IN: plasma membrane; EXPRESSED IN: 22 plant structures; EXPRESSED DURING: 13 growth stages; BEST Arabidopsis thaliana protein match is: unknown protein (TAIR:AT5G22310.1); Has 22320 Blast hits to 15179 proteins in 1213 species: Archae - 372; Bacteria - 2307; Metazoa - 10906; Fungi - 1700; Plants - 1146; Viruses - 65; Other Eukaryotes - 5824 (source: NCBI BLink).
GH_D05G0839	0.0779677	0.629661	3.14546	0.0486054	UP	AT3G52890.2	KCBP-interacting protein kinase
GH_D05G1063	68.0135	171.956	1.41621	0.044973	UP
GH_D05G1502	0.0729757	3.32165	5.59612	0.0041104	UP	AT1G72280.1	endoplasmic reticulum oxidoreductins 1
GH_D05G1846	0.074858	15.7493	7.69891	0.00376971	UP	AT1G76200.1	unknown protein; Has 96 Blast hits to 96 proteins in 48 species: Archae - 0; Bacteria - 0; Metazoa - 0; Fungi - 47; Plants - 38; Viruses - 0; Other Eukaryotes - 11 (source: NCBI BLink).
GH_D05G1867	0.173806	1.86318	3.53521	0.0238617	UP	AT1G20270.1	2-oxoglutarate (2OG) and Fe(II)-dependent oxygenase superfamily protein
GH_D05G2004	0.116294	3.6234	4.96705	1.54653e-10	UP	AT1G75050.1	Pathogenesis-related thaumatin superfamily protein
GH_D05G2125	1.04433	55.2851	5.83012	1.82553e-06	UP	AT5G01075.1	Glycosyl hydrolase family 35 protein
GH_D05G2626	0.451035	1.92199	2.14217	0.00444561	UP	AT4G39250.1	RAD-like 1
GH_D05G3289	0.0784037	1.76694	4.38775	0.000271693	UP	AT1G23750.1	Nucleic acid-binding, OB-fold-like protein
GH_D05G3790	33.2251	83.1344	1.42943	0.00531474	UP	AT5G53750.1	CBS domain-containing protein
GH_D05G3852	0.580014	1.63822	1.59604	2.00206e-06	UP	AT3G20720.2	unknown protein; FUNCTIONS IN: molecular_function unknown; INVOLVED IN: biological_process unknown; EXPRESSED IN: 22 plant structures; EXPRESSED DURING: 13 growth stages.
GH_D05G3873	0.00899267	1.32882	7.12032	7.9989e-07	UP	AT2G16950.2	transportin 1
GH_D05G3926	3.49036	9.98145	1.60931	0.00290561	UP	AT1G05170.1	Galactosyltransferase family protein
GH_D06G0433	0.230707	1.23394	2.4837	5.06095e-05	UP	AT1G75710.1	C2H2-like zinc finger protein
GH_D06G0525	0.0641377	1.08336	3.66572	0.0371579	UP
GH_D06G0570	0.668095	3.19243	2.32781	0.0103427	UP	ATMG01190.1	ATP synthase subunit 1
GH_D06G0935	3.47788	7.72842	1.26163	8.53175e-06	UP	AT1G14560.1	Mitochondrial substrate carrier family protein
GH_D06G1080	0.350567	2.58676	2.98019	0.0352859	UP	AT4G30600.1	signal recognition particle receptor alpha subunit family protein
GH_D06G1145	0.247398	2.41142	3.37686	0.00639991	UP	AT4G31860.1	Protein phosphatase 2C family protein
GH_D06G1693	0	1.12489	9.57944	0.00483529	UP	AT3G14130.1	Aldolase-type TIM barrel family protein
GH_D07G0245	13.7563	27.9655	1.14398	0.00896882	UP	AT5G11770.1	NADH-ubiquinone oxidoreductase 20 kDa subunit, mitochondrial
GH_D07G0836	0	2.76327	33.6762	1.84448e-17	UP	AT5G59440.3	P-loop containing nucleoside triphosphate hydrolases superfamily protein
GH_D07G2036	0.105736	0.858964	2.98229	0.0339453	UP	AT3G22260.1	Cysteine proteinases superfamily protein
GH_D07G2284	0.121519	1.44123	3.7016	0.0306389	UP	AT3G01090.2	SNF1 kinase homolog 10
GH_D07G2487	0.48317	16.5911	5.23089	0.0392721	UP	AT3G27430.2	N-terminal nucleophile aminohydrolases (Ntn hydrolases) superfamily protein
GH_D08G0287	0.033883	1.19941	5.24902	0.00240646	UP	AT5G57560.1	Xyloglucan endotransglucosylase/hydrolase family protein
GH_D08G0519	0.124888	0.662056	2.53563	0.0426324	UP	AT3G63380.1	ATPase E1-E2 type family protein / haloacid dehalogenase-like hydrolase family protein
GH_D08G1473	0.141606	3.23331	4.61519	0.0141163	UP	AT1G02500.2	S-adenosylmethionine synthetase 1
GH_D08G2028	5.7888	21.6637	2.00482	0.0482743	UP	AT1G12500.1	Nucleotide-sugar transporter family protein
GH_D08G2632	0.0161003	1.35954	6.50566	0.0362324	UP	AT3G19770.1	Vacuolar sorting protein 9 (VPS9) domain
GH_D08G2817	13.6305	27.4642	1.13382	2.93655e-05	UP
GH_D09G0104	0.0803123	1.07651	3.77782	0.00161341	UP	AT5G39250.1	F-box family protein
GH_D09G0555	0.103457	2.50409	4.48219	0.0143333	UP	AT3G47370.3	Ribosomal protein S10p/S20e family protein
GH_D09G0892	0.364011	1.0634	1.70477	0.0170819	UP	AT4G18820.1	AAA-type ATPase family protein
GH_D09G2118	0	0.630444	8.78339	0.00130783	UP	AT2G33205.1	Serinc-domain containing serine and sphingolipid biosynthesis protein
GH_D11G0050	0.189655	25.6932	7.09273	0.00363686	UP	AT1G48830.2	Ribosomal protein S7e family protein
GH_D11G0347	0.096345	1.51893	3.98672	5.82668e-05	UP	AT5G47880.2	eukaryotic release factor 1-1
GH_D11G1327	0.0674433	0.526348	3.02581	3.9059e-05	UP	AT3G22750.1	Protein kinase superfamily protein
GH_D11G2064	0	4.31427	11.9768	0.000330128	UP	AT4G02630.1	Protein kinase superfamily protein
GH_D11G3723	0.0857917	1.10755	3.77703	0.0427713	UP	AT2G36880.2	methionine adenosyltransferase 3
GH_D11G3774	0.12413	0.695963	2.51835	0.0108845	UP	AT5G14050.1	Transducin/WD40 repeat-like superfamily protein
GH_D12G0244	0.112477	0.725381	2.7269	0.0271223	UP	AT2G15760.1	Protein of unknown function (DUF1645)
GH_D12G0274	0	5.06144	10.3504	0.00634634	UP	AT2G21660.2	cold, circadian rhythm, and rna binding 2
GH_D12G0396	0	14.0042	31.4906	0.00557528	UP	AT1G15120.1	Ubiquinol-cytochrome C reductase hinge protein
GH_D12G2150	0	2.22365	36.5797	0.0004611	UP	AT5G61760.1	inositol polyphosphate kinase 2 beta
GH_D12G2151	0.0262747	0.851561	5.02138	0.0175319	UP	AT5G61750.1	RmlC-like cupins superfamily protein
GH_D13G0300	0.114277	2.58406	4.63466	0.000285126	UP	AT4G39050.1	Kinesin motor family protein
GH_D13G0405	0.149009	2.13411	3.92779	0.0134396	UP	AT4G34040.1	RING/U-box superfamily protein
GH_D13G0991	2.02612	4.94976	1.40325	0.015959	UP	AT2G16530.1	3-oxo-5-alpha-steroid 4-dehydrogenase family protein
GH_D13G1482	0.141233	1.25945	3.25528	0.0269271	UP	AT4G26570.1	calcineurin B-like 3
GH_D13G1543	0.161203	3.00983	4.32278	1.19681e-08	UP	AT4G26640.2	WRKY family transcription factor family protein
GH_D13G1544	0.167502	2.01958	3.69724	0.0251198	UP	AT1G31814.1	FRIGidA like 2
GH_D13G1634	2.77675	6.42189	1.31888	0.0338262	UP	AT4G27280.1	Calcium-binding EF-hand family protein
GH_D13G2034	6.03164	16.0605	1.49664	0.000284315	UP
GH_D13G2117	0.245705	14.0908	5.8947	0.0269271	UP	AT2G32060.2	Ribosomal protein L7Ae/L30e/S12e/Gadd45 family protein
GH_D13G2369	0	1.70229	35.9481	1.83824e-10	UP	AT3G06790.2	plastid developmental protein DAG, putative
GH_scaffold12226_objG0002	0.581409	4.18012	2.87884	0.0207947	UP	AT2G07785.1	NADH dehydrogenase family protein
GH_scaffold20318_objG0001	0.323067	3.75691	3.56787	0.000559405	UP
GH_scaffold23351_objG0001	0.319059	3.14888	3.3441	0.00380614	UP	ATMG00560.1	Nucleic acid-binding, OB-fold-like protein
GH_scaffold23635_objG0001	0.786552	2.9832	2.01865	0.0202819	UP
GH_scaffold23635_objG0002	0.44771	3.65802	3.13168	0.00312698	UP	ATMG00210.1	ribosomal protein L5
GH_scaffold23635_objG0003	0.398654	3.41733	3.15498	0.00639991	UP	ATMG00560.1	Nucleic acid-binding, OB-fold-like protein
GH_scaffold35424_objG0001	0.536975	3.83927	2.87366	0.0203492	UP	ATMG00520.1	Intron maturase, type II family protein
GH_A01G0743	3.64925	0.69585	-2.23323	5.07243e-05	DOWN	AT5G54840.1	Ras-related small GTP-binding family protein
GH_A01G0803	0.656226	0	-21.2863	1.75398e-09	DOWN	AT1G50650.1	Stigma-specific Stig1 family protein
GH_A01G0884	16.0188	0.149428	-6.56808	0.0162431	DOWN	AT3G07680.1	emp24/gp25L/p24 family/GOLD family protein
GH_A01G0960	1.34698	0.114681	-3.32332	0.0114742	DOWN	AT5G51510.1	unknown protein; CONTAINS InterPro DOMAIN/s: Protein of unknown function DUF1352 (InterPro:IPR009787); Has 30201 Blast hits to 17322 proteins in 780 species: Archae - 12; Bacteria - 1396; Metazoa - 17338; Fungi - 3422; Plants - 5037; Viruses - 0; Other Eukaryotes - 2996 (source: NCBI BLink).
GH_A01G1052	84.4536	21.5501	-1.84338	0.00617319	DOWN	AT1G20450.1	Dehydrin family protein
GH_A01G1076	1.20592	0.020013	-5.26487	0.0101905	DOWN	AT1G20100.1	unknown protein; BEST Arabidopsis thaliana protein match is: unknown protein (TAIR:AT1G75860.1); Has 471 Blast hits to 438 proteins in 92 species: Archae - 0; Bacteria - 14; Metazoa - 217; Fungi - 43; Plants - 91; Viruses - 1; Other Eukaryotes - 105 (source: NCBI BLink).
GH_A01G1233	0.719722	0	-23.5357	9.37084e-13	DOWN	AT1G27595.1	CONTAINS InterPro DOMAIN/s: Symplekin tight junction protein C-terminal (InterPro:IPR022075); BEST Arabidopsis thaliana protein match is: HEAT repeat-containing protein (TAIR:AT5G01400.1); Has 593 Blast hits to 297 proteins in 111 species: Archae - 0; Bacteria - 3; Metazoa - 139; Fungi - 49; Plants - 57; Viruses - 0; Other Eukaryotes - 345 (source: NCBI BLink).
GH_A01G1798	2.63031	0.905672	-1.38683	0.000962302	DOWN	AT2G20980.1	minichromosome maintenance 10
GH_A01G1969	33.5293	0.927537	-5.00846	0.0202819	DOWN	AT2G15960.1	unknown protein; Has 14 Blast hits to 14 proteins in 5 species: Archae - 0; Bacteria - 0; Metazoa - 0; Fungi - 0; Plants - 14; Viruses - 0; Other Eukaryotes - 0 (source: NCBI BLink).
GH_A01G2022	1.1534	0	-9.39602	0.0315776	DOWN	AT1G53710.2	Calcineurin-like metallo-phosphoesterase superfamily protein
GH_A01G2224	1.00485	0	-7.75537	0.0225944	DOWN	AT2G23930.1	probable small nuclear ribonucleoprotein G
GH_A01G2260	12.5553	1.84159	-2.62608	0.0275409	DOWN	AT3G44735.2	PHYTOSULFOKINE 3 PRECURSOR
GH_A02G0045	0.833565	0.142697	-2.37808	3.15532e-06	DOWN	AT5G01840.1	ovate family protein 1
GH_A02G0058	1.51605	0	-23.3941	1.35754e-13	DOWN	AT2G38410.1	ENTH/VHS/GAT family protein
GH_A02G0441	10.3943	0.255767	-5.22389	0.000140114	DOWN	AT2G33410.1	RNA-binding (RRM/RBD/RNP motifs) family protein
GH_A02G0615	0.522139	0	-7.23014	0.0396152	DOWN	AT3G15580.1	Ubiquitin-like superfamily protein
GH_A02G1584	11.2864	0.0575865	-7.00179	0.0199359	DOWN	AT5G65207.1	unknown protein; BEST Arabidopsis thaliana protein match is: unknown protein (TAIR:AT5G10040.1); Has 30201 Blast hits to 17322 proteins in 780 species: Archae - 12; Bacteria - 1396; Metazoa - 17338; Fungi - 3422; Plants - 5037; Viruses - 0; Other Eukaryotes - 2996 (source: NCBI BLink).
GH_A02G1585	40.678	1.11553	-5.00757	0.001833	DOWN	AT5G65207.1	unknown protein; BEST Arabidopsis thaliana protein match is: unknown protein (TAIR:AT5G10040.1); Has 30201 Blast hits to 17322 proteins in 780 species: Archae - 12; Bacteria - 1396; Metazoa - 17338; Fungi - 3422; Plants - 5037; Viruses - 0; Other Eukaryotes - 2996 (source: NCBI BLink).
GH_A02G1732	1.11478	0	-23.3009	3.48491e-09	DOWN	AT5G65685.1	UDP-Glycosyltransferase superfamily protein
GH_A02G1741	126.888	47.3048	-1.31087	0.0179138	DOWN	AT4G37830.1	cytochrome c oxidase-related
GH_A02G1883	4.42255	0.182291	-4.42463	0.0410261	DOWN	AT2G23780.1	RING/U-box superfamily protein
GH_A03G0533	0.602853	0	-8.82711	0.0226727	DOWN	AT1G07620.1	GTP-binding protein Obg/CgtA
GH_A03G0896	2.8638	0.0822565	-4.95208	0.0246268	DOWN	AT5G38920.1	Polynucleotidyl transferase, ribonuclease H-like superfamily protein
GH_A03G1324	4.17735	0.0943825	-5.24046	0.00290561	DOWN	AT2G02010.1	glutamate decarboxylase 4
GH_A03G1391	0.671637	0	-8.37	4.39471e-05	DOWN	AT2G01660.1	plasmodesmata-located protein 6
GH_A03G1834	26.7691	2.2341	-3.41712	0.0364731	DOWN	AT4G10265.1	Wound-responsive family protein
GH_A03G1835	35.5847	1.23565	-4.66307	0.00735774	DOWN	AT4G10265.1	Wound-responsive family protein
GH_A03G1837	4.95001	0.11321	-5.03875	0.0446657	DOWN	AT4G10265.1	Wound-responsive family protein
GH_A03G2125	4.0453	1.51436	-1.25054	0.0237422	DOWN	AT1G49780.1	plant U-box 26
GH_A03G2371	11.8768	0.686051	-3.95186	0.00183806	DOWN
GH_A04G0286	2.6036	0.89903	-1.42076	0.00751301	DOWN	AT4G27435.1	Protein of unknown function (DUF1218)
GH_A04G0867	1.28329	0.094884	-3.60917	0.041351	DOWN	AT5G03560.1	Tetratricopeptide repeat (TPR)-like superfamily protein
GH_A04G0988	7.71066	0.125827	-5.77808	0.00582841	DOWN	AT5G59840.1	Ras-related small GTP-binding family protein
GH_A04G1009	8.97434	2.04862	-1.98252	7.1189e-05	DOWN	AT5G02420.1	unknown protein; Has 90 Blast hits to 90 proteins in 10 species: Archae - 0; Bacteria - 0; Metazoa - 0; Fungi - 0; Plants - 90; Viruses - 0; Other Eukaryotes - 0 (source: NCBI BLink).
GH_A04G1306	0.858659	0	-20.5506	0.00573565	DOWN	AT5G28000.1	Polyketide cyclase/dehydrase and lipid transport superfamily protein
GH_A04G1488	0.631992	0.009829	-5.13868	0.00160214	DOWN	AT4G34630.1	unknown protein; Has 30 Blast hits to 30 proteins in 10 species: Archae - 0; Bacteria - 2; Metazoa - 0; Fungi - 0; Plants - 24; Viruses - 0; Other Eukaryotes - 4 (source: NCBI BLink).
GH_A04G1493	0.636069	0	-8.94629	0.0494003	DOWN	AT2G21540.3	SEC14-like 3
GH_A05G0181	26.5147	1.58952	-3.92329	0.0322967	DOWN	AT5G25940.1	early nodulin-related
GH_A05G0182	31.8845	4.58433	-2.66575	0.0481203	DOWN	AT5G25940.1	early nodulin-related
GH_A05G0284	16.0424	6.26454	-1.24921	5.60256e-06	DOWN	AT4G29430.1	ribosomal protein S15A E
GH_A05G0491	3.20558	0	-11.1325	1.14394e-06	DOWN	AT4G32770.1	tocopherol cyclase, chloroplast / vitamin E deficient 1 (VTE1) / sucrose export defective 1 (SXD1)
GH_A05G0528	0.943427	0	-9.46439	2.46412e-06	DOWN	AT2G24280.1	alpha/beta-Hydrolases superfamily protein
GH_A05G0629	1.70115	0.137442	-3.44688	0.0246268	DOWN	AT5G10770.1	Eukaryotic aspartyl protease family protein
GH_A05G0735	8.54725	0.213306	-5.1951	0.0148467	DOWN	AT2G26920.1	Ubiquitin-associated/translation elongation factor EF1B protein
GH_A05G0895	1.25112	0	-9.29051	2.03898e-05	DOWN	AT3G47160.1	RING/U-box superfamily protein
GH_A05G0959	3.66244	0.67711	-2.26118	0.00922237	DOWN	AT2G39700.1	expansin A4
GH_A05G1068	0.790805	0	-22.891	3.45858e-11	DOWN	AT5G60760.1	P-loop containing nucleoside triphosphate hydrolases superfamily protein
GH_A05G1129	4.16555	1.08655	-1.76894	0.0137968	DOWN	AT1G07090.1	Protein of unknown function (DUF640)
GH_A05G1208	1.41908	0.108481	-3.45495	0.0403636	DOWN	AT1G15910.1	XH/XS domain-containing protein
GH_A05G1302	1.45501	0.060285	-4.32037	0.0024608	DOWN	AT1G15260.1	unknown protein; BEST Arabidopsis thaliana protein match is: unknown protein (TAIR:AT3G16070.1); Has 28 Blast hits to 28 proteins in 7 species: Archae - 0; Bacteria - 0; Metazoa - 0; Fungi - 0; Plants - 28; Viruses - 0; Other Eukaryotes - 0 (source: NCBI BLink).
GH_A05G1328	0.78163	0	-26.6912	1.10845e-10	DOWN	AT1G52150.1	Homeobox-leucine zipper family protein / lipid-binding START domain-containing protein
GH_A05G1459	0.699832	0	-8.54094	0.000948858	DOWN	AT5G45100.1	SBP (S-ribonuclease binding protein) family protein
GH_A05G1473	0.556566	0	-22.3309	2.35134e-07	DOWN	AT1G30330.1	auxin response factor 6
GH_A05G1685	6.20409	1.11421	-2.31248	0.0148772	DOWN	AT1G11530.1	C-terminal cysteine residue is changed to a serine 1
GH_A05G1877	0.898252	0	-10.0681	0.00117616	DOWN	AT1G19870.1	IQ-domain 32
GH_A05G1884	0.613518	0	-8.21516	0.049025	DOWN	AT1G75540.1	salt tolerance homolog2
GH_A05G1998	0.747288	0.0032835	-6.76557	0.0477565	DOWN	AT2G26510.1	Xanthine/uracil permease family protein
GH_A05G2398	3.51137	0.23289	-3.80079	0.0107263	DOWN	AT2G34300.2	S-adenosyl-L-methionine-dependent methyltransferases superfamily protein
GH_A05G2400	5.16037	0.188892	-4.65081	0.000180925	DOWN	AT1G21380.1	target of Myb protein 1
GH_A05G2593	7.76205	0.058273	-6.83436	0.00580302	DOWN	AT1G19530.1	unknown protein; FUNCTIONS IN: molecular_function unknown; INVOLVED IN: N-terminal protein myristoylation, anaerobic respiration; LOCATED IN: cellular_component unknown; EXPRESSED IN: leaf apex, inflorescence meristem, hypocotyl, root, flower; EXPRESSED DURING: petal differentiation and expansion stage; Has 47 Blast hits to 47 proteins in 13 species: Archae - 0; Bacteria - 0; Metazoa - 0; Fungi -…
GH_A05G2601	6.79563	2.13592	-1.51284	0.0207947	DOWN	AT5G42770.2	Maf-like protein
GH_A05G2610	0.930436	0	-23.2326	8.42613e-12	DOWN	AT5G42620.1	metalloendopeptidases;zinc ion binding
GH_A05G3138	3.69523	1.52379	-1.15759	0.00946339	DOWN	AT1G14040.1	EXS (ERD1/XPR1/SYG1) family protein
GH_A05G3783	9.39475	2.87736	-1.5528	0.0347309	DOWN	AT1G23740.1	Oxidoreductase, zinc-binding dehydrogenase family protein
GH_A05G3813	0.632698	0	-36.3688	7.21691e-14	DOWN	AT5G14940.1	Major facilitator superfamily protein
GH_A05G3859	5.40174	1.50468	-1.72302	0.0416396	DOWN	AT1G26880.1	Ribosomal protein L34e superfamily protein
GH_A05G3993	0.678489	0	-9.82854	0.0101909	DOWN	AT1G29400.2	MEI2-like protein 5
GH_A05G4184	2.84328	0.446047	-2.47612	0.0367777	DOWN	AT3G54290.1	FUNCTIONS IN: molecular_function unknown; INVOLVED IN: N-terminal protein myristoylation; LOCATED IN: chloroplast; EXPRESSED IN: 23 plant structures; EXPRESSED DURING: 13 growth stages; CONTAINS InterPro DOMAIN/s: Haemerythrin/HHE cation-binding motif (InterPro:IPR012312); Has 59 Blast hits to 59 proteins in 14 species: Archae - 0; Bacteria - 2; Metazoa - 0; Fungi - 0; Plants - 56; Viruses - 0; O…
GH_A06G0035	23.1209	3.48165	-2.56425	0.0458057	DOWN	AT1G75750.1	GAST1 protein homolog 1
GH_A06G0063	0.674616	0	-8.73031	0.0477565	DOWN	AT1G75450.1	cytokinin oxidase 5
GH_A06G0251	3.94297	0.457736	-2.93324	0.0137968	DOWN	AT3G49780.1	phytosulfokine 4 precursor
GH_A06G0300	1.46867	0.252097	-2.40362	0.0447714	DOWN	AT5G65640.1	beta HLH protein 93
GH_A06G0432	8.78586	2.93358	-1.44384	0.0128889	DOWN
GH_A06G0757	31.388	0.358681	-6.24193	0.0262457	DOWN	AT5G56710.1	Ribosomal protein L31e family protein
GH_A06G1120	5.75016	0.351736	-3.92667	0.0123896	DOWN	AT1G55260.2	Bifunctional inhibitor/lipid-transfer protein/seed storage 2S albumin superfamily protein
GH_A06G1778	8.93403	3.19353	-1.33115	0.00725618	DOWN	AT4G22310.1	Uncharacterised protein family (UPF0041)
GH_A06G2373	0.998538	0	-8.69353	0.000353539	DOWN	AT5G47650.1	nudix hydrolase homolog 2
GH_A07G0094	6.16949	1.51389	-1.8544	0.00138178	DOWN	AT3G16490.1	IQ-domain 26
GH_A07G0128	1.04837	0.192951	-2.26879	0.034316	DOWN	AT2G26150.1	heat shock transcription factor A2
GH_A07G0189	8.53742	3.14367	-1.2876	0.0269983	DOWN	AT5G20900.1	jasmonate-zim-domain protein 12
GH_A07G0359	1.48207	0	-9.38266	0.00216543	DOWN	AT5G11000.1	Plant protein of unknown function (DUF868)
GH_A07G0539	1.43299	0.391639	-1.71189	0.0444559	DOWN	AT5G50900.1	ARM repeat superfamily protein
GH_A07G1263	2.51671	0.82086	-1.4566	0.00756261	DOWN	AT2G27130.1	Bifunctional inhibitor/lipid-transfer protein/seed storage 2S albumin superfamily protein
GH_A07G1524	3.49769	1.46123	-1.11581	0.046275	DOWN	AT4G01310.1	Ribosomal L5P family protein
GH_A07G1582	0.830009	0	-21.9031	0.00180203	DOWN	AT2G45400.1	NAD(P)-binding Rossmann-fold superfamily protein
GH_A07G2532	3.30778	1.37844	-1.12695	0.0123896	DOWN	AT5G39090.1	HXXXD-type acyl-transferase family protein
GH_A07G2548	0.755205	0	-7.30297	0.0109042	DOWN	AT5G14360.1	Ubiquitin-like superfamily protein
GH_A07G2574	1.56359	0	-8.27991	0.00391719	DOWN	AT3G27200.1	Cupredoxin superfamily protein
GH_A07G2582	1.59938	0.191181	-2.83219	0.00376387	DOWN	AT5G14150.1	Protein of unknown function, DUF642
GH_A08G0306	3.59919	1.20521	-1.48503	0.0107263	DOWN	AT2G44300.1	Bifunctional inhibitor/lipid-transfer protein/seed storage 2S albumin superfamily protein
GH_A08G0320	2.03176	0.082461	-4.50807	0.0410261	DOWN	AT5G13490.2	ADP/ATP carrier 2
GH_A08G0370	1.19342	0	-8.29001	0.000298502	DOWN	AT4G33565.1	RING/U-box superfamily protein
GH_A08G0404	4.20241	1.78593	-1.09696	0.0117176	DOWN	AT3G62140.1	CONTAINS InterPro DOMAIN/s: NEFA-interacting nuclear protein NIP30, N-terminal (InterPro:IPR019331); Has 398 Blast hits to 395 proteins in 139 species: Archae - 0; Bacteria - 6; Metazoa - 193; Fungi - 83; Plants - 36; Viruses - 0; Other Eukaryotes - 80 (source: NCBI BLink).
GH_A08G0461	2.50196	0.315719	-2.81978	0.0481806	DOWN	AT2G47520.1	Integrase-type DNA-binding superfamily protein
GH_A08G0573	10.9973	4.78331	-1.05264	0.0351145	DOWN	AT4G15000.1	Ribosomal L27e protein family
GH_A08G0595	14.5457	5.07401	-1.37608	0.00698406	DOWN	AT2G44500.1	O-fucosyltransferase family protein
GH_A08G1219	28.8303	0.440034	-5.7835	0.0406392	DOWN	AT3G53740.4	Ribosomal protein L36e family protein
GH_A08G1264	6.4448	0.492506	-3.60965	5.9681e-14	DOWN	AT4G10955.2	alpha/beta-Hydrolases superfamily protein
GH_A08G1879	3.18615	0.060826	-5.41206	0.000962302	DOWN	AT3G10950.1	Zinc-binding ribosomal protein family protein
GH_A08G2567	1.0008	0	-9.65324	2.60414e-05	DOWN	AT3G07020.1	UDP-Glycosyltransferase superfamily protein
GH_A08G2766	37.2785	15.7436	-1.10892	0.0214314	DOWN
GH_A08G2835	1.89416	0	-23.2579	0.000432932	DOWN	AT5G11600.1	unknown protein; FUNCTIONS IN: molecular_function unknown; INVOLVED IN: biological_process unknown; LOCATED IN: chloroplast; EXPRESSED IN: 20 plant structures; EXPRESSED DURING: 11 growth stages; BEST Arabidopsis thaliana protein match is: unknown protein (TAIR:AT1G19990.1); Has 1807 Blast hits to 1807 proteins in 277 species: Archae - 0; Bacteria - 0; Metazoa - 736; Fungi - 347; Plants - 385; Vi…
GH_A09G0058	1.02476	0	-9.76397	0.0170819	DOWN	AT1G21610.1	wound-responsive family protein
GH_A09G0178	10.3399	2.91516	-1.63397	0.0273672	DOWN	AT3G28917.1	mini zinc finger 2
GH_A09G0654	15.805	0.953701	-3.89956	0.0385051	DOWN	AT1G68510.1	LOB domain-containing protein 42
GH_A09G0738	6.8497	0	-40.2041	6.52701e-17	DOWN	AT5G27600.1	long-chain acyl-CoA synthetase 7
GH_A09G0855	6.57745	2.89359	-1.03118	0.0401345	DOWN	AT3G17510.1	CBL-interacting protein kinase 1
GH_A09G0951	0.682199	0	-9.70664	0.00305189	DOWN	AT1G56130.1	Leucine-rich repeat transmembrane protein kinase
GH_A09G1139	46.997	0.221626	-7.49361	0.0258258	DOWN	AT2G27730.1	copper ion binding
GH_A09G1239	0.683505	0	-23.0416	1.19995e-07	DOWN	AT2G26780.1	ARM repeat superfamily protein
GH_A09G1392	14.1802	6.33347	-1.02866	0.00647135	DOWN	AT1G01170.2	Protein of unknown function (DUF1138)
GH_A09G1680	2.89934	0.543462	-2.23343	0.0393643	DOWN	AT2G42760.1	unknown protein; CONTAINS InterPro DOMAIN/s: Protein of unknown function DUF1685 (InterPro:IPR012881); Has 170 Blast hits to 164 proteins in 34 species: Archae - 0; Bacteria - 1; Metazoa - 26; Fungi - 10; Plants - 107; Viruses - 0; Other Eukaryotes - 26 (source: NCBI BLink).
GH_A09G1724	1.54992	0.648862	-1.11231	0.0179138	DOWN	AT2G28930.2	protein kinase 1B
GH_A09G1889	9.20207	2.32713	-1.82361	0.0418668	DOWN	AT2G44130.1	Galactose oxidase/kelch repeat superfamily protein
GH_A10G0064	6.43889	1.20845	-2.23294	0.0105095	DOWN	AT5G44400.1	FAD-binding Berberine family protein
GH_A10G0232	5.39631	0	-9.26342	5.75597e-05	DOWN	AT4G05070.1	Wound-responsive family protein
GH_A10G0270	1.95295	0.139028	-3.53957	0.0418668	DOWN	AT4G03510.2	RING membrane-anchor 1
GH_A10G0309	1.06642	0	-35.5038	2.9808e-21	DOWN	AT5G45970.1	RAC-like 2
GH_A10G0399	2.63167	0	-22.191	5.23086e-09	DOWN	AT1G78520.1	Carbohydrate-binding X8 domain superfamily protein
GH_A10G0525	7.57493	0.176426	-5.2254	0.0083905	DOWN	AT1G72430.1	SAUR-like auxin-responsive protein family
GH_A10G1096	1.02057	0.0855525	-3.40339	0.0177426	DOWN	AT2G33310.3	auxin-induced protein 13
GH_A10G1122	0.588893	0	-22.5824	1.62324e-20	DOWN	AT3G23430.1	phosphate 1
GH_A10G1550	2.205	0.0703855	-4.60469	0.049025	DOWN	AT3G59650.1	mitochondrial ribosomal protein L51/S25/CI-B8 family protein
GH_A10G1905	2.13819	0.119762	-4.01543	0.00620991	DOWN	AT3G06550.3	O-acetyltransferase family protein
GH_A10G1989	6.41672	0	-23.1225	0.000731515	DOWN	AT3G05550.1	Hypoxia-responsive family protein
GH_A10G2232	3.53605	0.803759	-1.97651	0.0200419	DOWN	AT3G54870.1	Armadillo/beta-catenin repeat family protein / kinesin motor family protein
GH_A10G2306	2.64918	0.0233985	-6.42356	0.00126057	DOWN
GH_A10G2382	0.767509	0	-21.8607	7.40022e-19	DOWN	AT5G13670.1	nodulin MtN21 /EamA-like transporter family protein
GH_A10G2626	0.617045	0.028939	-4.05692	0.000354298	DOWN	AT3G11180.1	2-oxoglutarate (2OG) and Fe(II)-dependent oxygenase superfamily protein
GH_A11G0030	2.85738	0.934026	-1.50123	0.0162115	DOWN	AT1G18210.2	Calcium-binding EF-hand family protein
GH_A11G0181	19.935	6.61289	-1.47602	0.00589217	DOWN	AT4G24130.1	Protein of unknown function, DUF538
GH_A11G0455	4.15005	1.23213	-1.61132	0.0481806	DOWN	AT2G17790.1	VPS35 homolog A
GH_A11G0541	1.08338	0.156228	-2.5299	0.00776158	DOWN
GH_A11G0588	9.77104	3.23284	-1.45872	0.041351	DOWN	AT5G09760.1	Plant invertase/pectin methylesterase inhibitor superfamily
GH_A11G0794	0.551603	0	-22.7855	1.72104e-10	DOWN	AT2G44950.1	histone mono-ubiquitination 1
GH_A11G0951	3.11988	0.109367	-4.69756	4.91122e-05	DOWN	AT2G46080.1	CONTAINS InterPro DOMAIN/s: Protein BYPASS related (InterPro:IPR008511); BEST Arabidopsis thaliana protein match is: Protein of unknown function (DUF793) (TAIR:AT1G01550.2); Has 153 Blast hits to 139 proteins in 20 species: Archae - 0; Bacteria - 2; Metazoa - 1; Fungi - 0; Plants - 150; Viruses - 0; Other Eukaryotes - 0 (source: NCBI BLink).
GH_A11G1044	0.600521	0	-30.2107	4.24013e-07	DOWN
GH_A11G1094	2.90658	0.01384	-7.48074	0.0153997	DOWN	AT4G01690.1	Flavin containing amine oxidoreductase family
GH_A11G1226	2.95403	1.10118	-1.2822	0.0286146	DOWN	AT4G03180.1	CONTAINS InterPro DOMAIN/s: rRNA processing (InterPro:IPR013730); Has 898 Blast hits to 687 proteins in 142 species: Archae - 2; Bacteria - 28; Metazoa - 200; Fungi - 99; Plants - 63; Viruses - 0; Other Eukaryotes - 506 (source: NCBI BLink).
GH_A11G1228	3.78945	0.118487	-4.721	0.0434115	DOWN
GH_A11G1498	5.22121	1.21913	-1.93818	0.0361947	DOWN	AT2G43060.1	ILI1 binding bHLH 1
GH_A11G1533	0.797362	0	-9.06774	1.50732e-05	DOWN	AT5G48330.2	Regulator of chromosome condensation (RCC1) family protein
GH_A11G2218	1.08375	0	-9.11346	0.00343493	DOWN	AT5G65640.1	beta HLH protein 93
GH_A11G2298	0.789569	0.0242785	-4.77117	0.0275982	DOWN	AT4G37560.1	Acetamidase/Formamidase family protein
GH_A11G2559	5.32581	0.138708	-5.15217	0.000182508	DOWN	AT5G17920.2	Cobalamin-independent synthase family protein
GH_A11G2683	0.983348	0	-22.444	1.61908e-13	DOWN	AT1G08570.1	atypical CYS HIS rich thioredoxin 4
GH_A11G3053	0.612974	0	-6.44123	0.0296936	DOWN	AT3G05725.1	Protein of unknown function (DUF3511)
GH_A11G3510	1.39006	0.070064	-4.13791	0.0121172	DOWN	AT5G20920.3	eukaryotic translation initiation factor 2 beta subunit
GH_A12G0384	1.73675	0.196957	-2.88565	0.0488235	DOWN	AT2G21180.1	unknown protein; BEST Arabidopsis thaliana protein match is: unknown protein (TAIR:AT5G19875.1); Has 124 Blast hits to 124 proteins in 12 species: Archae - 0; Bacteria - 0; Metazoa - 0; Fungi - 0; Plants - 124; Viruses - 0; Other Eukaryotes - 0 (source: NCBI BLink).
GH_A12G0473	0.805035	0	-8.20432	0.0155604	DOWN	AT2G35035.1	urease accessory protein D
GH_A12G0533	43.443	3.2407	-3.57732	0.0117176	DOWN	AT3G02550.1	LOB domain-containing protein 41
GH_A12G0666	1.16832	0	-23.7319	4.68261e-20	DOWN	AT4G36760.1	aminopeptidase P1
GH_A12G0998	0.622532	0	-8.94711	0.0275409	DOWN	AT4G40050.1	Protein of unknown function (DUF3550/UPF0682)
GH_A12G1259	2.30643	0.0988595	-4.36695	0.0246876	DOWN	AT2G46225.1	ABI-1-like 1
GH_A12G1300	10.2148	3.83262	-1.29394	1.55261e-07	DOWN	AT2G46600.1	Calcium-binding EF-hand family protein
GH_A12G1546	3.31769	0.320052	-3.19211	0.000874545	DOWN	AT1G03940.1	HXXXD-type acyl-transferase family protein
GH_A12G1989	5.72566	0.362998	-3.81067	0.0472981	DOWN	AT1G18680.1	HNH endonuclease domain-containing protein
GH_A12G2069	1.95106	0	-25.1525	5.20267e-09	DOWN	AT3G48460.1	GDSL-like Lipase/Acylhydrolase superfamily protein
GH_A12G2592	5.90818	0.355608	-3.88142	0.000776776	DOWN	AT4G24110.1	unknown protein; Has 76 Blast hits to 76 proteins in 13 species: Archae - 0; Bacteria - 0; Metazoa - 1; Fungi - 0; Plants - 75; Viruses - 0; Other Eukaryotes - 0 (source: NCBI BLink).
GH_A13G0259	10.4187	0.377103	-4.57148	0.028109	DOWN	AT3G19820.3	cell elongation protein / DWARF1 / DIMINUTO (DIM)
GH_A13G0300	0.712046	0	-9.48127	0.00422414	DOWN	AT4G10550.3	Subtilase family protein
GH_A13G0336	0.897164	0	-9.71583	0.0145353	DOWN	AT2G21710.1	Mitochondrial transcription termination factor family protein
GH_A13G0640	3.61563	0.077134	-5.26293	0.00602043	DOWN	AT3G19950.1	RING/U-box superfamily protein
GH_A13G1089	0.885147	0	-22.8698	7.56575e-07	DOWN	AT3G21720.1	isocitrate lyase
GH_A13G1132	0.849259	0.0722195	-3.20492	0.0219277	DOWN	AT2G37678.1	far-red elongated hypocotyl 1
GH_A13G1197	651.77	280.963	-1.09824	0.025872	DOWN
GH_A13G1488	0.963013	0	-9.22787	0.00248749	DOWN	AT5G63890.1	histidinol dehydrogenase
GH_A13G1722	0.555279	0	-8.39175	0.0211815	DOWN	AT3G23560.1	MATE efflux family protein
GH_A13G2222	3.78192	0.207977	-4.05224	0.0202102	DOWN	AT1G72710.1	casein kinase 1-like protein 2
GH_A13G2232	19.5864	7.25596	-1.30434	0.024949	DOWN	AT5G56760.1	serine acetyltransferase 1;1
GH_A13G2268	3.75872	1.45832	-1.22691	0.0222648	DOWN	AT1G52740.1	histone H2A protein 9
GH_A13G2467	0.834841	0.0815885	-3.34821	0.0397829	DOWN	AT5G19400.2	Telomerase activating protein Est1
GH_A13G2472	1.96311	0	-23.5645	1.54031e-09	DOWN	AT4G03250.1	Homeodomain-like superfamily protein
GH_D01G0209	1.18516	0.391651	-1.42231	0.0301475	DOWN	AT2G33550.1	Homeodomain-like superfamily protein
GH_D01G0291	11.4296	4.21627	-1.27812	0.0121172	DOWN	AT1G47970.1	unknown protein; FUNCTIONS IN: molecular_function unknown; INVOLVED IN: biological_process unknown; LOCATED IN: cytosol; EXPRESSED IN: 21 plant structures; EXPRESSED DURING: 11 growth stages; Has 93717 Blast hits to 40765 proteins in 1891 species: Archae - 1046; Bacteria - 16276; Metazoa - 26677; Fungi - 16127; Plants - 6028; Viruses - 1519; Other Eukaryotes - 26044 (source: NCBI BLink).
GH_D01G0295	0.659893	0.077134	-2.74844	0.0121508	DOWN	AT1G02400.1	gibberellin 2-oxidase 6
GH_D01G0339	0.687773	0	-8.86685	0.00733335	DOWN
GH_D01G0743	2.29332	0.445142	-2.17346	0.0171376	DOWN	AT5G54840.1	Ras-related small GTP-binding family protein
GH_D01G1044	4.22322	0.0377695	-6.50949	0.000545425	DOWN	AT1G20693.2	high mobility group B2
GH_D01G1101	8.50573	2.33667	-1.68662	0.0215006	DOWN	AT4G35750.1	SEC14 cytosolic factor family protein / phosphoglyceride transfer family protein
GH_D01G1428	13.4091	0.171718	-6.03274	0.00209682	DOWN	AT2G37270.2	ribosomal protein 5B
GH_D01G1602	7.80764	0.874476	-3.00102	1.73888e-05	DOWN	AT1G14700.1	purple acid phosphatase 3
GH_D01G1809	0.575774	0	-8.15345	6.04981e-05	DOWN	AT1G70590.1	F-box family protein
GH_D01G1898	0.503263	0	-21.1156	2.03898e-05	DOWN	AT4G38650.1	Glycosyl hydrolase family 10 protein
GH_D01G2177	1.50347	0.143014	-3.23008	0.049025	DOWN	AT1G37130.1	nitrate reductase 2
GH_D01G2343	10.0825	1.66173	-2.45208	0.0364731	DOWN	AT3G44735.2	PHYTOSULFOKINE 3 PRECURSOR
GH_D01G2410	6.10245	0.100068	-5.77155	0.0124945	DOWN	AT5G03040.3	IQ-domain 2
GH_D01G2456	3.86316	0.097951	-5.11996	0.0218518	DOWN	AT2G37550.2	ARF-GAP domain 7
GH_D02G0026	1.20525	0.0243725	-5.13093	0.000948858	DOWN	AT1G64230.2	ubiquitin-conjugating enzyme 28
GH_D02G0224	22.4045	8.59472	-1.24323	9.45235e-08	DOWN	AT4G14030.2	selenium-binding protein 1
GH_D02G0256	1.43956	0.144878	-3.03655	0.0404496	DOWN	AT4G14147.1	protein binding
GH_D02G1053	38.3286	4.1324	-3.09484	0.0211283	DOWN	AT1G20950.1	Phosphofructokinase family protein
GH_D02G1131	0.690274	0.0649885	-3.24366	0.0445017	DOWN	AT3G52850.1	vacuolar sorting receptor homolog 1
GH_D02G1565	140.784	29.7677	-2.07091	0.00168219	DOWN	AT1G70830.5	MLP-like protein 28
GH_D02G1806	0.850375	0	-7.47024	0.00265211	DOWN	AT1G60010.1	unknown protein; FUNCTIONS IN: molecular_function unknown; INVOLVED IN: N-terminal protein myristoylation; LOCATED IN: cellular_component unknown; EXPRESSED IN: 22 plant structures; EXPRESSED DURING: 13 growth stages; BEST Arabidopsis thaliana protein match is: unknown protein (TAIR:AT1G10530.1); Has 185 Blast hits to 185 proteins in 18 species: Archae - 0; Bacteria - 0; Metazoa - 0; Fungi - 3; P…
GH_D02G2087	7.9834	0.442036	-4.02016	7.85069e-05	DOWN	AT5G08570.1	Pyruvate kinase family protein
GH_D02G2215	0.528	0.07812	-2.52019	0.0409432	DOWN	AT1G50020.1	unknown protein; FUNCTIONS IN: molecular_function unknown; INVOLVED IN: biological_process unknown; LOCATED IN: chloroplast thylakoid membrane, chloroplast; EXPRESSED IN: 24 plant structures; EXPRESSED DURING: 15 growth stages; Has 72 Blast hits to 72 proteins in 27 species: Archae - 0; Bacteria - 0; Metazoa - 0; Fungi - 0; Plants - 72; Viruses - 0; Other Eukaryotes - 0 (source: NCBI BLink).
GH_D02G2542	27.3042	0.946634	-4.70233	0.00407884	DOWN
GH_D03G0016	2.57439	0.217035	-3.39318	0.00287747	DOWN	AT4G35550.1	WUSCHEL related homeobox 13
GH_D03G0061	2.14067	0.131779	-3.86236	0.0449013	DOWN	AT5G42180.1	Peroxidase superfamily protein
GH_D03G0258	0.695422	0	-21.3105	4.77817e-08	DOWN	AT5G67270.1	end binding protein 1C
GH_D03G0287	1.31052	0.498532	-1.25716	0.0194945	DOWN	AT4G37650.1	GRAS family transcription factor
GH_D03G0456	40.094	0.712453	-5.63583	0.000465286	DOWN	AT5G65207.1	unknown protein; BEST Arabidopsis thaliana protein match is: unknown protein (TAIR:AT5G10040.1); Has 30201 Blast hits to 17322 proteins in 780 species: Archae - 12; Bacteria - 1396; Metazoa - 17338; Fungi - 3422; Plants - 5037; Viruses - 0; Other Eukaryotes - 2996 (source: NCBI BLink).
GH_D03G0466	0.976489	0.0395655	-4.13919	0.000112743	DOWN	AT5G64880.1	unknown protein; Has 30201 Blast hits to 17322 proteins in 780 species: Archae - 12; Bacteria - 1396; Metazoa - 17338; Fungi - 3422; Plants - 5037; Viruses - 0; Other Eukaryotes - 2996 (source: NCBI BLink).
GH_D03G1047	1.31313	0.448684	-1.40906	0.0410261	DOWN	AT1G74700.1	tRNAse Z1
GH_D03G1178	5.80579	1.68796	-1.64287	0.00302398	DOWN	AT1G06990.1	GDSL-like Lipase/Acylhydrolase superfamily protein
GH_D03G1476	16.7019	0	-29.1291	0.0156903	DOWN	AT3G45980.1	Histone superfamily protein
GH_D03G1570	25.3775	8.42855	-1.49359	0.00119057	DOWN	AT5G60800.1	Heavy metal transport/detoxification superfamily protein
GH_D03G1606	5.18455	0.180682	-4.63817	0.034316	DOWN	AT2G30110.1	ubiquitin-activating enzyme 1
GH_D03G1608	6.4479	1.87839	-1.64634	0.000317416	DOWN	AT1G07090.1	Protein of unknown function (DUF640)
GH_D03G1910	1.36915	0.210888	-2.5054	0.000215262	DOWN	AT4G17880.1	Basic helix-loop-helix (bHLH) DNA-binding family protein
GH_D04G0193	3.74441	0.663175	-2.33926	0.00199441	DOWN	AT3G54290.1	FUNCTIONS IN: molecular_function unknown; INVOLVED IN: N-terminal protein myristoylation; LOCATED IN: chloroplast; EXPRESSED IN: 23 plant structures; EXPRESSED DURING: 13 growth stages; CONTAINS InterPro DOMAIN/s: Haemerythrin/HHE cation-binding motif (InterPro:IPR012312); Has 59 Blast hits to 59 proteins in 14 species: Archae - 0; Bacteria - 2; Metazoa - 0; Fungi - 0; Plants - 56; Viruses - 0; O…
GH_D04G0860	4.70701	0.0966945	-5.43959	0.0023742	DOWN	AT5G60390.3	GTP binding Elongation factor Tu family protein
GH_D04G1082	2.46415	0	-23.3475	6.53505e-22	DOWN	AT3G11500.1	Small nuclear ribonucleoprotein family protein
GH_D04G1320	3.56289	0.0876045	-4.95954	0.0317191	DOWN	AT3G53610.3	RAB GTPase homolog 8
GH_D04G1634	7.82303	3.29716	-1.09776	0.0487892	DOWN	AT4G15248.1	B-box type zinc finger family protein
GH_D05G0022	0.508301	0	-8.82124	0.0025957	DOWN	AT4G29940.2	pathogenesis related homeodomain protein A
GH_D05G0401	2.99335	0.340987	-2.99368	0.0194945	DOWN	AT3G13980.1	unknown protein; BEST Arabidopsis thaliana protein match is: unknown protein (TAIR:AT1G54200.1); Has 1485 Blast hits to 418 proteins in 98 species: Archae - 0; Bacteria - 6; Metazoa - 246; Fungi - 61; Plants - 107; Viruses - 6; Other Eukaryotes - 1059 (source: NCBI BLink).
GH_D05G0404	9.34189	1.00367	-3.08396	0.0020397	DOWN	AT1G72820.1	Mitochondrial substrate carrier family protein
GH_D05G0886	10.0132	1.69394	-2.41164	0.00543639	DOWN	AT3G47160.1	RING/U-box superfamily protein
GH_D05G1038	1.82694	0	-24.0261	7.49124e-13	DOWN	AT2G28320.1	Pleckstrin homology (PH) and lipid-binding START domains-containing protein
GH_D05G1113	3.6762	1.41838	-1.20891	0.000907964	DOWN	AT5G11720.1	Glycosyl hydrolases family 31 protein
GH_D05G1229	3.00255	0.458579	-2.53707	0.040385	DOWN	AT5G51280.1	DEAD-box protein abstrakt, putative
GH_D05G1302	1.09377	0.184343	-2.37717	0.041351	DOWN	AT1G15260.1	unknown protein; BEST Arabidopsis thaliana protein match is: unknown protein (TAIR:AT3G16070.1); Has 28 Blast hits to 28 proteins in 7 species: Archae - 0; Bacteria - 0; Metazoa - 0; Fungi - 0; Plants - 28; Viruses - 0; Other Eukaryotes - 0 (source: NCBI BLink).
GH_D05G1621	4.1002	0.649533	-2.54608	0.0444559	DOWN	AT2G33860.1	Transcriptional factor B3 family protein / auxin-responsive factor AUX/IAA-related
GH_D05G1715	2.96271	0.848311	-1.64894	0.0208609	DOWN	AT1G11530.1	C-terminal cysteine residue is changed to a serine 1
GH_D05G1753	1.70314	0.140975	-3.41957	0.012525	DOWN	AT1G11860.3	Glycine cleavage T-protein family
GH_D05G2069	0.934119	0	-9.58738	0.0258258	DOWN	AT1G45249.1	abscisic acid responsive elements-binding factor 2
GH_D05G2070	4.22653	0.561076	-2.7917	0.0434115	DOWN	AT5G42920.2	THO complex, subunit 5
GH_D05G2119	1.26158	0	-23.3003	1.63513e-08	DOWN	AT4G24220.2	NAD(P)-binding Rossmann-fold superfamily protein
GH_D05G2149	3.29721	0.175743	-3.92604	0.0042771	DOWN	AT1G58420.1	Uncharacterised conserved protein UCP031279
GH_D05G2202	1.45221	0.078768	-4.05266	2.72489e-06	DOWN	AT5G64430.1	Octicosapeptide/Phox/Bem1p family protein
GH_D05G2254	1.45229	0.530446	-1.34161	0.0380116	DOWN	AT1G72220.1	RING/U-box superfamily protein
GH_D05G2275	4.04895	0.374136	-3.26281	0.00531474	DOWN	AT5G64260.1	EXORDIUM like 2
GH_D05G2617	1.43208	0	-21.6163	1.02619e-11	DOWN	AT1G19530.1	unknown protein; FUNCTIONS IN: molecular_function unknown; INVOLVED IN: N-terminal protein myristoylation, anaerobic respiration; LOCATED IN: cellular_component unknown; EXPRESSED IN: leaf apex, inflorescence meristem, hypocotyl, root, flower; EXPRESSED DURING: petal differentiation and expansion stage; Has 47 Blast hits to 47 proteins in 13 species: Archae - 0; Bacteria - 0; Metazoa - 0; Fungi -…
GH_D05G2929	4.26873	1.69679	-1.20831	0.000114681	DOWN	AT4G40045.1	unknown protein; Has 30201 Blast hits to 17322 proteins in 780 species: Archae - 12; Bacteria - 1396; Metazoa - 17338; Fungi - 3422; Plants - 5037; Viruses - 0; Other Eukaryotes - 2996 (source: NCBI BLink).
GH_D05G2965	3.45916	0.199491	-3.90912	0.00212938	DOWN	AT5G04420.3	Galactose oxidase/kelch repeat superfamily protein
GH_D05G3829	3.12951	0.779578	-1.85281	0.00257022	DOWN	AT5G54470.1	B-box type zinc finger family protein
GH_D05G3839	19.3154	3.59086	-2.30329	0.0216825	DOWN	AT4G27270.1	Quinone reductase family protein
GH_D05G3949	8.14319	2.79161	-1.43415	0.000340408	DOWN	AT5G55180.1	O-Glycosyl hydrolases family 17 protein
GH_D05G4044	6.41588	0.17028	-5.00763	0.00214111	DOWN	AT3G13310.1	Chaperone DnaJ-domain superfamily protein
GH_D06G0340	2.77072	0.617699	-2.00939	0.0362324	DOWN	AT4G40060.1	homeobox protein 16
GH_D06G0372	2.34805	0.819319	-1.37579	0.0269261	DOWN	AT1G78100.1	F-box family protein
GH_D06G0620	6.97855	0.184204	-5.08254	0.016266	DOWN	AT1G08510.1	fatty acyl-ACP thioesterases B
GH_D06G0989	1.02031	0	-23.1484	2.01403e-11	DOWN	AT3G53920.1	RNApolymerase sigma-subunit C
GH_D06G1066	4.92594	1.79336	-1.30636	0.0470733	DOWN	AT2G24260.1	LJRHL1-like 1
GH_D06G1114	0.992602	0	-9.4273	0.0145353	DOWN	AT4G32060.1	calcium-binding EF hand family protein
GH_D06G1146	0.950744	0.0527065	-3.87698	0.0351145	DOWN	AT5G10810.1	enhancer of rudimentary protein, putative
GH_D06G1184	6.68189	1.23296	-2.22593	0.00579287	DOWN	AT2G24520.1	H(+)-ATPase 5
GH_D06G1367	0.928445	0	-22.7373	1.72069e-17	DOWN	AT1G30620.2	NAD(P)-binding Rossmann-fold superfamily protein
GH_D06G1625	0.824935	0.006444	-6.77178	0.0193626	DOWN	AT1G30100.1	nine-cis-epoxycarotenoid dioxygenase 5
GH_D07G0669	16.1997	0.216087	-5.89918	0.044339	DOWN	AT1G64750.2	deletion of SUV3 suppressor 1(I)
GH_D07G0787	5.41503	1.46952	-1.72745	0.0196998	DOWN	AT5G16030.1	unknown protein; BEST Arabidopsis thaliana protein match is: unknown protein (TAIR:AT3G02500.1); Has 30201 Blast hits to 17322 proteins in 780 species: Archae - 12; Bacteria - 1396; Metazoa - 17338; Fungi - 3422; Plants - 5037; Viruses - 0; Other Eukaryotes - 2996 (source: NCBI BLink).
GH_D07G0985	7.24755	2.07499	-1.63809	0.0427823	DOWN	AT5G48480.1	Lactoylglutathione lyase / glyoxalase I family protein
GH_D07G1197	1.82657	0.540715	-1.59101	0.0181769	DOWN	AT5G22300.1	nitrilase 4
GH_D07G1770	0.663936	0.0397855	-3.4886	0.0102998	DOWN	AT2G43060.1	ILI1 binding bHLH 1
GH_D07G1876	29.2369	0.153961	-7.32911	0.000991372	DOWN	AT2G17630.1	Pyridoxal phosphate (PLP)-dependent transferases superfamily protein
GH_D07G2080	8.31706	0.144949	-5.71085	0.000851504	DOWN	AT2G04520.1	Nucleic acid-binding, OB-fold-like protein
GH_D07G2334	0.52991	0	-23.2872	5.46347e-08	DOWN	AT1G06150.2	basic helix-loop-helix (bHLH) DNA-binding superfamily protein
GH_D07G2354	4.21097	0.099979	-5.21791	9.04562e-08	DOWN	AT1G06210.1	ENTH/VHS/GAT family protein
GH_D07G2397	1.177	0.086804	-3.57072	0.00477292	DOWN	AT3G28450.1	Leucine-rich repeat protein kinase family protein
GH_D08G0409	4.42218	0.0896395	-5.31325	0.00137521	DOWN	AT5G24510.1	60S acidic ribosomal protein family
GH_D08G0461	0.845343	0.064734	-3.50537	0.0458057	DOWN	AT3G66654.2	Cyclophilin-like peptidyl-prolyl cis-trans isomerase family protein
GH_D08G0593	3.65587	0.806361	-2.03419	0.0194717	DOWN	AT2G44500.1	O-fucosyltransferase family protein
GH_D08G1722	3.99003	0.125472	-4.89827	0.0144307	DOWN	AT5G05170.1	Cellulose synthase family protein
GH_D08G1767	2.71467	0.111894	-4.38821	0.000975868	DOWN	AT4G19230.1	cytochrome P450, family 707, subfamily A, polypeptide 1
GH_D08G2087	4.94251	1.07242	-2.03812	0.00483529	DOWN	AT3G48990.1	AMP-dependent synthetase and ligase family protein
GH_D08G2231	0.715708	0	-24.133	1.25433e-11	DOWN	AT3G24880.1	Helicase/SANT-associated, DNA binding protein
GH_D08G2403	0.860274	0	-8.9468	0.0364011	DOWN	AT5G27400.1	S-adenosyl-L-methionine-dependent methyltransferases superfamily protein
GH_D08G2460	12.207	2.65505	-2.10245	0.000726877	DOWN	AT5G33370.1	GDSL-like Lipase/Acylhydrolase superfamily protein
GH_D08G2663	2.00345	0	-22.0844	0.0316379	DOWN	AT4G10300.1	RmlC-like cupins superfamily protein
GH_D08G2680	3.12004	0.615681	-2.17447	0.00141244	DOWN	AT2G18670.1	RING/U-box superfamily protein
GH_D09G0122	1.29047	0	-10.3376	0.00217498	DOWN	AT5G15410.1	Cyclic nucleotide-regulated ion channel family protein
GH_D09G0130	0.840862	0.220411	-1.76211	0.00407884	DOWN	AT1G13960.1	WRKY DNA-binding protein 4
GH_D09G0382	3.06221	1.15618	-1.26085	0.044339	DOWN	AT5G40720.1	Domain of unknown function (DUF23)
GH_D09G0521	1.07301	0.16944	-2.53648	0.026505	DOWN	AT5G52510.1	SCARECROW-like 8
GH_D09G1159	0.90011	0	-9.65954	0.000101589	DOWN	AT1G10240.1	FAR1-related sequence 11
GH_D09G1212	1.97848	0.853133	-1.05348	0.0406392	DOWN	AT5G19430.1	RING/U-box superfamily protein
GH_D09G1273	1.57655	0.392847	-1.82615	0.0108845	DOWN	AT1G72040.1	P-loop containing nucleoside triphosphate hydrolases superfamily protein
GH_D09G1290	2.57472	0.582253	-1.97135	0.0269553	DOWN	AT1G71910.1	unknown protein; Has 28 Blast hits to 28 proteins in 10 species: Archae - 0; Bacteria - 0; Metazoa - 0; Fungi - 0; Plants - 28; Viruses - 0; Other Eukaryotes - 0 (source: NCBI BLink).
GH_D09G1412	3.18655	0.436148	-2.76847	0.0244567	DOWN	AT5G06610.1	Protein of unknown function (DUF620)
GH_D09G1540	25.3442	1.48372	-3.93912	0.0427823	DOWN	AT3G10040.1	sequence-specific DNA binding transcription factors
GH_D09G1726	1.75652	0.121659	-3.71926	0.000719769	DOWN	AT3G54010.1	FKBP-type peptidyl-prolyl cis-trans isomerase family protein
GH_D09G1841	3.63711	1.2172	-1.42309	0.0178015	DOWN	AT2G44130.1	Galactose oxidase/kelch repeat superfamily protein
GH_D09G1913	2.68904	1.17059	-1.03418	0.0160176	DOWN	AT5G52510.1	SCARECROW-like 8
GH_D09G1973	1.0245	0	-9.25046	0.0361779	DOWN	AT1G32930.1	Galactosyltransferase family protein
GH_D09G2331	1.70941	0.530833	-1.52073	0.0481806	DOWN	AT3G22750.1	Protein kinase superfamily protein
GH_D09G2553	1.26633	0	-9.86748	0.00432632	DOWN	AT1G48100.1	Pectin lyase-like superfamily protein
GH_D09G2617	2.11064	0.425387	-2.16141	0.00617319	DOWN	AT5G61910.4	DCD (Development and Cell Death) domain protein
GH_D10G0083	5.3714	0.0847135	-5.76307	3.08782e-09	DOWN	AT4G16380.1	Heavy metal transport/detoxification superfamily protein
GH_D10G0228	0.653125	0	-8.52133	0.00209682	DOWN	AT5G54310.1	ARF-GAP domain 5
GH_D10G0244	10.3641	0.052558	-7.04192	0.00314419	DOWN	AT4G05070.1	Wound-responsive family protein
GH_D10G0263	0.566085	0.149382	-1.69237	0.0237204	DOWN	AT1G61065.1	Protein of unknown function (DUF1218)
GH_D10G0289	16.4764	3.66735	-2.00856	0.0168696	DOWN	AT4G32480.1	Protein of unknown function (DUF506)
GH_D10G0553	7.84503	0.0942595	-6.14538	0.000418845	DOWN	AT1G72430.1	SAUR-like auxin-responsive protein family
GH_D10G0667	2.44505	0.187817	-3.54346	8.50322e-05	DOWN	AT1G73020.2	unknown protein; FUNCTIONS IN: molecular_function unknown; INVOLVED IN: biological_process unknown; LOCATED IN: cellular_component unknown; EXPRESSED IN: 22 plant structures; EXPRESSED DURING: 13 growth stages; CONTAINS InterPro DOMAIN/s: Protein of unknown function DUF590 (InterPro:IPR007632).
GH_D10G1961	0.610815	0	-9.30221	0.000140461	DOWN	AT5G49360.1	beta-xylosidase 1
GH_D10G2019	1.04725	0	-10.4187	0.00276606	DOWN	AT5G09410.2	ethylene induced calmodulin binding protein
GH_D10G2044	4.07575	0.452126	-3.0795	0.0129239	DOWN	AT2G40590.1	Ribosomal protein S26e family protein
GH_D10G2111	0.514996	0	-8.37596	0.0162431	DOWN	AT3G07940.1	Calcium-dependent ARF-type GTPase activating protein family
GH_D10G2132	8.97234	2.71031	-1.56295	0.0425601	DOWN	AT3G54450.1	Major facilitator superfamily protein
GH_D10G2333	0.732559	0	-21.3932	4.77963e-10	DOWN
GH_D10G2391	4.50452	0.229643	-4.09332	0.0495003	DOWN	AT3G12620.2	Protein phosphatase 2C family protein
GH_D10G2399	0.770345	0	-7.41501	0.00416051	DOWN
GH_D10G2683	0.708136	0.014462	-5.25224	0.00455853	DOWN	AT2G39980.1	HXXXD-type acyl-transferase family protein
GH_D10G2725	0.553445	0	-22.3843	1.83226e-29	DOWN	AT2G40120.1	Protein kinase superfamily protein
GH_D10G2777	0.72331	0	-24.0231	2.06436e-05	DOWN	AT4G27190.1	NB-ARC domain-containing disease resistance protein
GH_D10G2786	0.732875	0	-43.1159	5.17271e-23	DOWN	AT3G60160.1	multidrug resistance-associated protein 9
GH_D11G0037	0.516223	0	-7.1521	0.0242903	DOWN	AT1G18200.1	RAB GTPase homolog A6B
GH_D11G0454	37.5282	15.8731	-1.10734	0.000105663	DOWN	AT1G60010.1	unknown protein; FUNCTIONS IN: molecular_function unknown; INVOLVED IN: N-terminal protein myristoylation; LOCATED IN: cellular_component unknown; EXPRESSED IN: 22 plant structures; EXPRESSED DURING: 13 growth stages; BEST Arabidopsis thaliana protein match is: unknown protein (TAIR:AT1G10530.1); Has 185 Blast hits to 185 proteins in 18 species: Archae - 0; Bacteria - 0; Metazoa - 0; Fungi - 3; P…
GH_D11G0524	2.42132	0.201334	-3.3633	0.000348924	DOWN	AT5G67210.1	Protein of unknown function (DUF579)
GH_D11G0668	0.883693	0.108425	-2.86186	0.0472981	DOWN	AT3G29770.1	methyl esterase 11
GH_D11G0707	3.82963	1.69682	-1.02571	0.0128212	DOWN	AT3G56190.1	alpha-soluble NSF attachment protein 2
GH_D11G0746	1.21049	0	-8.62615	0.00437373	DOWN	AT5G37820.1	NOD26-like intrinsic protein 4;2
GH_D11G0875	2.39636	0.268769	-3.00498	0.0400921	DOWN	AT4G12080.1	AT-hook motif nuclear-localized protein 1
GH_D11G1143	1.58117	0.323105	-2.1427	0.0364618	DOWN	AT1G02475.1	Polyketide cyclase/dehydrase and lipid transport superfamily protein
GH_D11G1202	0.827584	0.153035	-2.2274	0.00647135	DOWN	AT3G62660.1	galacturonosyltransferase-like 7
GH_D11G1240	0.548495	0	-21.7563	8.65297e-19	DOWN	AT1G02970.1	WEE1 kinase homolog
GH_D11G1272	0.517743	0	-6.65813	0.00581211	DOWN	AT1G03430.1	histidine-containing phosphotransfer factor 5
GH_D11G1599	1.54635	0.440734	-1.67272	0.0248583	DOWN	AT2G04880.2	zinc-dependent activator protein-1
GH_D11G1744	2.17877	0.171446	-3.53905	0.0473	DOWN	AT5G16110.1	unknown protein; FUNCTIONS IN: molecular_function unknown; INVOLVED IN: biological_process unknown; LOCATED IN: chloroplast; EXPRESSED IN: 24 plant structures; EXPRESSED DURING: 15 growth stages; BEST Arabidopsis thaliana protein match is: unknown protein (TAIR:AT3G02555.1); Has 133 Blast hits to 133 proteins in 18 species: Archae - 0; Bacteria - 0; Metazoa - 0; Fungi - 0; Plants - 133; Viruses -…
GH_D11G1865	0.864123	0.204029	-1.87492	0.0275982	DOWN	AT2G17880.1	Chaperone DnaJ-domain superfamily protein
GH_D11G2175	0.865596	0.141846	-2.44691	0.046513	DOWN	AT4G37680.2	heptahelical protein 4
GH_D11G2224	2.87598	0	-10.4121	0.0285489	DOWN	AT5G65640.1	beta HLH protein 93
GH_D11G2521	6.70623	1.6527	-1.90674	0.0367777	DOWN
GH_D11G2957	0.645172	0	-20.725	7.02698e-12	DOWN	AT1G54710.1	homolog of yeast autophagy 18 (ATG18) H
GH_D11G3027	33.7237	2.25026	-3.77916	8.0139e-07	DOWN	AT3G05520.1	Subunits of heterodimeric actin filament capping protein Capz superfamily
GH_D11G3071	45.8149	2.02196	-4.35216	4.86587e-05	DOWN	AT3G62550.1	Adenine nucleotide alpha hydrolases-like superfamily protein
GH_D11G3115	4.56033	0.123629	-5.07109	0.00504548	DOWN	AT1G56720.3	Protein kinase superfamily protein
GH_D11G3251	1.98901	0.0804145	-4.51631	0.0488235	DOWN	AT3G15354.1	SPA1-related 3
GH_D11G3354	13.7429	0.923399	-3.71079	0.000504454	DOWN	AT4G11650.1	osmotin 34
GH_D11G3676	0.569786	0	-22.467	6.40311e-14	DOWN
GH_D12G0416	6.56705	2.58118	-1.22845	1.71616e-14	DOWN	AT2G14260.1	proline iminopeptidase
GH_D12G0483	0.779583	0.175088	-1.98104	0.00716318	DOWN	AT5G44790.1	copper-exporting ATPase / responsive-to-antagonist 1 / copper-transporting ATPase (RAN1)
GH_D12G0511	0.533429	0	-8.95379	0.0208318	DOWN	AT1G30820.1	CTP synthase family protein
GH_D12G0731	1.90387	0.340202	-2.32048	0.0367777	DOWN	AT5G48820.1	inhibitor/interactor with cyclin-dependent kinase
GH_D12G0774	1.22291	0	-10.2769	0.00665559	DOWN	AT5G63940.1	Protein kinase protein with adenine nucleotide alpha hydrolases-like domain
GH_D12G0979	17.4417	2.92184	-2.43066	4.8714e-05	DOWN	AT4G37300.1	maternal effect embryo arrest 59
GH_D12G1319	3.57352	1.21489	-1.40272	0.000753932	DOWN	AT2G46600.1	Calcium-binding EF-hand family protein
GH_D12G1970	0.988706	0	-8.75595	0.0108748	DOWN	AT1G69530.2	expansin A1
GH_D12G2051	0.979438	0	-21.539	1.39349e-18	DOWN	AT4G24750.1	Rhodanese/Cell cycle control phosphatase superfamily protein
GH_D12G2140	4.63384	0.298388	-3.87078	1.37176e-05	DOWN	AT5G61840.1	Exostosin family protein
GH_D12G2245	2.50514	0.189925	-3.60709	0.0137968	DOWN	AT4G19120.2	S-adenosyl-L-methionine-dependent methyltransferases superfamily protein
GH_D12G2610	3.89595	0.222524	-3.92887	0.0193222	DOWN	AT4G24110.1	unknown protein; Has 76 Blast hits to 76 proteins in 13 species: Archae - 0; Bacteria - 0; Metazoa - 1; Fungi - 0; Plants - 75; Viruses - 0; Other Eukaryotes - 0 (source: NCBI BLink).
GH_D12G2625	1.68904	0	-10.3721	0.000497168	DOWN	AT4G24150.1	growth-regulating factor 8
GH_D12G2672	3.80454	0.400252	-3.04418	0.00865863	DOWN	AT4G27590.1	Heavy metal transport/detoxification superfamily protein
GH_D13G0069	0.609703	0	-7.21841	0.0142027	DOWN	AT3G51510.1	unknown protein; FUNCTIONS IN: molecular_function unknown; INVOLVED IN: biological_process unknown; LOCATED IN: chloroplast thylakoid membrane, chloroplast; EXPRESSED IN: 22 plant structures; EXPRESSED DURING: 13 growth stages; Has 42 Blast hits to 42 proteins in 19 species: Archae - 0; Bacteria - 0; Metazoa - 0; Fungi - 0; Plants - 40; Viruses - 0; Other Eukaryotes - 2 (source: NCBI BLink).
GH_D13G0697	1.72302	0.420019	-1.86073	0.0488235	DOWN	AT1G13360.1	unknown protein; BEST Arabidopsis thaliana protein match is: unknown protein (TAIR:AT3G25870.1); Has 69 Blast hits to 69 proteins in 16 species: Archae - 0; Bacteria - 0; Metazoa - 6; Fungi - 0; Plants - 63; Viruses - 0; Other Eukaryotes - 0 (source: NCBI BLink).
GH_D13G0725	4.40798	1.06701	-1.90996	0.0363343	DOWN	AT1G25520.1	Uncharacterized protein family (UPF0016)
GH_D13G0850	3.7696	0.68704	-2.29319	0.0432239	DOWN	AT1G15670.1	Galactose oxidase/kelch repeat superfamily protein
GH_D13G0996	2.06876	0.167466	-3.49232	0.0186352	DOWN	AT4G34730.1	ribosome-binding factor A family protein
GH_D13G1044	0.869124	0.134217	-2.46557	0.00994012	DOWN	AT2G37678.1	far-red elongated hypocotyl 1
GH_D13G1940	2.66604	0.0338655	-5.91933	4.40091e-07	DOWN	AT3G04730.1	indoleacetic acid-induced protein 16
GH_D13G2152	5.27876	0.788525	-2.60678	0.00578637	DOWN	AT1G72820.1	Mitochondrial substrate carrier family protein
GH_D13G2153	1.57294	0.444349	-1.67829	0.00080642	DOWN	AT5G21482.1	cytokinin oxidase 7

## Sheet: 15DPA
Table S4-4. The differentially expressed genes (DEGs) ZR_VS_EZ60_15DPA UP:269 DOWN:259 TOTAL:528
Gene_ID	FPKM_EZ60	FPKM_ZR	Log2FC	FDE	UP or DOWN	At_ID	Annotation
GH_A01G0348	0.306044	4.22291	3.65155	0.00631649	UP	AT1G56070.1	Ribosomal protein S5/Elongation factor G/III/V family protein
GH_A01G0684	0.927066	5.92699	2.59494	0.0437527	UP	AT4G27280.1	Calcium-binding EF-hand family protein
GH_A01G1352	0.236619	9.45871	5.26471	0.0472526	UP	AT2G37270.2	ribosomal protein 5B
GH_A01G1721	0	1.13256	21.0978	0.000685071	UP	AT1G70610.1	transporter associated with antigen processing protein 1
GH_A01G1980	0	0.578008	17.8482	1.28174e-05	UP	AT4G01500.1	AP2/B3-like transcriptional factor family protein
GH_A01G2188	15.3114	38.4677	1.25144	1.18035e-07	UP	AT5G06360.1	Ribosomal protein S8e family protein
GH_A01G2259	17.0701	106.183	2.54655	2.2802e-07	UP	AT2G27770.1	Plant protein of unknown function (DUF868)
GH_A02G0698	0	0.900757	20.2767	2.83843e-23	UP	AT4G38470.1	ACT-like protein tyrosine kinase family protein
GH_A02G0733	0.122005	1.88084	3.76355	0.0153065	UP	ATCG01130.1	Ycf1 protein
GH_A02G1572	4.60628	17.5414	1.84994	0.00839804	UP	AT2G22240.1	myo-inositol-1-phosphate synthase 2
GH_A02G1749	0.093266	1.02323	3.34915	0.00207396	UP	AT5G65770.3	little nuclei4
GH_A02G1991	0.974993	8.64149	3.04329	0.0200414	UP	AT1G75900.1	GDSL-like Lipase/Acylhydrolase superfamily protein
GH_A03G0382	1.61876	5.67179	1.69875	0.0216184	UP	AT3G16720.1	TOXICOS EN LEVADURA 2
GH_A03G0536	12.804	30.9991	1.18753	0.0148367	UP	AT1G67730.1	beta-ketoacyl reductase 1
GH_A03G1056	30.2444	82.6307	1.35634	0.0208605	UP	AT1G17840.1	white-brown complex homolog protein 11
GH_A03G1679	21.562	117.403	2.35716	0.00225695	UP	AT1G68530.1	3-ketoacyl-CoA synthase 6
GH_A03G1730	1.18379	4.69765	1.88703	0.0306544	UP	AT5G13140.1	Pollen Ole e 1 allergen and extensin family protein
GH_A03G1781	0.332747	2.3934	2.70729	4.79886e-08	UP	AT5G44210.1	erf domain protein 9
GH_A03G1944	0.18115	3.05704	3.94641	2.3241e-05	UP	AT2G17230.1	EXORDIUM like 5
GH_A03G2057	0.0326433	0.950748	4.77842	0.00342175	UP	AT4G33800.1	unknown protein; Has 30201 Blast hits to 17322 proteins in 780 species: Archae - 12; Bacteria - 1396; Metazoa - 17338; Fungi - 3422; Plants - 5037; Viruses - 0; Other Eukaryotes - 2996 (source: NCBI BLink).
GH_A04G0141	0.0617837	0.708952	3.42432	0.000148309	UP	AT2G05710.1	aconitase 3
GH_A04G0292	1.3901	10.0019	2.74347	0.0184354	UP	AT4G27460.1	Cystathionine beta-synthase (CBS) family protein
GH_A04G0529	0.104764	1.18654	3.32272	0.00193438	UP	AT3G14450.1	CTC-interacting domain 9
GH_A04G0975	0.0829413	1.30738	3.84952	0.0107431	UP	AT3G53520.1	UDP-glucuronic acid decarboxylase 1
GH_A04G0988	0.106362	3.01142	4.56166	0.0438511	UP	AT5G59840.1	Ras-related small GTP-binding family protein
GH_A04G1325	0.233479	0.77521	1.64462	0.0395618	UP	AT5G08380.1	alpha-galactosidase 1
GH_A04G1328	0.112794	1.44409	3.53339	0.0402874	UP	AT2G43090.1	Aconitase/3-isopropylmalate dehydratase protein
GH_A05G0243	1.92715	4.42996	1.10987	0.0191347	UP	AT1G45688.1	unknown protein; FUNCTIONS IN: molecular_function unknown; INVOLVED IN: biological_process unknown; LOCATED IN: plasma membrane; EXPRESSED IN: 22 plant structures; EXPRESSED DURING: 13 growth stages; BEST Arabidopsis thaliana protein match is: unknown protein (TAIR:AT5G42860.1); Has 258 Blast hits to 242 proteins in 39 species: Archae - 0; Bacteria - 11; Metazoa - 10; Fungi - 14; Plants - 198; Vi…
GH_A05G0313	0.695265	2.74277	1.86154	0.0288555	UP	AT5G49690.1	UDP-Glycosyltransferase superfamily protein
GH_A05G0338	0.030056	4.41505	6.85006	4.24955e-05	UP	AT5G20630.1	germin 3
GH_A05G0396	0.697423	5.41872	2.87912	0.0203259	UP	AT5G35530.1	Ribosomal protein S3 family protein
GH_A05G0423	0.23845	3.29103	3.68937	0.0425498	UP	AT4G33030.1	sulfoquinovosyldiacylglycerol 1
GH_A05G0918	4.11253	9.17732	1.07649	0.0133537	UP	AT1G13250.1	galacturonosyltransferase-like 3
GH_A05G1383	0.246859	16.9598	6.02158	0.00418723	UP	AT3G13920.1	eukaryotic translation initiation factor 4A1
GH_A05G1411	0.170731	1.55268	3.11788	0.00461541	UP	AT1G54115.1	cation calcium exchanger 4
GH_A05G2164	0.201091	4.91346	4.47686	0.013624	UP	AT5G65670.2	indole-3-acetic acid inducible 9
GH_A05G2271	2.68709	7.03529	1.3095	0.0200412	UP	AT1G34580.1	Major facilitator superfamily protein
GH_A05G2422	0.327397	1.75243	2.30275	0.00132133	UP	AT1G21340.1	Dof-type zinc finger DNA-binding family protein
GH_A05G2546	0.607094	1.41375	1.13869	0.0477542	UP	AT5G50160.1	ferric reduction oxidase 8
GH_A05G2690	0.0375707	0.750794	4.0621	0.0142839	UP	AT1G35830.1	VQ motif-containing protein
GH_A05G4322	0.0807833	0.690957	2.94491	0.0238375	UP	AT3G10360.1	pumilio 4
GH_A06G0298	0.132476	4.10156	4.83564	0.00172957	UP	AT5G65670.2	indole-3-acetic acid inducible 9
GH_A06G0552	5.41845	19.1856	1.74293	0.00981455	UP	AT2G12462.1	BEST Arabidopsis thaliana protein match is: Sterile alpha motif (SAM) domain-containing protein (TAIR:AT1G15760.1); Has 35333 Blast hits to 34131 proteins in 2444 species: Archae - 798; Bacteria - 22429; Metazoa - 974; Fungi - 991; Plants - 531; Viruses - 0; Other Eukaryotes - 9610 (source: NCBI BLink).
GH_A06G0562	0.070661	1.12751	3.87342	0.00476065	UP	AT2G11890.1	adenylate cyclases
GH_A06G0645	0	1.51824	21.9779	1.41791e-20	UP	AT2G26910.1	pleiotropic drug resistance 4
GH_A06G0742	0.0839717	1.97807	4.34346	0.0337063	UP
GH_A06G0804	0.042666	0.641287	3.78697	0.00984844	UP	AT4G29780.1	unknown protein; BEST Arabidopsis thaliana protein match is: unknown protein (TAIR:AT5G12010.1); Has 945 Blast hits to 944 proteins in 87 species: Archae - 0; Bacteria - 0; Metazoa - 519; Fungi - 43; Plants - 365; Viruses - 0; Other Eukaryotes - 18 (source: NCBI BLink).
GH_A06G0942	0.263965	1.48722	2.39098	0.00832344	UP	AT5G11950.2	Putative lysine decarboxylase family protein
GH_A06G1295	0.044652	0.900453	3.96497	0.0369865	UP	AT4G31290.1	ChaC-like family protein
GH_A06G1714	0.119032	1.94683	3.92538	0.000977485	UP	AT1G61800.1	glucose-6-phosphate/phosphate translocator 2
GH_A06G1717	1.10283	5.77709	2.3097	0.0340929	UP	AT1G11600.1	cytochrome P450, family 77, subfamily B, polypeptide 1
GH_A07G0100	12.9077	27.9058	1.03049	0.0386264	UP	AT4G29190.1	Zinc finger C-x8-C-x5-C-x3-H type family protein
GH_A07G0144	0.821531	3.25775	1.87928	0.0114187	UP	AT1G04360.1	RING/U-box superfamily protein
GH_A07G0452	0	0.601642	8.71384	0.00367524	UP	AT2G36530.1	Enolase
GH_A07G0633	0	0.831282	9.06936	0.00220925	UP	AT1G13230.1	Leucine-rich repeat (LRR) family protein
GH_A07G0753	0.168089	69.5161	8.46435	0.00114173	UP	AT1G26355.1	SPIRAL1-like1
GH_A07G0833	0.0118733	10.8521	9.23481	3.62437e-06	UP	AT5G59440.3	P-loop containing nucleoside triphosphate hydrolases superfamily protein
GH_A07G1076	1.34876	3.44534	1.27683	0.0107034	UP	AT3G46550.1	Fasciclin-like arabinogalactan family protein
GH_A07G1079	0.127399	4.43066	4.95266	0.00165861	UP	AT2G28910.1	CAX interacting protein 4
[truncated: 469 more rows]

## Sheet: 20DPA
Table S4-5. The differentially expressed genes (DEGs) ZR_VS_EZ60_20DPA UP:761 DOWN:702 TOTAL:1463
[truncated: 1,464 more rows]

[truncated: 1 more sheets: 25DPA]
