# Supplementary material for: Comparative transcriptional and co-expression network analysis of two upland cotton accessions with extreme phenotypic differences reveals molecular mechanisms of fiber development
Source: Front Plant Sci. 2023 Aug 31;14:1189490. doi: 10.3389/fpls.2023.1189490 (PMC10502173; doi:10.3389/fpls.2023.1189490)
Supplement: Supplementary file 10 [file Table_5.xlsx]

## Sheet: EZ60_5D_VS_0D
Table S5-1. The differentially expressed genes (DEGs) EZ60_5D_VS_0D UP:3071 DOWN:1555 TOTAL:4626
Gene_ID	FPKM_EZ60_0D	FPKM_EZ60_5D	Log2FC	FDE	UP or DOWN	At_ID	Annotation
GH_A01G0006	2.0072	13.8756	2.82371	1.21575e-08	UP	AT1G60870.1	maternal effect embryo arrest 9
GH_A01G0007	0.498193	6.33553	3.69379	8.3968e-05	UP	AT3G06470.1	GNS1/SUR4 membrane protein family
GH_A01G0008	0.968418	24.062	4.67446	1.90917e-06	UP	AT3G06470.1	GNS1/SUR4 membrane protein family
GH_A01G0022	39.8027	516.536	3.74502	7.64454e-07	UP	AT2G16850.1	plasma membrane intrinsic protein 2;8
GH_A01G0030	3.06995	40.7254	3.77778	5.70048e-18	UP	AT2G17870.1	cold shock domain protein 3
GH_A01G0034	0.509359	3.31465	2.69802	2.23721e-08	UP	AT2G16600.1	rotamase CYP 3
GH_A01G0035	23.042	73.2775	1.71594	8.50448e-12	UP	AT2G21250.1	NAD(P)-linked oxidoreductase superfamily protein
GH_A01G0042	0.077578	5.85593	6.24692	1.57617e-12	UP	AT4G39080.1	vacuolar proton ATPase A3
GH_A01G0046	2.51509	24.6292	3.31629	0.00308481	UP	AT4G39200.1	Ribosomal protein S25 family protein
GH_A01G0078	15.9425	70.561	2.18991	3.57874e-05	UP	AT2G09990.1	Ribosomal protein S5 domain 2-like superfamily protein
GH_A01G0159	0.0625733	8.36966	7.06307	4.63894e-13	UP	AT5G54680.1	basic helix-loop-helix (bHLH) DNA-binding superfamily protein
GH_A01G0213	9.54664	35.4013	1.93788	1.16634e-07	UP	AT5G13430.1	Ubiquinol-cytochrome C reductase iron-sulfur subunit
GH_A01G0235	0.133458	0.798619	2.5401	0.0317242	UP
GH_A01G0238	2.08972	15.7869	2.96175	6.50164e-08	UP	AT3G05990.1	Leucine-rich repeat (LRR) family protein
GH_A01G0247	3.8412	14.1584	1.92745	1.08354e-07	UP	AT5G43830.1	Aluminium induced protein with YGL and LRDR motifs
GH_A01G0254	11.0667	91.0001	3.08561	6.24934e-13	UP	AT4G14440.1	3-hydroxyacyl-CoA dehydratase 1
GH_A01G0263	1.07175	2.83073	1.44077	2.74846e-05	UP	AT5G13890.3	Family of unknown function (DUF716)
GH_A01G0277	0.150385	1.55851	3.40691	0.0241168	UP	AT4G02570.4	cullin 1
GH_A01G0280	0.21898	1.0053	2.17102	0.00319884	UP	AT4G15780.1	vesicle-associated membrane protein 724
GH_A01G0281	9.63521	56.6062	2.60372	2.07298e-09	UP	AT4G15800.1	ralf-like 33
GH_A01G0305	0.841978	2.6046	1.66607	0.000577203	UP	AT3G17130.1	Plant invertase/pectin methylesterase inhibitor superfamily protein
GH_A01G0361	109.619	826.187	2.96255	1.96082e-19	UP	AT1G17200.1	Uncharacterised protein family (UPF0497)
GH_A01G0362	6.07326	29.1343	2.30967	3.13271e-17	UP	AT4G09650.1	ATP synthase delta-subunit gene
GH_A01G0367	4.46509	9.21978	1.0889	0.0013234	UP	AT3G14450.1	CTC-interacting domain 9
GH_A01G0371	0	0.694342	8.37899	0.0229209	UP	AT1G78440.1	Arabidopsis thaliana gibberellin 2-oxidase 1
GH_A01G0385	0.0694273	3.16392	5.53611	1.30567e-06	UP
GH_A01G0387	0.203557	13.3084	5.97361	2.42529e-05	UP
GH_A01G0388	0.05606	2.83067	5.58512	0.00125043	UP
GH_A01G0436	0	1.15611	8.12482	2.5173e-05	UP	AT1G53490.1	RING/U-box superfamily protein
GH_A01G0442	0	17.152	13.1627	4.3693e-05	UP	AT1G78710.1	TRICHOME BIREFRINGENCE-LIKE 42
GH_A01G0466	0.026135	6.1723	7.85447	3.54926e-07	UP	AT2G21110.1	Disease resistance-responsive (dirigent-like protein) family protein
GH_A01G0498	6.40761	15.7202	1.34154	2.25172e-08	UP	AT1G53320.1	tubby like protein 7
GH_A01G0511	0.524676	3.40477	2.72966	0.00831291	UP	AT2G42610.2	Protein of unknown function (DUF640)
GH_A01G0532	0.127976	0.767083	2.60443	1.35224e-05	UP
GH_A01G0534	14.4233	101.779	2.86575	8.30158e-09	UP	AT3G15020.1	Lactate/malate dehydrogenase family protein
GH_A01G0535	0.194236	4.84415	4.67043	2.06428e-15	UP	AT3G15010.2	RNA-binding (RRM/RBD/RNP motifs) family protein
GH_A01G0551	2.60135	17.0319	2.75655	0.00410559	UP	AT3G58120.1	Basic-leucine zipper (bZIP) transcription factor family protein
GH_A01G0607	0	1.06625	9.55989	0.00029787	UP	AT3G15350.2	Core-2/I-branching beta-1,6-N-acetylglucosaminyltransferase family protein
GH_A01G0640	2.48801	13.9858	2.53038	5.34295e-07	UP	AT4G27435.1	Protein of unknown function (DUF1218)
GH_A01G0641	2.00126	22.8817	3.56237	9.59358e-09	UP	AT4G27430.2	COP1-interacting protein 7
GH_A01G0646	0.27863	1.01215	1.82932	0.0154358	UP	AT3G15518.1	unknown protein; FUNCTIONS IN: molecular_function unknown; INVOLVED IN: biological_process unknown; LOCATED IN: cellular_component unknown; Has 30201 Blast hits to 17322 proteins in 780 species: Archae - 12; Bacteria - 1396; Metazoa - 17338; Fungi - 3422; Plants - 5037; Viruses - 0; Other Eukaryotes - 2996 (source: NCBI BLink).
GH_A01G0762	14.5151	37.655	1.42328	6.78537e-06	UP	AT4G27000.1	RNA-binding (RRM/RBD/RNP motifs) family protein
GH_A01G0799	0	5.53546	12.0905	2.51199e-14	UP	AT2G41640.1	Glycosyltransferase family 61 protein
GH_A01G0805	1.3144	43.2294	5.08608	6.44614e-09	UP	AT3G20300.1	Protein of unknown function (DUF3537)
GH_A01G0824	22.8003	52.2935	1.24833	0.0386498	UP	AT5G55480.1	SHV3-like 1
GH_A01G0833	0.28763	5.15483	4.20782	9.4136e-05	UP	AT3G07810.2	RNA-binding (RRM/RBD/RNP motifs) family protein
GH_A01G0835	0.257095	6.46664	4.6838	2.06428e-15	UP	AT5G55560.1	Protein kinase superfamily protein
GH_A01G0883	4.73885	24.0361	2.38756	2.26895e-07	UP	AT5G55850.3	RPM1-interacting protein 4 (RIN4) family protein
GH_A01G0895	2.64991	7.65873	1.57746	7.84183e-05	UP	AT5G55960.1	unknown protein; CONTAINS InterPro DOMAIN/s: Uncharacterised protein family UPF0118 (InterPro:IPR002549); Has 30201 Blast hits to 17322 proteins in 780 species: Archae - 12; Bacteria - 1396; Metazoa - 17338; Fungi - 3422; Plants - 5037; Viruses - 0; Other Eukaryotes - 2996 (source: NCBI BLink).
GH_A01G1007	3.5819	14.1969	2.02232	3.87271e-06	UP	AT1G42480.1	unknown protein; FUNCTIONS IN: molecular_function unknown; INVOLVED IN: biological_process unknown; LOCATED IN: endomembrane system; EXPRESSED IN: 24 plant structures; EXPRESSED DURING: 13 growth stages; CONTAINS InterPro DOMAIN/s: Protein of unknown function DUF3456 (InterPro:IPR021852); Has 177 Blast hits to 177 proteins in 59 species: Archae - 0; Bacteria - 0; Metazoa - 140; Fungi - 0; Plants …
GH_A01G1009	0.892491	3.39864	1.98594	0.0466982	UP	AT1G76390.2	ARM repeat superfamily protein
GH_A01G1043	0.0243703	0.523541	4.38034	0.00271004	UP	AT1G76240.1	Arabidopsis protein of unknown function (DUF241)
GH_A01G1052	3.22669	16.8902	2.43318	0.0376935	UP	AT1G20450.1	Dehydrin family protein
GH_A01G1104	0.662353	231.77	8.48564	4.23777e-12	UP	AT1G19900.1	glyoxal oxidase-related protein
GH_A01G1122	0.744198	9.33278	3.67001	0.000355096	UP	AT1G75390.1	basic leucine-zipper 44
GH_A01G1126	6.58491	22.4079	1.8123	3.57874e-05	UP	AT1G75280.1	NmrA-like negative transcriptional regulator family protein
GH_A01G1151	0.330721	1.34326	2.04755	0.000950852	UP	AT1G47740.2	PPPDE putative thiol peptidase family protein
GH_A01G1180	0.158943	7.9665	5.60507	8.89729e-19	UP	AT5G42890.1	sterol carrier protein 2
GH_A01G1187	20.7444	40.9462	1.02995	0.0271363	UP	AT1G47200.1	WPP domain protein 2
GH_A01G1263	0.176402	1.46108	3.08345	1.44384e-08	UP	AT5G13150.1	exocyst subunit exo70 family protein C1
GH_A01G1272	90.9667	191.225	1.11803	0.0311836	UP
GH_A01G1310	0.22383	27.8066	6.91839	2.08936e-29	UP	AT3G10525.1	LOSS OF GIANT CELLS FROM ORGANS
GH_A01G1318	0.129146	1.13084	3.14	0.00345025	UP	AT2G26430.1	arginine-rich cyclin 1
GH_A01G1342	0.667262	5.63752	3.10053	0.000154854	UP
GH_A01G1347	0	4.43853	12.0183	2.35957e-18	UP	AT3G10660.1	calmodulin-domain protein kinase cdpk isoform 2
GH_A01G1391	1.88515	9.08914	2.31009	0.0496278	UP	AT3G52525.1	ovate family protein 6
GH_A01G1597	0.849911	7.01531	3.10076	0.00274368	UP	AT5G17190.1	FUNCTIONS IN: molecular_function unknown; INVOLVED IN: intracellular protein transport; LOCATED IN: endomembrane system, integral to membrane, endoplasmic reticulum; EXPRESSED IN: 23 plant structures; EXPRESSED DURING: 13 growth stages; CONTAINS InterPro DOMAIN/s: B-cell receptor-associated 31-like (InterPro:IPR008417); BEST Arabidopsis thaliana protein match is: unknown protein (TAIR:AT3G03160.1…
GH_A01G1611	3.52718	8.53525	1.32	0.00850126	UP	AT1G68070.1	Zinc finger, C3HC4 type (RING finger) family protein
GH_A01G1616	11.9939	24.6743	1.08724	0.00558685	UP	AT1G14830.1	DYNAMIN-like 1C
GH_A01G1637	0.677005	9.14965	3.79748	8.24166e-07	UP	AT1G70940.1	Auxin efflux carrier family protein
GH_A01G1643	0.156307	17.6791	6.74914	5.69924e-13	UP	AT1G23040.1	hydroxyproline-rich glycoprotein family protein
GH_A01G1672	0.202592	11.5218	5.78949	1.59085e-11	UP	AT3G01860.1	unknown protein; FUNCTIONS IN: molecular_function unknown; INVOLVED IN: response to cadmium ion; LOCATED IN: chloroplast; EXPRESSED IN: 24 plant structures; EXPRESSED DURING: 13 growth stages; BEST Arabidopsis thaliana protein match is: unknown protein (TAIR:AT3G27210.1); Has 66 Blast hits to 66 proteins in 13 species: Archae - 0; Bacteria - 0; Metazoa - 5; Fungi - 0; Plants - 61; Viruses - 0; Ot…
GH_A01G1757	18.5502	58.6426	1.70636	7.66734e-18	UP	AT2G21170.1	triosephosphate isomerase
GH_A01G1762	9.60444	94.644	3.34665	1.37206e-10	UP	AT2G21140.1	proline-rich protein 2
GH_A01G1790	4.24119	9.99067	1.28323	0.00246956	UP	AT4G38620.1	myb domain protein 4
GH_A01G1796	0.200227	85.7598	8.77279	1.14813e-21	UP	AT2G16730.1	glycosyl hydrolase family 35 protein
GH_A01G1797	0.206518	86.9925	8.75163	6.55583e-22	UP	AT2G16730.1	glycosyl hydrolase family 35 protein
GH_A01G1815	0.0251313	17.6656	9.31895	4.26106e-25	UP	AT5G26330.1	Cupredoxin superfamily protein
GH_A01G1825	0	1.89878	10.5849	1.78564e-12	UP	AT5G03570.2	iron regulated 2
GH_A01G1870	0.696349	4.44461	2.71929	0.00204919	UP	AT4G35230.1	BR-signaling kinase 1
GH_A01G1942	0.50488	3.34817	2.75752	5.93394e-05	UP	AT1G50110.1	D-aminoacid aminotransferase-like PLP-dependent enzymes superfamily protein
GH_A01G1947	2.54817	31.992	3.695	1.01023e-08	UP	AT1G50090.1	D-aminoacid aminotransferase-like PLP-dependent enzymes superfamily protein
GH_A01G2012	18.6794	271.475	3.90941	2.98013e-15	UP	AT1G68530.1	3-ketoacyl-CoA synthase 6
GH_A01G2016	0.910403	2.73484	1.62899	9.83564e-06	UP	AT1G68330.1	unknown protein; BEST Arabidopsis thaliana protein match is: unknown protein (TAIR:AT1G48780.1); Has 155 Blast hits to 147 proteins in 23 species: Archae - 0; Bacteria - 0; Metazoa - 19; Fungi - 3; Plants - 126; Viruses - 0; Other Eukaryotes - 7 (source: NCBI BLink).
GH_A01G2028	0	1.70683	8.5465	3.02639e-06	UP	AT4G08570.1	Heavy metal transport/detoxification superfamily protein
GH_A01G2052	2.12613	9.11235	2.14402	1.71007e-08	UP	AT5G54160.1	O-methyltransferase 1
GH_A01G2104	2.18654	6.39835	1.59977	4.73901e-05	UP	AT2G41410.1	Calcium-binding EF-hand family protein
GH_A01G2118	0.933458	3.5007	1.93586	0.00566017	UP	AT3G12150.1	unknown protein; CONTAINS InterPro DOMAIN/s: Protein of unknown function DUF2048 (InterPro:IPR019149); Has 421 Blast hits to 334 proteins in 155 species: Archae - 2; Bacteria - 147; Metazoa - 215; Fungi - 0; Plants - 43; Viruses - 0; Other Eukaryotes - 14 (source: NCBI BLink).
GH_A01G2126	0.0685813	0.689045	3.27754	0.00686726	UP	AT1G51200.4	A20/AN1-like zinc finger family protein
GH_A01G2140	0.619474	3.47584	2.5456	0.0271363	UP	AT2G41740.1	villin 2
GH_A01G2146	14.4466	60.3735	2.10962	2.08115e-27	UP	AT1G43710.1	Pyridoxal phosphate (PLP)-dependent transferases superfamily protein
GH_A01G2179	15.9275	42.2045	1.45422	6.32937e-09	UP	AT3G44150.1	unknown protein; FUNCTIONS IN: molecular_function unknown; INVOLVED IN: biological_process unknown; LOCATED IN: plasma membrane; EXPRESSED IN: cultured cell; BEST Arabidopsis thaliana protein match is: unknown protein (TAIR:AT3G11800.1); Has 76 Blast hits to 75 proteins in 19 species: Archae - 0; Bacteria - 0; Metazoa - 0; Fungi - 0; Plants - 74; Viruses - 0; Other Eukaryotes - 2 (source: NCBI BL…
GH_A01G2225	1.60825	9.4896	2.61457	5.30874e-06	UP	AT5G22400.1	Rho GTPase activating protein with PAK-box/P21-Rho-binding domain
GH_A01G2228	0.038559	0.737858	4.2111	7.08852e-06	UP	AT3G01320.2	SIN3-like 1
GH_A01G2234	0.582679	2.26366	1.99088	0.0498712	UP	AT3G52730.1	ubiquinol-cytochrome C reductase UQCRX/QCR9-like family protein
GH_A01G2250	21.2634	57.3316	1.47821	3.17561e-07	UP	AT3G52880.1	monodehydroascorbate reductase 1
GH_A01G2289	0	0.713167	18.5862	2.07085e-08	UP	AT3G10060.1	FKBP-like peptidyl-prolyl cis-trans isomerase family protein
GH_A01G2320	0.298431	7.82317	4.72605	2.57933e-10	UP	AT2G37170.1	plasma membrane intrinsic protein 2
GH_A01G2321	0.06256	3.77792	5.88864	0.0423503	UP	AT2G37170.1	plasma membrane intrinsic protein 2
GH_A01G2329	18.2313	46.0523	1.38285	6.77382e-06	UP	AT2G37110.1	PLAC8 family protein
GH_A01G2373	0	2.49588	8.27085	9.04625e-07	UP
GH_A01G2403	35.448	769.869	4.48708	3.73468e-38	UP	AT3G09390.1	metallothionein 2A
GH_A01G2405	0	31.9985	14.0994	1.16001e-18	UP	AT3G53750.1	actin 3
GH_A01G2406	0.311861	13.1393	5.39243	2.03257e-11	UP	AT5G02420.1	unknown protein; Has 90 Blast hits to 90 proteins in 10 species: Archae - 0; Bacteria - 0; Metazoa - 0; Fungi - 0; Plants - 90; Viruses - 0; Other Eukaryotes - 0 (source: NCBI BLink).
GH_A01G2451	49.1127	114.793	1.27068	0.0202584	UP	AT2G30060.1	Pleckstrin homology (PH) domain superfamily protein
GH_A01G2473	3.80481	7.93336	1.10359	0.00452023	UP	AT3G51790.1	transmembrane protein G1P-related 1
GH_A01G2491	0	3.21656	10.1805	2.97574e-11	UP	AT2G38480.1	Uncharacterised protein family (UPF0497)
GH_A02G0014	0.572763	1.23	1.14577	0.0235801	UP	AT5G01970.1	unknown protein; BEST Arabidopsis thaliana protein match is: unknown protein (TAIR:AT1G30050.1); Has 240 Blast hits to 236 proteins in 72 species: Archae - 0; Bacteria - 15; Metazoa - 51; Fungi - 19; Plants - 119; Viruses - 0; Other Eukaryotes - 36 (source: NCBI BLink).
GH_A02G0019	4.85565	17.1048	1.86403	0.0191456	UP	AT2G38610.2	RNA-binding KH domain-containing protein
GH_A02G0036	0.26239	2.27688	3.15952	0.0257275	UP	AT2G38550.1	Transmembrane proteins 14C
GH_A02G0045	0.571123	1.21283	1.1209	0.00371539	UP	AT5G01840.1	ovate family protein 1
GH_A02G0121	2.70402	7.41315	1.50243	0.00565026	UP	AT1G08450.1	calreticulin 3
GH_A02G0144	3.95768	12.2724	1.67688	9.77824e-09	UP	AT1G05810.1	RAB GTPase homolog A5E
GH_A02G0152	0	2.32201	10.4068	0.0038382	UP	AT5G42840.2	Cysteine/Histidine-rich C1 domain family protein
GH_A02G0169	0.343618	2.229	2.73239	1.01099e-05	UP	AT1G14780.1	MAC/Perforin domain-containing protein
GH_A02G0178	0.42005	8.88048	4.41717	0.001217	UP	AT3G07340.1	basic helix-loop-helix (bHLH) DNA-binding superfamily protein
GH_A02G0194	1.91627	14.3316	2.9491	0.0114284	UP	AT3G23730.1	xyloglucan endotransglucosylase/hydrolase 16
GH_A02G0216	0.414129	1.68859	2.06041	0.0364307	UP	AT3G23900.3	RNA recognition motif (RRM)-containing protein
GH_A02G0244	3.6402	10.6736	1.60122	0.00044871	UP	AT3G25040.1	endoplasmic reticulum retention defective 2B
GH_A02G0320	5.89523	29.0001	2.34415	0.00193513	UP	AT3G06035.1	Glycoprotein membrane precursor GPI-anchored
GH_A02G0326	0.260993	0.808802	1.67172	0.0488137	UP	AT3G22400.1	PLAT/LH2 domain-containing lipoxygenase family protein
GH_A02G0327	1.65429	8.87338	2.47888	1.55011e-05	UP	AT1G03130.1	photosystem I subunit D-2
GH_A02G0332	1.43728	7.73512	2.4713	0.00177188	UP	AT2G18570.1	UDP-Glycosyltransferase superfamily protein
GH_A02G0343	17.1345	38.8099	1.22675	2.82539e-06	UP	AT3G22630.1	20S proteasome beta subunit D1
GH_A02G0394	0.478117	2.58857	2.45268	0.00643657	UP	AT4G14440.1	3-hydroxyacyl-CoA dehydratase 1
GH_A02G0410	5.3275	2043.34	8.63594	8.07063e-76	UP	AT3G22142.1	Bifunctional inhibitor/lipid-transfer protein/seed storage 2S albumin superfamily protein
GH_A02G0419	110.662	239.721	1.16197	0.000825669	UP	AT1G04410.1	Lactate/malate dehydrogenase family protein
GH_A02G0508	1.67816	108.309	6.0424	4.64917e-15	UP	AT4G15800.1	ralf-like 33
GH_A02G0516	17.0385	51.2231	1.63515	7.44563e-08	UP	AT4G15930.1	Dynein light chain type 1 family protein
GH_A02G0536	0	2.1078	8.95266	0.00012813	UP	AT1G24020.2	MLP-like protein 423
GH_A02G0598	30.2532	81.5503	1.47819	1.12919e-13	UP	AT1G48030.2	mitochondrial lipoamide dehydrogenase 1
GH_A02G0601	0.135994	0.636869	2.27487	0.00119099	UP	AT1G48090.1	calcium-dependent lipid-binding family protein
GH_A02G0663	1.35132	3.48451	1.41612	1.68482e-05	UP	AT1G34270.1	Exostosin family protein
GH_A02G0699	1.01846	8.78968	3.14475	0.00203609	UP	AT1G21310.1	extensin 3
GH_A02G0709	1.85786	4.04208	1.16943	0.000535304	UP	AT1G21370.2	unknown protein; CONTAINS InterPro DOMAIN/s: Protein of unknown function DUF218 (InterPro:IPR003848); Has 35333 Blast hits to 34131 proteins in 2444 species: Archae - 798; Bacteria - 22429; Metazoa - 974; Fungi - 991; Plants - 531; Viruses - 0; Other Eukaryotes - 9610 (source: NCBI BLink).
GH_A02G0732	0.243716	4.2699	4.15916	0.000897596	UP	ATCG01110.1	NAD(P)H dehydrogenase subunit H
GH_A02G0796	6.58202	15.697	1.30038	0.0343525	UP	AT1G77610.1	EamA-like transporter family protein
GH_A02G0797	0.239548	71.9063	8.23972	3.10359e-14	UP	AT1G44760.1	Adenine nucleotide alpha hydrolases-like superfamily protein
GH_A02G0817	0.120676	1.34884	3.47912	7.64653e-07	UP	AT1G22030.1	CONTAINS InterPro DOMAIN/s: Protein BYPASS related (InterPro:IPR008511); BEST Arabidopsis thaliana protein match is: unknown protein (TAIR:AT1G77855.1); Has 99 Blast hits to 99 proteins in 17 species: Archae - 0; Bacteria - 0; Metazoa - 3; Fungi - 0; Plants - 96; Viruses - 0; Other Eukaryotes - 0 (source: NCBI BLink).
GH_A02G0865	40.487	279.343	2.83315	3.15087e-10	UP	AT1G50010.1	tubulin alpha-2 chain
GH_A02G0879	1.0874	3.08663	1.53714	0.00123428	UP	AT4G10810.1	unknown protein; FUNCTIONS IN: molecular_function unknown; INVOLVED IN: biological_process unknown; LOCATED IN: chloroplast; EXPRESSED IN: 23 plant structures; EXPRESSED DURING: 15 growth stages; BEST Arabidopsis thaliana protein match is: unknown protein (TAIR:AT4G24026.1); Has 1807 Blast hits to 1807 proteins in 277 species: Archae - 0; Bacteria - 0; Metazoa - 736; Fungi - 347; Plants - 385; Vi…
GH_A02G0901	1.96717	10.3016	2.45848	0.048369	UP	AT2G38185.2	RING/U-box superfamily protein
GH_A02G0903	16.2414	59.0788	1.91088	0.000152749	UP	AT5G10600.1	cytochrome P450, family 81, subfamily K, polypeptide 2
GH_A02G0942	0.98654	3.9754	2.04952	0.00198779	UP	AT3G54200.1	Late embryogenesis abundant (LEA) hydroxyproline-rich glycoprotein family
GH_A02G0943	41.1302	92.4459	1.21538	2.66734e-05	UP	AT1G09780.1	Phosphoglycerate mutase, 2,3-bisphosphoglycerate-independent
GH_A02G1006	15.7078	41.5405	1.44771	6.24613e-05	UP	AT1G20950.1	Phosphofructokinase family protein
GH_A02G1009	0.0698933	3.60415	5.67452	1.74195e-07	UP	AT5G35360.1	acetyl Co-enzyme a carboxylase biotin carboxylase subunit
GH_A02G1037	21.4755	43.2732	1.05724	0.0173768	UP	AT1G30630.1	Coatomer epsilon subunit
GH_A02G1058	0.104564	0.843797	3.0607	0.0380202	UP	AT3G49290.2	ABL interactor-like protein 2
GH_A02G1082	0.99604	16.34	4.07531	0.005158	UP	AT1G64640.1	early nodulin-like protein 8
GH_A02G1094	0.036383	0.701007	4.19191	1.75969e-05	UP	AT5G42090.1	Lung seven transmembrane receptor family protein
GH_A02G1132	1.85545	45.816	4.6685	0.00106478	UP	AT1G64390.1	glycosyl hydrolase 9C2
GH_A02G1134	0.071805	4.56026	5.65634	2.69438e-14	UP	AT5G41810.2	unknown protein; BEST Arabidopsis thaliana protein match is: unknown protein (TAIR:AT1G64340.1); Has 514 Blast hits to 437 proteins in 98 species: Archae - 0; Bacteria - 21; Metazoa - 115; Fungi - 53; Plants - 52; Viruses - 5; Other Eukaryotes - 268 (source: NCBI BLink).
GH_A02G1136	2.30227	30.1048	3.75245	3.28895e-12	UP	AT4G11090.1	TRICHOME BIREFRINGENCE-LIKE 23
GH_A02G1167	25.6076	57.3273	1.21104	1.30765e-05	UP	AT2G46170.1	Reticulon family protein
GH_A02G1172	0.484869	18.1793	5.26639	5.93975e-44	UP	AT1G64065.1	Late embryogenesis abundant (LEA) hydroxyproline-rich glycoprotein family
GH_A02G1182	0.381236	1.40342	1.92248	0.0413668	UP	AT4G11280.1	1-aminocyclopropane-1-carboxylic acid (acc) synthase 6
GH_A02G1199	0.056521	0.788266	3.76325	5.1091e-05	UP	AT1G21370.2	unknown protein; CONTAINS InterPro DOMAIN/s: Protein of unknown function DUF218 (InterPro:IPR003848); Has 35333 Blast hits to 34131 proteins in 2444 species: Archae - 798; Bacteria - 22429; Metazoa - 974; Fungi - 991; Plants - 531; Viruses - 0; Other Eukaryotes - 9610 (source: NCBI BLink).
GH_A02G1214	0.066061	0.997711	3.91537	0.000169448	UP	AT1G21390.1	embryo defective 2170
GH_A02G1249	9.81776	34.2602	1.85127	3.59148e-06	UP	AT4G32530.1	ATPase, F0/V0 complex, subunit C protein
GH_A02G1322	0.152898	1.81995	3.62809	0.00678372	UP	AT2G41740.1	villin 2
GH_A02G1378	1.11976	11.6527	3.41508	6.82436e-11	UP	AT1G55190.1	PRA1 (Prenylated rab acceptor) family protein
GH_A02G1391	0.0650423	24.9322	8.5491	8.2975e-26	UP	AT2G19770.1	profilin 5
GH_A02G1436	6.10795	13.2676	1.1611	0.000135639	UP	AT4G19640.1	Ras-related small GTP-binding family protein
GH_A02G1452	0.377361	1.63783	2.15057	0.0386998	UP	AT1G80510.1	Transmembrane amino acid transporter family protein
GH_A02G1489	0.0529603	0.553153	3.44512	0.00709637	UP	AT1G21460.1	Nodulin MtN3 family protein
GH_A02G1495	0.465822	52.9868	6.85724	9.16549e-30	UP	AT4G25980.1	Peroxidase superfamily protein
GH_A02G1499	3.3465	13.8433	2.09051	6.21367e-07	UP	AT5G16660.1	unknown protein; FUNCTIONS IN: molecular_function unknown; INVOLVED IN: biological_process unknown; LOCATED IN: chloroplast thylakoid membrane, chloroplast, membrane, chloroplast envelope; EXPRESSED IN: 23 plant structures; EXPRESSED DURING: 14 growth stages; BEST Arabidopsis thaliana protein match is: unknown protein (TAIR:AT3G02900.1); Has 30201 Blast hits to 17322 proteins in 780 species: Arch…
GH_A02G1518	4.70141	37.5043	3.03569	0.000648699	UP	AT2G23910.1	NAD(P)-binding Rossmann-fold superfamily protein
GH_A02G1535	3.37105	9.00262	1.46375	0.00787018	UP	AT5G65270.1	RAB GTPase homolog A4A
GH_A02G1568	5.27998	22.917	2.16426	1.92452e-06	UP	AT5G10160.1	Thioesterase superfamily protein
GH_A02G1583	2.25871	19.6824	3.16361	5.81318e-14	UP	AT1G15100.1	RING-H2 finger A2A
GH_A02G1593	0.0761193	0.91431	3.53783	0.0146	UP	ATCG01010.1	NADH-Ubiquinone oxidoreductase (complex I), chain 5 protein
GH_A02G1594	0.224965	1.59818	2.86031	0.0487214	UP	ATCG01050.1	NADH-Ubiquinone/plastoquinone (complex I) protein
GH_A02G1598	1.98312	13.1666	2.77001	4.89884e-08	UP	AT2G21970.1	stress enhanced protein 2
GH_A02G1612	3.39921	8.38571	1.35036	0.0287395	UP	AT4G09810.1	Nucleotide-sugar transporter family protein
GH_A02G1636	0.0974603	0.996258	3.29108	0.00962077	UP	AT4G05400.2	copper ion binding
GH_A02G1699	9.14845	21.3631	1.27354	0.00121908	UP	AT5G65470.1	O-fucosyltransferase family protein
GH_A02G1706	7.50731	15.0454	1.05023	0.00147118	UP	AT5G65495.1	unknown protein; Has 9 Blast hits to 9 proteins in 5 species: Archae - 0; Bacteria - 0; Metazoa - 0; Fungi - 0; Plants - 9; Viruses - 0; Other Eukaryotes - 0 (source: NCBI BLink).
GH_A02G1741	57.7505	150.237	1.42465	0.00050819	UP	AT4G37830.1	cytochrome c oxidase-related
GH_A02G1754	4.27178	16.8344	2.02805	1.26945e-14	UP	AT4G37760.1	squalene epoxidase 3
GH_A02G1758	0.264531	3.21878	3.62689	0.00430706	UP	AT3G49760.1	basic leucine-zipper 5
GH_A02G1770	3.6228	42.6858	3.60363	2.25638e-10	UP	AT3G49870.1	ADP-ribosylation factor-like A1C
GH_A02G1771	0.011024	0.810623	5.50744	0.0049408	UP	AT5G63150.1	unknown protein; FUNCTIONS IN: molecular_function unknown; INVOLVED IN: biological_process unknown; LOCATED IN: mitochondrion; EXPRESSED IN: 22 plant structures; EXPRESSED DURING: 13 growth stages; CONTAINS InterPro DOMAIN/s: Protein of unknown function DUF1713, mitochondria (InterPro:IPR013177); Has 30201 Blast hits to 17322 proteins in 780 species: Archae - 12; Bacteria - 1396; Metazoa - 17338;…
GH_A02G1772	1.24668	6.06612	2.32655	0.000316729	UP	AT5G67540.1	Arabinanase/levansucrase/invertase
GH_A02G1779	0.492381	2.19486	2.1877	0.0401434	UP	AT5G67480.1	BTB and TAZ domain protein 4
GH_A02G1818	0.0918503	0.631901	2.74141	0.00178171	UP	AT5G67140.1	F-box/RNI-like superfamily protein
GH_A02G1872	13.2271	66.7303	2.38246	0.0145414	UP	AT5G66590.1	CAP (Cysteine-rich secretory proteins, Antigen 5, and Pathogenesis-related 1 protein) superfamily protein
GH_A02G1933	7.38713	18.8804	1.39523	0.00156552	UP	AT1G19580.1	gamma carbonic anhydrase 1
GH_A02G1936	0	0.851698	21.2651	0.0227936	UP	AT3G50910.1	unknown protein; BEST Arabidopsis thaliana protein match is: unknown protein (TAIR:AT5G66480.1); Has 76 Blast hits to 75 proteins in 28 species: Archae - 0; Bacteria - 10; Metazoa - 7; Fungi - 2; Plants - 49; Viruses - 0; Other Eukaryotes - 8 (source: NCBI BLink).
GH_A02G1952	13.8265	28.1072	1.07092	0.0035292	UP	AT4G36250.1	aldehyde dehydrogenase 3F1
GH_A02G1961	10.9004	29.969	1.5068	1.09332e-05	UP	AT1G19910.1	ATPase, F0/V0 complex, subunit C protein
GH_A02G1982	0.0844163	1.1914	3.83761	0.000873187	UP	AT5G66150.1	Glycosyl hydrolase family 38 protein
GH_A02G1991	0.131793	76.0721	9.18042	1.16124e-21	UP	AT1G75900.1	GDSL-like Lipase/Acylhydrolase superfamily protein
GH_A02G1998	2.71765	9.81296	1.8858	0.0162007	UP	AT4G35890.1	winged-helix DNA-binding transcription factor family protein
GH_A02G2008	15.4709	62.0188	2.04743	9.78853e-07	UP	AT2G17710.1	unknown protein; Has 39 Blast hits to 39 proteins in 14 species: Archae - 0; Bacteria - 0; Metazoa - 0; Fungi - 0; Plants - 39; Viruses - 0; Other Eukaryotes - 0 (source: NCBI BLink).
GH_A02G2009	1.64703	17.7278	3.46531	1.34515e-16	UP	AT2G17705.1	unknown protein; FUNCTIONS IN: molecular_function unknown; INVOLVED IN: biological_process unknown; LOCATED IN: plasma membrane; EXPRESSED IN: cultured cell; BEST Arabidopsis thaliana protein match is: unknown protein (TAIR:AT4G08330.1); Has 135 Blast hits to 135 proteins in 32 species: Archae - 5; Bacteria - 29; Metazoa - 0; Fungi - 0; Plants - 91; Viruses - 0; Other Eukaryotes - 10 (source: NCB…
GH_A02G2011	0.33381	1.04909	1.67567	0.00312277	UP	AT1G76070.1	unknown protein; FUNCTIONS IN: molecular_function unknown; INVOLVED IN: biological_process unknown; LOCATED IN: plasma membrane; EXPRESSED IN: 8 plant structures; EXPRESSED DURING: LP.04 four leaves visible, 4 anthesis, petal differentiation and expansion stage; BEST Arabidopsis thaliana protein match is: unknown protein (TAIR:AT1G20310.1); Has 66 Blast hits to 66 proteins in 15 species: Archae -…
GH_A02G2050	0.0848407	1.28161	3.89605	0.0130801	UP	AT4G35510.1	unknown protein; BEST Arabidopsis thaliana protein match is: unknown protein (TAIR:AT2G17540.3); Has 182 Blast hits to 179 proteins in 73 species: Archae - 0; Bacteria - 87; Metazoa - 17; Fungi - 9; Plants - 50; Viruses - 0; Other Eukaryotes - 19 (source: NCBI BLink).
GH_A02G2051	5.53107	26.2689	2.29409	9.24185e-18	UP	AT4G35500.1	Protein kinase superfamily protein
GH_A03G0032	3.07796	6.16489	1.04636	0.00211641	UP	AT2G35470.1	unknown protein; Has 25 Blast hits to 25 proteins in 8 species: Archae - 0; Bacteria - 0; Metazoa - 0; Fungi - 0; Plants - 25; Viruses - 0; Other Eukaryotes - 0 (source: NCBI BLink).
GH_A03G0060	15.6304	46.5072	1.62254	5.69957e-13	UP	AT4G17830.1	Peptidase M20/M25/M40 family protein
GH_A03G0076	4.31024	13.9809	1.74585	0.0243852	UP	AT5G45420.1	Duplicated homeodomain-like superfamily protein
GH_A03G0097	0.275197	2.05681	2.91077	4.09659e-08	UP	AT5G47180.2	Plant VAMP (vesicle-associated membrane protein) family protein
GH_A03G0147	2.51858	5.35496	1.13654	0.000246569	UP	AT4G22580.1	Exostosin family protein
GH_A03G0163	3.85482	11.1319	1.57112	0.000211962	UP	AT4G12340.1	copper ion binding
GH_A03G0193	0.125608	2.0268	4.03834	0.0326296	UP	AT4G12320.1	cytochrome P450, family 706, subfamily A, polypeptide 6
GH_A03G0194	0.128755	1.35767	3.38378	0.00135018	UP	AT4G22710.1	cytochrome P450, family 706, subfamily A, polypeptide 2
GH_A03G0198	0.507299	5.17943	3.38783	3.41132e-11	UP	AT4G12320.1	cytochrome P450, family 706, subfamily A, polypeptide 6
GH_A03G0206	6.88137	13.8517	1.054	4.20451e-05	UP	AT1G12550.1	D-isomer specific 2-hydroxyacid dehydrogenase family protein
GH_A03G0217	39.304	213.904	2.49043	1.86152e-09	UP	AT1G63000.1	nucleotide-rhamnose synthase/epimerase-reductase
GH_A03G0218	31.6974	75.0781	1.29106	0.0466565	UP	AT4G11820.2	hydroxymethylglutaryl-CoA synthase / HMG-CoA synthase / 3-hydroxy-3-methylglutaryl coenzyme A synthase
GH_A03G0245	2.58466	9.15557	1.86484	0.000981951	UP	AT1G63120.1	RHOMBOid-like 2
GH_A03G0255	0.795806	5.37042	2.79297	0.00639243	UP	AT1G63430.1	Leucine-rich repeat protein kinase family protein
GH_A03G0258	15.0781	50.6412	1.79512	7.20759e-06	UP	AT5G23860.2	tubulin beta 8
GH_A03G0303	0.0668947	3.13579	5.36956	1.3251e-06	UP	AT4G25740.1	RNA binding Plectin/S10 domain-containing protein
GH_A03G0309	1.78056	4.14476	1.25518	0.00802134	UP	AT5G20700.1	Protein of unknown function (DUF581)
GH_A03G0312	5.47548	17.7793	1.74721	3.43721e-06	UP	AT2G32080.2	purin-rich alpha 1
GH_A03G0315	11.1887	40.6211	1.90642	0.0282551	UP	AT5G56350.1	Pyruvate kinase family protein
GH_A03G0321	1.35103	5.6626	2.11275	0.0157618	UP	AT2G18890.1	Protein kinase superfamily protein
GH_A03G0333	1.63181	7.93704	2.31431	1.24299e-07	UP	AT5G58375.1	Methyltransferase-related protein
GH_A03G0356	10.6086	31.5656	1.61943	0.0046392	UP	AT2G30200.1	catalytics;transferases;[acyl-carrier-protein] S-malonyltransferases;binding
GH_A03G0381	0.077174	43.2923	9.08923	8.41669e-33	UP	AT3G11110.1	RING/U-box superfamily protein
GH_A03G0443	0.43554	1.30604	1.62983	0.0120511	UP	AT5G60660.1	plasma membrane intrinsic protein 2;4
GH_A03G0446	0.182928	1.65065	3.13935	0.0340447	UP	AT5G27430.1	Signal peptidase subunit
GH_A03G0448	1.57717	8.31625	2.43524	0.00744778	UP	AT3G45230.1	hydroxyproline-rich glycoprotein family protein
GH_A03G0449	0.0552263	0.544371	3.24224	0.000767863	UP	AT5G60580.3	RING/U-box superfamily protein
GH_A03G0455	0.017947	1.07265	5.8217	4.20617e-10	UP	AT5G23530.1	carboxyesterase 18
GH_A03G0492	0	3.94331	10.494	3.9822e-07	UP	AT4G01470.1	tonoplast intrinsic protein 1;3
GH_A03G0501	15.4801	39.2143	1.38777	0.00168041	UP	AT3G46010.1	actin depolymerizing factor 1
GH_A03G0514	4.49844	15.5547	1.83137	0.000554338	UP	AT5G59300.1	ubiquitin carrier protein 7
GH_A03G0522	0.028924	0.66948	4.53708	2.56272e-05	UP	AT5G02500.1	heat shock cognate protein 70-1
GH_A03G0536	3.45013	41.6684	3.64843	6.03124e-25	UP	AT1G67730.1	beta-ketoacyl reductase 1
GH_A03G0544	5.17855	69.5886	3.79098	8.52201e-21	UP	AT1G67730.1	beta-ketoacyl reductase 1
GH_A03G0554	0.0968977	2.65334	4.78761	2.04623e-09	UP	AT2G29060.1	GRAS family transcription factor
GH_A03G0575	4.23951	17.5174	2.09222	0.00583544	UP	AT1G07420.1	sterol 4-alpha-methyl-oxidase 2-1
GH_A03G0604	5.21693	11.5734	1.19535	0.0129315	UP	AT4G37300.1	maternal effect embryo arrest 59
GH_A03G0768	3.37223	105.015	5.00456	8.07406e-05	UP	AT1G67750.1	Pectate lyase family protein
GH_A03G0772	0	1.57773	10.4397	5.15979e-11	UP	AT1G74780.1	Nodulin-like / Major Facilitator Superfamily protein
GH_A03G0815	9.48978	18.5789	1.01466	0.00126027	UP	AT5G07720.1	Galactosyl transferase GMA12/MNN10 family protein
GH_A03G0819	0.3382	7.07009	4.35679	1.23674e-15	UP	AT2G03350.1	Protein of unknown function, DUF538
GH_A03G0832	0.0393777	0.940708	4.51792	7.20759e-06	UP	AT1G26610.1	C2H2-like zinc finger protein
GH_A03G0857	0.854808	7.71873	3.20576	0.00012253	UP	AT5G60850.1	OBF binding protein 4
GH_A03G0868	1.29036	4.4701	1.8344	0.000573975	UP	AT5G08160.1	serine/threonine protein kinase 3
GH_A03G0872	13.7295	31.9987	1.27155	0.00769629	UP	AT1G74030.1	enolase 1
GH_A03G0890	0.000941333	3.90891	9.76631	6.91614e-13	UP	AT4G12690.2	Plant protein of unknown function (DUF868)
GH_A03G0911	9.31669	102.081	3.50061	1.1834e-20	UP	AT5G23860.2	tubulin beta 8
GH_A03G0922	0.466183	3.24459	2.82987	0.0032061	UP	AT1G75220.1	Major facilitator superfamily protein
GH_A03G0923	0.441409	55.6687	6.97637	3.19691e-18	UP
GH_A03G0945	2.84048	10.3907	1.91875	0.000928411	UP	AT1G33470.2	RNA-binding (RRM/RBD/RNP motifs) family protein
GH_A03G1001	0	1.53065	21.6686	1.49764e-07	UP	AT1G10320.1	Zinc finger C-x8-C-x5-C-x3-H type family protein
GH_A03G1005	0.0112443	0.52451	4.8477	0.0310729	UP	ATCG00470.1	ATP synthase epsilon chain
GH_A03G1006	9.27118	18.3839	1.03538	3.75196e-05	UP	AT1G12640.1	MBOAT (membrane bound O-acyl transferase) family protein
GH_A03G1013	3.28802	9.11954	1.51983	3.15367e-07	UP	AT3G08670.1	unknown protein; BEST Arabidopsis thaliana protein match is: unknown protein (TAIR:AT3G51540.1); Has 48380 Blast hits to 29827 proteins in 1356 species: Archae - 46; Bacteria - 5589; Metazoa - 17361; Fungi - 13192; Plants - 2237; Viruses - 905; Other Eukaryotes - 9050 (source: NCBI BLink).
GH_A03G1014	0	5.79799	12.1396	3.51289e-19	UP	AT5G01970.1	unknown protein; BEST Arabidopsis thaliana protein match is: unknown protein (TAIR:AT1G30050.1); Has 240 Blast hits to 236 proteins in 72 species: Archae - 0; Bacteria - 15; Metazoa - 51; Fungi - 19; Plants - 119; Viruses - 0; Other Eukaryotes - 36 (source: NCBI BLink).
GH_A03G1050	0.407386	2.57761	2.69551	2.6494e-09	UP	AT2G01940.1	C2H2-like zinc finger protein
GH_A03G1056	11.9797	83.7819	2.85656	3.41296e-11	UP	AT1G17840.1	white-brown complex homolog protein 11
GH_A03G1077	24.0002	51.7964	1.15807	2.09632e-06	UP	AT1G18210.2	Calcium-binding EF-hand family protein
GH_A03G1103	0.144265	2.01275	3.80921	0.00729281	UP	AT4G00440.2	Protein of unknown function (DUF3741)
GH_A03G1115	0.507325	4.03202	3.03061	0.00315207	UP	AT3G47990.1	SUGAR-INSENSITIVE 3
GH_A03G1118	25.3627	128.404	2.3876	0.00595603	UP	AT1G70370.2	polygalacturonase 2
GH_A03G1127	6.24704	25.8863	2.10344	3.26875e-09	UP	AT1G13340.1	Regulator of Vps4 activity in the MVB pathway protein
GH_A03G1154	0	0.652155	8.414	0.0207021	UP	AT1G14290.1	sphingoid base hydroxylase 2
GH_A03G1165	0.400519	2.79703	2.84269	0.0457974	UP	AT1G14290.1	sphingoid base hydroxylase 2
GH_A03G1174	15.2351	35.5427	1.26824	4.5364e-07	UP	AT3G01280.1	voltage dependent anion channel 1
GH_A03G1179	0.0209433	2.09115	6.51974	9.11455e-06	UP	AT4G39670.1	Glycolipid transfer protein (GLTP) family protein
GH_A03G1224	2.0541	4.43897	1.15856	0.00299706	UP	AT2G44130.1	Galactose oxidase/kelch repeat superfamily protein
GH_A03G1234	0	0.705806	21.5109	0.0235938	UP	AT1G69220.1	Protein kinase superfamily protein
GH_A03G1251	0.028681	5.25972	7.18519	0.00741825	UP
GH_A03G1300	0.0218593	1.22621	5.71786	0.000520995	UP	AT1G14780.1	MAC/Perforin domain-containing protein
GH_A03G1327	0.146631	0.515212	1.85358	0.00654562	UP	AT3G14470.1	NB-ARC domain-containing disease resistance protein
GH_A03G1334	8.44201	23.2268	1.50769	0.00136099	UP	AT1G27970.1	nuclear transport factor 2B
GH_A03G1430	4.32155	11.9091	1.50584	6.1105e-10	UP	AT1G23050.1	hydroxyproline-rich glycoprotein family protein
GH_A03G1446	1.83105	4.54327	1.35747	0.00728833	UP	AT1G71110.1	unknown protein; FUNCTIONS IN: molecular_function unknown; INVOLVED IN: biological_process unknown; LOCATED IN: endomembrane system; BEST Arabidopsis thaliana protein match is: unknown protein (TAIR:AT2G12400.1); Has 173 Blast hits to 169 proteins in 21 species: Archae - 0; Bacteria - 0; Metazoa - 3; Fungi - 0; Plants - 165; Viruses - 0; Other Eukaryotes - 5 (source: NCBI BLink).
GH_A03G1452	5.05539	24.8286	2.33959	2.93202e-12	UP	AT1G27330.1	Ribosome associated membrane protein RAMP4
GH_A03G1477	0.796467	1.62662	1.07555	0.00769629	UP	AT1G67410.1	Exostosin family protein
GH_A03G1517	0	0.681375	8.60356	3.13376e-08	UP	AT1G24470.1	beta-ketoacyl reductase 2
GH_A03G1518	1.4695	144.152	6.66049	6.2722e-32	UP	AT1G67730.1	beta-ketoacyl reductase 1
GH_A03G1587	0.173169	0.723675	2.07991	0.00921391	UP	AT1G23380.1	KNOTTED1-like homeobox gene 6
GH_A03G1602	21.8377	49.6498	1.23082	0.0303058	UP	AT1G60420.1	DC1 domain-containing protein
GH_A03G1679	3.95943	51.7159	3.75282	3.67594e-09	UP	AT1G68530.1	3-ketoacyl-CoA synthase 6
GH_A03G1699	7.02988	18.3093	1.42745	0.0155244	UP	AT1G77420.1	alpha/beta-Hydrolases superfamily protein
GH_A03G1757	0.274793	13.369	5.63452	1.57958e-09	UP	AT5G13400.1	Major facilitator superfamily protein
GH_A03G1815	0	0.723683	8.78277	9.85146e-08	UP	AT4G35160.1	O-methyltransferase family protein
GH_A03G1860	2.40916	35.9247	3.93513	2.43014e-07	UP	AT3G09280.1	unknown protein; FUNCTIONS IN: molecular_function unknown; INVOLVED IN: biological_process unknown; LOCATED IN: endomembrane system; EXPRESSED IN: root; Has 31 Blast hits to 31 proteins in 9 species: Archae - 0; Bacteria - 0; Metazoa - 0; Fungi - 0; Plants - 31; Viruses - 0; Other Eukaryotes - 0 (source: NCBI BLink).
GH_A03G1862	0.058083	1.17247	4.29951	0.0250158	UP	AT5G12210.1	RAB geranylgeranyl transferase beta subunit 1
GH_A03G1872	0.128544	1.4057	3.48986	0.00337684	UP	AT3G21865.1	peroxin 22
GH_A03G1879	0	0.579858	9.06298	1.08593e-07	UP	AT1G48930.1	glycosyl hydrolase 9C1
GH_A03G1887	10.7996	23.116	1.14585	0.00573335	UP	AT5G23230.1	nicotinamidase 2
GH_A03G1889	16.6292	33.1575	1.04168	0.00132418	UP	AT5G08300.1	Succinyl-CoA ligase, alpha subunit
GH_A03G1925	15.2167	30.9768	1.07609	0.0178522	UP	AT1G21070.1	Nucleotide-sugar transporter family protein
GH_A03G1938	9.68221	27.6629	1.55997	0.00774294	UP	AT4G35320.1	unknown protein; BEST Arabidopsis thaliana protein match is: unknown protein (TAIR:AT2G17300.1); Has 30201 Blast hits to 17322 proteins in 780 species: Archae - 12; Bacteria - 1396; Metazoa - 17338; Fungi - 3422; Plants - 5037; Viruses - 0; Other Eukaryotes - 2996 (source: NCBI BLink).
GH_A03G1961	0.709881	1.98367	1.5264	0.036411	UP	AT1G22150.1	sulfate transporter 1;3
GH_A03G1962	37.3609	101.285	1.48528	0.0381573	UP	AT5G64080.1	Bifunctional inhibitor/lipid-transfer protein/seed storage 2S albumin superfamily protein
GH_A03G2028	3.46816	7.96618	1.24747	0.0386934	UP	AT5G64410.1	oligopeptide transporter 4
GH_A03G2037	0.106223	0.518125	2.31738	0.00469125	UP	AT1G49340.1	Phosphatidylinositol 3- and 4-kinase family protein
GH_A03G2049	296.89	873.156	1.60266	0.00467273	UP	AT1G50010.1	tubulin alpha-2 chain
GH_A03G2063	0.334245	4.73671	3.85239	0.00152261	UP	AT1G10200.1	GATA type zinc finger transcription factor family protein
GH_A03G2076	0.428662	2.10085	2.31584	0.0143151	UP	AT2G14820.1	Phototropic-responsive NPH3 family protein
GH_A03G2103	0	0.770014	7.91422	8.76523e-09	UP	AT3G19460.1	Reticulon family protein
GH_A03G2129	0.421239	16.6003	5.34599	1.6857e-24	UP	AT4G33985.1	Protein of unknown function (DUF1685)
GH_A03G2147	0	0.717649	8.6426	0.000526221	UP	AT3G17840.1	receptor-like kinase 902
GH_A03G2167	0.116519	1.08461	3.22049	0.00340235	UP	AT4G06599.1	ubiquitin family protein
GH_A03G2184	9.03407	29.3308	1.74509	8.77912e-08	UP	AT4G34450.1	coatomer gamma-2 subunit, putative / gamma-2 coat protein, putative / gamma-2 COP, putative
GH_A03G2185	24.4733	50.6357	1.09725	0.00029543	UP	AT4G34480.1	O-Glycosyl hydrolases family 17 protein
GH_A03G2193	0.350663	1.54556	2.18316	0.00763165	UP	AT1G19440.1	3-ketoacyl-CoA synthase 4
GH_A03G2223	13.6433	32.2607	1.29105	0.0365742	UP	AT4G39090.1	Papain family cysteine protease
GH_A03G2226	0.126224	2.95616	4.57817	0.000247798	UP	AT1G62020.1	Coatomer, alpha subunit
GH_A03G2241	26.3694	76.4111	1.58163	2.80232e-12	UP	AT1G19910.1	ATPase, F0/V0 complex, subunit C protein
GH_A03G2259	0.0600933	12.1962	7.43389	9.46706e-21	UP	AT4G34810.1	SAUR-like auxin-responsive protein family
GH_A03G2260	0.113423	1.12448	3.26434	0.00726278	UP	AT2G21210.1	SAUR-like auxin-responsive protein family
GH_A03G2261	0	11.3224	10.7415	4.61427e-09	UP	AT2G21210.1	SAUR-like auxin-responsive protein family
GH_A03G2263	13.72	36.0548	1.4421	4.1502e-10	UP	AT4G34840.1	Phosphorylase superfamily protein
GH_A03G2274	0.302111	5.80981	4.28054	2.22279e-19	UP	AT4G38690.1	PLC-like phosphodiesterases superfamily protein
GH_A03G2283	0.914075	9.48853	3.40512	1.10874e-12	UP	AT2G16700.1	actin depolymerizing factor 5
GH_A03G2318	0.0196197	5.54795	7.7579	7.95091e-08	UP	AT1G29500.1	SAUR-like auxin-responsive protein family
GH_A03G2425	8.62637	21.7603	1.37795	0.000339567	UP	AT1G22840.1	CYTOCHROME C-1
GH_A04G0084	0	3.77259	9.99053	4.34175e-08	UP
GH_A04G0090	0.511672	2.9095	2.55267	4.74446e-08	UP	AT4G26650.2	RNA-binding (RRM/RBD/RNP motifs) family protein
GH_A04G0139	8.60989	16.7504	1.00969	0.0164714	UP	AT1G05170.1	Galactosyltransferase family protein
GH_A04G0165	0.109094	2.84942	4.72767	2.35264e-05	UP	AT3G20395.1	RING/U-box superfamily protein
GH_A04G0172	2.35643	38.5743	4.07737	0.00956469	UP	AT1G28570.1	SGNH hydrolase-type esterase superfamily protein
GH_A04G0181	2.40477	8.75156	1.91144	4.55858e-05	UP	AT3G20510.1	Transmembrane proteins 14C
GH_A04G0215	0.0500983	0.815954	4.00954	0.000962189	UP	AT3G20720.2	unknown protein; FUNCTIONS IN: molecular_function unknown; INVOLVED IN: biological_process unknown; EXPRESSED IN: 22 plant structures; EXPRESSED DURING: 13 growth stages.
GH_A04G0231	6.19519	179.41	4.90114	5.03657e-35	UP	AT4G27270.1	Quinone reductase family protein
GH_A04G0319	0.105554	1.01814	3.10252	0.0464178	UP	AT1G53035.1	unknown protein; FUNCTIONS IN: molecular_function unknown; INVOLVED IN: biological_process unknown; LOCATED IN: endomembrane system; EXPRESSED IN: 23 plant structures; EXPRESSED DURING: 13 growth stages; BEST Arabidopsis thaliana protein match is: unknown protein (TAIR:AT3G15358.1); Has 49 Blast hits to 49 proteins in 9 species: Archae - 0; Bacteria - 0; Metazoa - 0; Fungi - 0; Plants - 49; Virus…
GH_A04G0335	0.35589	0.810975	1.2144	0.040669	UP	AT1G28130.1	Auxin-responsive GH3 family protein
GH_A04G0394	0.496326	12.3323	4.615	0.0155479	UP
GH_A04G0411	41.414	114.62	1.51579	9.77127e-05	UP	AT3G15020.1	Lactate/malate dehydrogenase family protein
GH_A04G0434	3.39905	6.82047	1.05571	0.0100462	UP	AT1G53290.1	Galactosyltransferase family protein
GH_A04G0442	1.41908	15.9897	3.52514	8.15605e-10	UP	AT1G29140.1	Pollen Ole e 1 allergen and extensin family protein
GH_A04G0531	0.991789	2.74837	1.52346	0.0291811	UP	AT3G14410.1	Nucleotide/sugar transporter family protein
GH_A04G0536	0	8.87382	22.4157	5.70772e-30	UP	AT1G17180.1	glutathione S-transferase TAU 25
GH_A04G0547	0.789364	6.25302	3.02687	9.98964e-05	UP	AT3G12920.1	SBP (S-ribonuclease binding protein) family protein
GH_A04G0588	0.990797	3.80612	1.97744	0.0432542	UP	AT3G44150.1	unknown protein; FUNCTIONS IN: molecular_function unknown; INVOLVED IN: biological_process unknown; LOCATED IN: plasma membrane; EXPRESSED IN: cultured cell; BEST Arabidopsis thaliana protein match is: unknown protein (TAIR:AT3G11800.1); Has 76 Blast hits to 75 proteins in 19 species: Archae - 0; Bacteria - 0; Metazoa - 0; Fungi - 0; Plants - 74; Viruses - 0; Other Eukaryotes - 2 (source: NCBI BL…
GH_A04G0591	0.292421	0.979826	1.77795	0.00014056	UP	AT3G10660.1	calmodulin-domain protein kinase cdpk isoform 2
GH_A04G0622	0.066926	1.52686	4.38721	0.00588363	UP
GH_A04G0757	8.47628	146.797	4.16062	9.47372e-27	UP	AT5G03610.1	GDSL-like Lipase/Acylhydrolase superfamily protein
GH_A04G0759	1.2444	7.66795	2.65875	7.32783e-19	UP	AT2G36310.1	uridine-ribohydrolase 1
GH_A04G0823	56.5203	115.093	1.07419	1.75172e-05	UP	AT2G36460.1	Aldolase superfamily protein
GH_A04G0862	0	1.30532	10.3683	2.87663e-11	UP	AT2G36660.1	poly(A) binding protein 7
GH_A04G0889	89.6951	280.897	1.69661	0.00271004	UP	AT2G36830.1	gamma tonoplast intrinsic protein
GH_A04G0904	0.713754	3.87375	2.46526	0.000202391	UP	AT2G36880.2	methionine adenosyltransferase 3
GH_A04G0968	4.32119	32.0338	2.9343	2.42444e-13	UP	AT5G18520.1	Lung seven transmembrane receptor family protein
GH_A04G0988	0.113077	6.42313	5.85079	0.000797132	UP	AT5G59840.1	Ras-related small GTP-binding family protein
GH_A04G0998	0.761269	11.4455	3.95145	1.22759e-18	UP	AT5G02540.1	NAD(P)-binding Rossmann-fold superfamily protein
GH_A04G1023	0.770586	3.56571	2.25042	0.0236539	UP	AT3G46620.1	zinc finger (C3HC4-type RING finger) family protein
GH_A04G1041	0.618243	2.31507	1.93214	0.00085217	UP	AT2G37770.2	NAD(P)-linked oxidoreductase superfamily protein
GH_A04G1072	0.157254	0.952515	2.56523	0.0110242	UP	AT3G54120.1	Reticulon family protein
GH_A04G1074	5.59936	24.0424	2.14591	8.06265e-06	UP	AT2G38050.1	3-oxo-5-alpha-steroid 4-dehydrogenase family protein
GH_A04G1111	4.60323	10.7876	1.27439	4.17816e-07	UP	AT5G05580.1	fatty acid desaturase 8
GH_A04G1138	0.0179097	2.87035	7.26381	7.42017e-20	UP	AT5G66770.1	GRAS family transcription factor
GH_A04G1142	1.24105	3.82785	1.6568	0.0216935	UP
GH_A04G1174	2.72952	12.1039	2.1914	5.02257e-05	UP	AT1G69870.1	nitrate transporter 1.7
GH_A04G1177	0.305391	1.5364	2.32593	0.00146579	UP	AT1G68300.1	Adenine nucleotide alpha hydrolases-like superfamily protein
GH_A04G1192	2.32118	5.19065	1.20138	0.00120242	UP
GH_A04G1194	34.6999	79.9578	1.25132	8.50958e-07	UP	AT5G08680.1	ATP synthase alpha/beta family protein
GH_A04G1196	60.6699	119.555	1.02685	0.00186164	UP	AT5G08680.1	ATP synthase alpha/beta family protein
GH_A04G1198	0.261542	3.46156	3.75023	4.2525e-06	UP	AT2G01170.1	bidirectional amino acid transporter 1
GH_A04G1209	0.414567	15.3752	5.23498	1.73645e-11	UP	AT5G13170.1	senescence-associated gene 29
GH_A04G1221	37.993	84.1521	1.19547	3.81945e-10	UP	AT5G13420.1	Aldolase-type TIM barrel family protein
GH_A04G1258	11.1572	98.3813	3.18714	4.35285e-21	UP	AT3G51000.1	alpha/beta-Hydrolases superfamily protein
GH_A04G1288	63.4854	261.606	2.09001	5.25014e-07	UP	AT5G37600.1	glutamine synthase clone R1
GH_A04G1339	4.28432	12.0175	1.53717	0.000241339	UP	AT4G38220.1	Peptidase M20/M25/M40 family protein
GH_A04G1372	0.467431	1.14395	1.33225	0.0354109	UP	AT5G64230.1	unknown protein; FUNCTIONS IN: molecular_function unknown; INVOLVED IN: biological_process unknown; LOCATED IN: endomembrane system; EXPRESSED IN: 9 plant structures; EXPRESSED DURING: 4 anthesis, petal differentiation and expansion stage; BEST Arabidopsis thaliana protein match is: unknown protein (TAIR:AT3G19920.1); Has 35333 Blast hits to 34131 proteins in 2444 species: Archae - 798; Bacteria …
GH_A04G1387	3.41976	7.65941	1.20057	0.00404968	UP	AT2G15910.2	CSL zinc finger domain-containing protein
GH_A04G1395	0.408388	1.7065	2.10496	0.000394631	UP	AT5G10530.1	Concanavalin A-like lectin protein kinase family protein
GH_A04G1396	0.472856	28.3846	5.92432	8.05157e-13	UP	AT2G23970.1	Class I glutamine amidotransferase-like superfamily protein
GH_A04G1412	120.626	996.163	3.0938	4.64695e-08	UP	AT1G50010.1	tubulin alpha-2 chain
GH_A04G1418	0.51766	2.10682	2.06699	4.2525e-06	UP	AT1G10200.1	GATA type zinc finger transcription factor family protein
GH_A04G1419	0	1.14413	10.3433	3.25174e-09	UP	AT3G19620.1	Glycosyl hydrolase family protein
GH_A04G1432	0.362098	8.62169	4.58846	6.9556e-15	UP	AT4G37260.1	myb domain protein 73
GH_A04G1433	0.0262097	0.714282	4.71887	0.00403369	UP	AT4G34200.1	D-3-phosphoglycerate dehydrogenase
GH_A04G1475	18.7675	312.201	4.10516	4.45458e-13	UP	AT2G16600.1	rotamase CYP 3
GH_A04G1476	0.391642	7.1377	4.22858	0.00308064	UP	AT2G21140.1	proline-rich protein 2
GH_A04G1478	15.867	34.9824	1.18723	1.74932e-08	UP	AT2G21170.1	triosephosphate isomerase
GH_A04G1483	1.52256	13.797	3.22604	0.00186164	UP	AT4G34710.2	arginine decarboxylase 2
GH_A04G1546	6.80921	18.0786	1.45137	9.4893e-05	UP	AT5G09650.1	pyrophosphorylase 6
GH_A04G1640	1.2177	4.98789	2.07961	0.0019071	UP	AT1G70300.1	K+ uptake permease 6
GH_A04G1649	9.13458	23.6478	1.41401	0.000332014	UP	AT1G10670.4	ATP-citrate lyase A-1
GH_A04G1689	20.4826	791.243	5.31841	1.46857e-16	UP	AT1G27950.1	glycosylphosphatidylinositol-anchored lipid protein transfer 1
GH_A04G1690	0.463984	1.04529	1.19183	0.0486646	UP	AT1G32490.2	RNA helicase family protein
GH_A04G1692	0.0220303	1.12874	5.57218	0.00020263	UP	AT1G27300.1	unknown protein; Has 54 Blast hits to 54 proteins in 19 species: Archae - 0; Bacteria - 0; Metazoa - 11; Fungi - 6; Plants - 34; Viruses - 0; Other Eukaryotes - 3 (source: NCBI BLink).
GH_A04G1712	1.83162	5.93331	1.73757	0.0025812	UP	AT2G01600.1	ENTH/ANTH/VHS superfamily protein
GH_A04G1713	1.62138	7.86918	2.32193	9.96172e-05	UP	AT1G70730.2	Phosphoglucomutase/phosphomannomutase family protein
GH_A04G1715	3.27649	8.55465	1.42643	0.000107912	UP	AT1G70670.1	Caleosin-related family protein
GH_A04G1727	0.16378	5.52704	5.10682	1.15593e-17	UP	AT5G38260.1	Protein kinase superfamily protein
GH_A05G0052	8.54833	145.256	4.13556	2.95284e-16	UP	AT4G25830.1	Uncharacterised protein family (UPF0497)
GH_A05G0066	0.579966	1.31302	1.21773	0.000830558	UP	AT5G57690.1	diacylglycerol kinase 4
GH_A05G0070	1.06881	3.48277	1.74194	0.000857402	UP	AT4G16850.1	unknown protein; BEST Arabidopsis thaliana protein match is: unknown protein (TAIR:AT1G31130.1); Has 30201 Blast hits to 17322 proteins in 780 species: Archae - 12; Bacteria - 1396; Metazoa - 17338; Fungi - 3422; Plants - 5037; Viruses - 0; Other Eukaryotes - 2996 (source: NCBI BLink).
GH_A05G0078	13.9426	44.8677	1.73165	3.20576e-06	UP	AT1G73250.1	GDP-4-keto-6-deoxymannose-3,5-epimerase-4-reductase 1
GH_A05G0093	1.20283	2.52358	1.11587	0.000571636	UP	AT4G32400.1	Mitochondrial substrate carrier family protein
GH_A05G0119	0	2.22495	19.8066	8.42858e-30	UP
GH_A05G0133	25.0492	58.8072	1.27783	0.023919	UP	AT1G15690.1	Inorganic H pyrophosphatase family protein
GH_A05G0155	0.496654	6.5152	3.74112	5.98584e-05	UP	AT5G20190.1	Tetratricopeptide repeat (TPR)-like superfamily protein
GH_A05G0160	1.9647	7.50844	1.9631	0.00507409	UP	AT4G13730.1	Ypt/Rab-GAP domain of gyp1p superfamily protein
GH_A05G0193	0.356211	3.85589	3.49984	0.0304707	UP	AT2G26710.1	Cytochrome P450 superfamily protein
GH_A05G0204	1.23933	7.52281	2.64276	3.49157e-05	UP	AT5G19980.1	golgi nucleotide sugar transporter 4
GH_A05G0243	2.745	6.19577	1.21998	0.00170979	UP	AT1G45688.1	unknown protein; FUNCTIONS IN: molecular_function unknown; INVOLVED IN: biological_process unknown; LOCATED IN: plasma membrane; EXPRESSED IN: 22 plant structures; EXPRESSED DURING: 13 growth stages; BEST Arabidopsis thaliana protein match is: unknown protein (TAIR:AT5G42860.1); Has 258 Blast hits to 242 proteins in 39 species: Archae - 0; Bacteria - 11; Metazoa - 10; Fungi - 14; Plants - 198; Vi…
GH_A05G0244	0	0.99026	8.75571	1.44255e-05	UP	AT2G20120.1	Protein of unknown function (DUF502)
GH_A05G0269	36.7884	84.1983	1.23811	0.000167297	UP	AT5G56600.1	profilin 3
GH_A05G0270	0.067958	25.3532	8.37243	1.9764e-20	UP	AT2G19770.1	profilin 5
GH_A05G0277	2.99984	5.93104	1.02631	0.0372657	UP	AT2G19790.1	SNARE-like superfamily protein
GH_A05G0293	0.274766	1.27569	2.24116	3.77996e-06	UP	AT2G19570.1	cytidine deaminase 1
GH_A05G0303	25.6442	92.3812	1.89506	5.47883e-05	UP	AT2G19480.3	nucleosome assembly protein 1;2
GH_A05G0313	0.342898	2.17173	2.69409	5.28456e-05	UP	AT5G49690.1	UDP-Glycosyltransferase superfamily protein
GH_A05G0315	0.00438167	1.84915	8.29864	3.57581e-05	UP	AT4G33080.2	AGC (cAMP-dependent, cGMP-dependent and protein kinase C) kinase family protein
GH_A05G0335	0	1.46695	20.3969	1.65243e-11	UP	AT2G06050.3	oxophytodienoate-reductase 3
GH_A05G0341	3.37529	9.73063	1.57128	0.0111847	UP	AT5G60360.1	aleurain-like protease
GH_A05G0355	81.9942	346.236	2.12501	8.32795e-05	UP	AT5G20740.1	Plant invertase/pectin methylesterase inhibitor superfamily protein
GH_A05G0419	0.30026	1.20294	2.02259	0.0120066	UP	AT4G33050.3	calmodulin-binding family protein
GH_A05G0426	0	0.559915	8.7233	0.000523818	UP	AT1G10970.1	zinc transporter 4 precursor
GH_A05G0429	0.590058	1.41129	1.30391	0.0222129	UP	AT4G33010.1	glycine decarboxylase P-protein 1
GH_A05G0457	0	2.70326	9.22926	0.000289958	UP	AT2G25890.1	Oleosin family protein
GH_A05G0481	0.234655	0.79679	1.78071	0.0111471	UP	AT5G23340.1	RNI-like superfamily protein
GH_A05G0505	1.77717	85.0356	5.63329	6.02139e-06	UP	AT5G25610.1	BURP domain-containing protein
GH_A05G0522	0.596862	2.09544	1.85353	8.74529e-08	UP	AT4G23130.2	cysteine-rich RLK (RECEPTOR-like protein kinase) 5
GH_A05G0579	7.06117	14.6926	1.10434	1.22286e-05	UP	AT2G25280.1	CONTAINS InterPro DOMAIN/s: UPF0103/Mediator of ErbB2-driven cell motility (Memo), related (InterPro:IPR002737); Has 1074 Blast hits to 1072 proteins in 474 species: Archae - 213; Bacteria - 366; Metazoa - 159; Fungi - 135; Plants - 54; Viruses - 0; Other Eukaryotes - 147 (source: NCBI BLink).
GH_A05G0610	20.509	41.3322	1.05875	0.000140473	UP	AT5G10840.1	Endomembrane protein 70 protein family
GH_A05G0633	0.118065	3.83014	4.99019	1.08406e-28	UP	AT5G10750.1	Protein of unknown function (DUF1336)
GH_A05G0644	1.1314	8.00787	2.86681	0.0440082	UP	AT4G31590.1	Cellulose-synthase-like C5
GH_A05G0712	0.919512	2.34724	1.402	0.000630776	UP	AT1G51410.1	NAD(P)-binding Rossmann-fold superfamily protein
GH_A05G0719	0.109662	2.17531	4.34981	6.17503e-17	UP	AT5G12430.1	Heat shock protein DnaJ with tetratricopeptide repeat
GH_A05G0781	0	0.954804	20.7331	1.82495e-11	UP	AT5G04885.1	Glycosyl hydrolase family protein
GH_A05G0866	0.0630077	6.8074	6.63352	1.34103e-07	UP	AT5G22870.1	Late embryogenesis abundant (LEA) hydroxyproline-rich glycoprotein family
GH_A05G0874	0.11164	1.1101	3.26029	0.000643465	UP	AT2G28200.1	C2H2-type zinc finger family protein
GH_A05G0881	0.213664	19.8949	6.3649	0.00845575	UP
GH_A05G0976	0.621206	2.51043	2.0506	0.000682951	UP	AT5G59300.1	ubiquitin carrier protein 7
GH_A05G0993	4.28537	204.171	5.62001	4.09158e-15	UP	AT2G28630.1	3-ketoacyl-CoA synthase 12
GH_A05G1015	24.9569	59.8002	1.31129	0.00543642	UP	AT1G07890.8	ascorbate peroxidase 1
GH_A05G1017	0	6.52049	12.5279	1.01428e-10	UP	AT3G45650.1	nitrate excretion transporter1
GH_A05G1018	0	0.556967	9.06026	0.000453356	UP	AT3G45650.1	nitrate excretion transporter1
GH_A05G1055	1.14528	15.8111	3.8301	0.00356354	UP	AT2G28250.2	Protein kinase superfamily protein
GH_A05G1072	9.46242	204.466	4.47987	5.62318e-09	UP
GH_A05G1082	16.8082	50.3892	1.62848	1.42435e-07	UP	AT5G58590.1	RAN binding protein 1
GH_A05G1105	3.67675	15.136	2.08989	8.64929e-05	UP	AT5G49810.1	methionine S-methyltransferase
GH_A05G1107	0.121196	0.509691	2.09583	4.98718e-06	UP	AT3G02850.1	STELAR K+ outward rectifier
GH_A05G1117	0	8.68387	10.8556	3.3972e-14	UP	AT2G31930.1	unknown protein; Has 35333 Blast hits to 34131 proteins in 2444 species: Archae - 798; Bacteria - 22429; Metazoa - 974; Fungi - 991; Plants - 531; Viruses - 0; Other Eukaryotes - 9610 (source: NCBI BLink).
GH_A05G1119	25.3714	157.046	2.6754	1.56974e-14	UP	AT5G23860.2	tubulin beta 8
GH_A05G1128	10.655	23.9435	1.21501	7.94283e-06	UP	AT1G30630.1	Coatomer epsilon subunit
GH_A05G1141	7.10257	15.9614	1.21638	1.01942e-05	UP	AT2G18840.1	Integral membrane Yip1 family protein
GH_A05G1174	0	2.06781	10.4123	8.79824e-14	UP	AT1G78990.1	HXXXD-type acyl-transferase family protein
GH_A05G1187	0.46746	3.2622	2.83033	0.0158839	UP	AT5G48930.1	hydroxycinnamoyl-CoA shikimate/quinate hydroxycinnamoyl transferase
GH_A05G1218	2.44128	16.0298	2.75219	0.0382561	UP	AT1G80640.1	Protein kinase superfamily protein
GH_A05G1237	3.47173	12.3465	1.87463	0.000518568	UP	AT5G11160.1	adenine phosphoribosyltransferase 5
GH_A05G1242	5.60492	35.2246	2.70248	6.34022e-09	UP	AT3G15890.1	Protein kinase superfamily protein
GH_A05G1269	15.7106	57.2355	1.9119	1.60034e-09	UP	AT5G62200.1	Embryo-specific protein 3, (ATS3)
GH_A05G1296	0.0344777	1.35065	5.1695	3.4786e-06	UP	AT1G79960.1	ovate family protein 14
GH_A05G1301	3.81046	10.2008	1.45395	0.00619418	UP	AT3G16050.1	pyridoxine biosynthesis 1.2
GH_A05G1312	2.42512	8.23415	1.80573	0.0143839	UP	AT1G79840.1	HD-ZIP IV family of homeobox-leucine zipper protein with lipid-binding START domain
GH_A05G1342	0	0.800573	8.43856	0.0152895	UP	AT3G16370.1	GDSL-like Lipase/Acylhydrolase superfamily protein
GH_A05G1373	1.73208	70.0715	5.37441	2.29496e-19	UP	AT1G17620.1	Late embryogenesis abundant (LEA) hydroxyproline-rich glycoprotein family
GH_A05G1375	3.29812	12.4227	1.95733	0.000133535	UP	AT1G72970.1	Glucose-methanol-choline (GMC) oxidoreductase family protein
GH_A05G1413	0.266883	2.79254	3.4153	4.81346e-05	UP	AT1G54120.1	unknown protein; BEST Arabidopsis thaliana protein match is: unknown protein (TAIR:AT3G14060.1); Has 23 Blast hits to 23 proteins in 7 species: Archae - 0; Bacteria - 0; Metazoa - 0; Fungi - 0; Plants - 23; Viruses - 0; Other Eukaryotes - 0 (source: NCBI BLink).
GH_A05G1468	4.61653	26.166	2.55246	0.0013367	UP	AT2G35150.1	EXORDIUM like 1
GH_A05G1471	8.31828	18.0389	1.16501	0.0254058	UP	AT1G30360.1	Early-responsive to dehydration stress protein (ERD4)
GH_A05G1506	9.33992	29.0573	1.6883	0.0138109	UP	AT5G46290.1	3-ketoacyl-acyl carrier protein synthase I
GH_A05G1519	7.01524	14.1691	1.0631	0.0225727	UP	AT4G18100.1	Ribosomal protein L32e
GH_A05G1524	0.112689	0.554596	2.38367	0.000222382	UP	AT4G18040.1	eukaryotic translation initiation factor 4E
GH_A05G1546	4.00998	32.6484	3.0759	2.3501e-09	UP	AT4G18760.1	receptor like protein 51
GH_A05G1577	1.79077	9.26289	2.41659	0.000454268	UP	AT2G33990.1	IQ-domain 9
GH_A05G1584	50.1379	207.901	2.09913	0.00036564	UP	AT5G45950.1	GDSL-like Lipase/Acylhydrolase superfamily protein
GH_A05G1602	31.7511	2083.23	6.08279	9.5026e-23	UP	AT2G33850.1	unknown protein; FUNCTIONS IN: molecular_function unknown; INVOLVED IN: biological_process unknown; LOCATED IN: endomembrane system; EXPRESSED IN: 17 plant structures; EXPRESSED DURING: 9 growth stages; BEST Arabidopsis thaliana protein match is: unknown protein (TAIR:AT1G28400.1); Has 3053 Blast hits to 2119 proteins in 133 species: Archae - 6; Bacteria - 52; Metazoa - 135; Fungi - 96; Plants - …
GH_A05G1605	0.122244	0.893165	2.878	1.28311e-05	UP	AT1G28380.1	MAC/Perforin domain-containing protein
GH_A05G1609	0.173986	2.32781	3.75376	0.0243875	UP	AT2G44350.1	Citrate synthase family protein
GH_A05G1622	0.992102	3.78028	1.97854	1.27586e-07	UP	AT1G53035.1	unknown protein; FUNCTIONS IN: molecular_function unknown; INVOLVED IN: biological_process unknown; LOCATED IN: endomembrane system; EXPRESSED IN: 23 plant structures; EXPRESSED DURING: 13 growth stages; BEST Arabidopsis thaliana protein match is: unknown protein (TAIR:AT3G15358.1); Has 49 Blast hits to 49 proteins in 9 species: Archae - 0; Bacteria - 0; Metazoa - 0; Fungi - 0; Plants - 49; Virus…
GH_A05G1655	3.55953	34.629	3.33504	1.08593e-07	UP	AT1G61260.1	Protein of unknown function (DUF761)
GH_A05G1697	2.62977	15.6687	2.62057	7.66179e-06	UP	AT4G21790.1	tobamovirus multiplication 1
GH_A05G1749	49.405	120.799	1.33828	0.0061731	UP	AT2G32300.1	uclacyanin 1
GH_A05G1764	0.203139	48.458	7.87427	1.64002e-43	UP	AT4G16380.1	Heavy metal transport/detoxification superfamily protein
GH_A05G1776	5.81702	16.463	1.54931	1.87433e-06	UP	AT4G17170.1	RAB GTPase homolog B1C
GH_A05G1784	0.437863	2.7817	2.70145	0.00422552	UP	AT1G76420.1	NAC (No Apical Meristem) domain transcriptional regulator superfamily protein
GH_A05G1805	0.0403703	12.8941	8.26728	1.36195e-32	UP	AT1G76240.1	Arabidopsis protein of unknown function (DUF241)
GH_A05G1817	1.25877	6.81128	2.48005	5.75904e-05	UP	AT1G76160.1	SKU5 similar 5
GH_A05G1860	17.2069	103.607	2.637	1.65301e-16	UP	AT1G75780.1	tubulin beta-1 chain
GH_A05G1872	5.79899	11.4848	1.02439	0.0259837	UP	AT1G19920.1	Pseudouridine synthase/archaeosine transglycosylase-like family protein
GH_A05G1881	2.59898	5.92047	1.23092	0.0257287	UP	AT4G24160.1	alpha/beta-Hydrolases superfamily protein
GH_A05G1906	0	6.36837	11.5932	1.36909e-12	UP	AT1G35180.1	TRAM, LAG1 and CLN8 (TLC) lipid-sensing domain containing protein
GH_A05G1922	128.084	250.758	1.01478	0.0113801	UP	AT5G42800.1	dihydroflavonol 4-reductase
GH_A05G1932	0.669694	3.49094	2.41694	5.62362e-11	UP	AT1G19440.1	3-ketoacyl-CoA synthase 4
GH_A05G1935	0.98657	4.20104	2.14037	0.0340447	UP	AT1G19430.1	S-adenosyl-L-methionine-dependent methyltransferases superfamily protein
GH_A05G1971	0.050847	5.38833	6.60923	1.65161e-05	UP	AT5G42655.1	Disease resistance-responsive (dirigent-like protein) family protein
GH_A05G1991	0.0664537	0.725333	3.30691	0.0356332	UP	AT3G50410.1	OBF binding protein 1
GH_A05G2015	0.10411	3.05387	4.94369	4.88315e-10	UP	AT2G26560.1	phospholipase A 2A
GH_A05G2029	0.029264	0.737039	4.4875	0.000161914	UP	AT4G25000.1	alpha-amylase-like
GH_A05G2054	0.056519	0.619255	3.34558	0.0221853	UP	AT1G46768.1	related to AP2 1
GH_A05G2055	1.03457	15.6293	3.95919	2.52229e-09	UP	AT4G06536.1	SPla/RYanodine receptor (SPRY) domain-containing protein
GH_A05G2062	1.68912	6.76708	2.04328	0.00513354	UP	AT1G60060.1	Serine/threonine-protein kinase WNK (With No Lysine)-related
GH_A05G2095	0.133018	17.6785	7.04799	2.48189e-13	UP	AT5G01075.1	Glycosyl hydrolase family 35 protein
GH_A05G2133	2.89709	5.69597	1.02075	0.000126433	UP	AT3G49720.2	unknown protein; FUNCTIONS IN: molecular_function unknown; INVOLVED IN: biological_process unknown; LOCATED IN: chloroplast thylakoid membrane, Golgi apparatus, plasma membrane, membrane; EXPRESSED IN: 25 plant structures; EXPRESSED DURING: 15 growth stages; BEST Arabidopsis thaliana protein match is: unknown protein (TAIR:AT5G65810.1); Has 64 Blast hits to 64 proteins in 11 species: Archae - 0; …
GH_A05G2150	1.15913	5.71553	2.34284	7.2732e-07	UP	AT5G49650.1	xylulose kinase-2
GH_A05G2151	37.8803	484.567	3.7247	1.18331e-10	UP	AT1G50010.1	tubulin alpha-2 chain
GH_A05G2167	0.106459	5.1372	5.61918	0.0018672	UP	AT5G64460.8	Phosphoglycerate mutase family protein
GH_A05G2195	4.07405	8.59671	1.12151	0.00845496	UP	AT4G24530.1	O-fucosyltransferase family protein
GH_A05G2216	1.43797	3.80266	1.45038	0.00605501	UP	AT1G28200.1	FH interacting protein 1
GH_A05G2241	0.0189967	7.40336	8.5114	7.02859e-12	UP	AT1G28590.1	GDSL-like Lipase/Acylhydrolase superfamily protein
GH_A05G2257	0	0.652691	8.77429	0.042028	UP	AT1G22330.1	RNA-binding (RRM/RBD/RNP motifs) family protein
GH_A05G2275	73.2109	358.919	2.33934	5.91194e-18	UP	AT1G35720.1	annexin 1
GH_A05G2278	0.394098	0.98153	1.35244	0.0136695	UP	AT1G78130.1	Major facilitator superfamily protein
GH_A05G2302	0	15.0907	13.1884	2.08967e-23	UP	AT3G06060.1	NAD(P)-binding Rossmann-fold superfamily protein
GH_A05G2340	1.81512	28.7018	4.03291	5.21043e-05	UP	AT4G08300.1	nodulin MtN21 /EamA-like transporter family protein
GH_A05G2365	0.205838	1.06414	2.36979	0.00128668	UP	AT1G11040.1	HSP40/DnaJ peptide-binding protein
GH_A05G2398	0.164739	2.74363	4.08162	0.00043067	UP	AT2G34300.2	S-adenosyl-L-methionine-dependent methyltransferases superfamily protein
GH_A05G2422	0.43836	3.44539	3.00072	6.62165e-07	UP	AT1G21340.1	Dof-type zinc finger DNA-binding family protein
GH_A05G2432	6.80055	14.3339	1.12211	0.00717086	UP	AT1G76880.1	Duplicated homeodomain-like superfamily protein
GH_A05G2433	1.1083	3.43464	1.66985	0.0286414	UP	AT1G76880.1	Duplicated homeodomain-like superfamily protein
GH_A05G2462	6.0105	20.2848	1.79616	1.7804e-08	UP	AT4G09830.1	Uncharacterised conserved protein UCP009193
GH_A05G2469	4.40078	9.87022	1.21108	4.84883e-06	UP	AT4G09720.1	RAB GTPase homolog G3A
GH_A05G2472	3.61628	9.24849	1.40294	6.28176e-06	UP	AT1G71790.1	Subunits of heterodimeric actin filament capping protein Capz superfamily
GH_A05G2488	0.588417	3.37077	2.56173	0.00384806	UP
GH_A05G2505	25.6519	94.8529	1.93358	3.38814e-12	UP	AT1G72020.1	unknown protein; Has 52 Blast hits to 52 proteins in 18 species: Archae - 0; Bacteria - 0; Metazoa - 0; Fungi - 0; Plants - 52; Viruses - 0; Other Eukaryotes - 0 (source: NCBI BLink).
GH_A05G2511	3.76222	7.34268	1.00557	0.00129261	UP	AT1G34350.1	unknown protein; Has 192 Blast hits to 192 proteins in 79 species: Archae - 0; Bacteria - 0; Metazoa - 104; Fungi - 0; Plants - 60; Viruses - 0; Other Eukaryotes - 28 (source: NCBI BLink).
GH_A05G2551	3.55094	121.383	5.14184	1.91143e-05	UP	AT1G76160.1	SKU5 similar 5
GH_A05G2556	35.0069	96.1084	1.50518	0.0213621	UP	AT1G20330.1	sterol methyltransferase 2
GH_A05G2633	0.109542	5.12363	5.52888	6.91614e-13	UP	AT3G53010.1	Domain of unknown function (DUF303)
GH_A05G2640	0.255266	4.41472	4.1453	2.20737e-12	UP	AT4G37370.1	cytochrome P450, family 81, subfamily D, polypeptide 8
GH_A05G2681	1.33401	31.489	4.60492	0.000197751	UP	AT1G22330.1	RNA-binding (RRM/RBD/RNP motifs) family protein
GH_A05G2694	12.4626	55.8602	2.21045	4.23671e-11	UP	AT4G08685.1	Pollen Ole e 1 allergen and extensin family protein
GH_A05G2710	4.6451	9.29007	1.04697	2.49319e-05	UP	AT4G08455.1	BTB/POZ domain-containing protein
GH_A05G2712	0.245465	1.45047	2.60896	0.00787324	UP	AT1G21380.1	target of Myb protein 1
GH_A05G2721	6.08901	20.0636	1.76379	4.6027e-06	UP	AT1G43690.1	ubiquitin interaction motif-containing protein
GH_A05G2748	10.0306	19.7501	1.02375	8.67897e-05	UP	AT1G72160.1	Sec14p-like phosphatidylinositol transfer family protein
GH_A05G2794	0	2.5922	22.2204	1.2726e-07	UP	AT2G40730.1	Protein kinase family protein with ARM repeat domain
GH_A05G2795	10.6298	24.5102	1.24859	0.0171038	UP	AT2G40540.2	potassium transporter 2
GH_A05G2797	3.22544	61.178	4.27969	1.17632e-09	UP
GH_A05G2800	9.37931	37.5734	2.04996	6.40029e-12	UP	AT3G10920.1	manganese superoxide dismutase 1
GH_A05G2802	0.642877	8.80767	3.80881	0.00467273	UP	AT2G40610.1	expansin A8
GH_A05G2891	5.29274	13.4278	1.38769	0.000634222	UP	AT1G35430.1	unknown protein; FUNCTIONS IN: molecular_function unknown; INVOLVED IN: biological_process unknown; LOCATED IN: mitochondrion; EXPRESSED IN: 22 plant structures; EXPRESSED DURING: 13 growth stages; BEST Arabidopsis thaliana protein match is: unknown protein (TAIR:AT4G09170.1); Has 23 Blast hits to 23 proteins in 5 species: Archae - 0; Bacteria - 0; Metazoa - 0; Fungi - 0; Plants - 23; Viruses - 0…
GH_A05G2895	20.1097	47.6619	1.29052	1.92192e-05	UP	AT2G38710.2	AMMECR1 family
GH_A05G2934	0.256634	12.5736	5.58392	2.01017e-44	UP	AT5G02420.1	unknown protein; Has 90 Blast hits to 90 proteins in 10 species: Archae - 0; Bacteria - 0; Metazoa - 0; Fungi - 0; Plants - 90; Viruses - 0; Other Eukaryotes - 0 (source: NCBI BLink).
GH_A05G2945	0.0159907	0.512411	4.74551	0.00180482	UP
GH_A05G2972	76.1572	185.445	1.32997	4.53631e-06	UP	AT3G10410.1	SERINE CARBOXYPEPTidASE-LIKE 49
GH_A05G2975	0.736653	3.30004	2.19393	0.000857481	UP	AT2G02650.1	Ribonuclease H-like superfamily protein
GH_A05G2988	0.272893	0.865278	1.69226	0.0139769	UP	AT3G57120.1	Protein kinase superfamily protein
GH_A05G3013	10.8867	26.9975	1.35475	5.30352e-10	UP	AT1G48850.1	chorismate synthase, putative / 5-enolpyruvylshikimate-3-phosphate phospholyase, putative
GH_A05G3014	0.372107	2.19794	2.59843	1.56633e-06	UP	AT2G39180.1	CRINKLY4 related 2
GH_A05G3110	0.958677	4.852	2.37602	8.91201e-06	UP	AT5G05710.1	Pleckstrin homology (PH) domain superfamily protein
GH_A05G3120	14.0108	64.8894	2.25907	4.06794e-10	UP	AT3G01280.1	voltage dependent anion channel 1
GH_A05G3152	0	5.72124	11.4801	1.79417e-07	UP	AT1G69080.1	Adenine nucleotide alpha hydrolases-like superfamily protein
GH_A05G3172	14.4837	31.2013	1.15441	0.0099698	UP	AT2G01970.1	Endomembrane protein 70 protein family
GH_A05G3187	10.1175	20.2916	1.05123	0.00271246	UP	AT2G01600.1	ENTH/ANTH/VHS superfamily protein
GH_A05G3199	0.0976573	0.563271	2.35613	0.0423733	UP	AT1G27290.2	unknown protein; FUNCTIONS IN: molecular_function unknown; INVOLVED IN: biological_process unknown; EXPRESSED IN: 25 plant structures; EXPRESSED DURING: 15 growth stages; Has 44 Blast hits to 44 proteins in 12 species: Archae - 0; Bacteria - 0; Metazoa - 0; Fungi - 0; Plants - 44; Viruses - 0; Other Eukaryotes - 0 (source: NCBI BLink).
GH_A05G3230	1.24487	4.24448	1.81016	1.45577e-05	UP	AT1G12990.1	beta-1,4-N-acetylglucosaminyltransferase family protein
GH_A05G3278	0.574522	4.13688	2.90567	0.0139223	UP	AT5G13930.1	Chalcone and stilbene synthase family protein
GH_A05G3300	10.7714	23.2815	1.15651	4.53133e-06	UP	AT1G05720.1	selenoprotein family protein
GH_A05G3397	9.68353	30.7986	1.71532	2.52645e-11	UP	AT1G24180.1	Thiamin diphosphate-binding fold (THDP-binding) superfamily protein
GH_A05G3449	3.96959	10.611	1.46565	0.00124269	UP	AT3G08510.2	phospholipase C 2
GH_A05G3458	0.036373	19.6598	8.99212	8.15735e-13	UP	AT3G55990.1	Plant protein of unknown function (DUF828)
GH_A05G3490	8.84982	17.507	1.03174	0.000276919	UP	AT2G44530.1	Phosphoribosyltransferase family protein
GH_A05G3496	9.34694	56.4474	2.64168	1.13563e-06	UP	AT1G02205.3	Fatty acid hydroxylase superfamily
GH_A05G3507	9.89366	23.4354	1.29309	2.95345e-05	UP	AT1G12840.1	vacuolar ATP synthase subunit C (VATC) / V-ATPase C subunit / vacuolar proton pump C subunit (DET3)
GH_A05G3539	1.50535	11.3908	2.96906	5.50559e-08	UP	AT3G01930.2	Major facilitator superfamily protein
GH_A05G3567	9.66283	24.9612	1.41635	3.40496e-18	UP	AT5G14240.1	Thioredoxin superfamily protein
GH_A05G3573	308.373	812.216	1.44399	3.03096e-06	UP	AT3G04120.1	glyceraldehyde-3-phosphate dehydrogenase C subunit 1
GH_A05G3584	2.20561	5.45935	1.3564	0.0279375	UP	AT5G40660.1	ATP12 protein-related
GH_A05G3664	1.26869	5.01645	2.0281	1.13098e-06	UP	AT2G39805.1	Integral membrane Yip1 family protein
GH_A05G3690	16.3695	100.39	2.66434	3.38115e-10	UP	AT3G12110.1	actin-11
GH_A05G3713	0.0442563	3.12931	6.13338	3.37037e-05	UP	AT5G13550.1	sulfate transporter 4.1
GH_A05G3714	2.68754	17.013	2.71189	2.6377e-17	UP	AT3G55260.1	beta-hexosaminidase 1
GH_A05G3758	0.604091	21.103	5.18518	5.42489e-07	UP	AT5G40450.1	unknown protein; FUNCTIONS IN: molecular_function unknown; INVOLVED IN: biological_process unknown; LOCATED IN: chloroplast, plasma membrane; EXPRESSED IN: 24 plant structures; EXPRESSED DURING: 13 growth stages; Has 30201 Blast hits to 17322 proteins in 780 species: Archae - 12; Bacteria - 1396; Metazoa - 17338; Fungi - 3422; Plants - 5037; Viruses - 0; Other Eukaryotes - 2996 (source: NCBI BLin…
GH_A05G3780	1.3388	13.495	3.37067	0.0303872	UP	AT5G14750.1	myb domain protein 66
GH_A05G3812	1.43369	3.38739	1.29471	0.00627295	UP	AT3G01360.2	Family of unknown function (DUF716)
GH_A05G3852	3.50874	32.6294	3.26174	1.4563e-12	UP	AT5G39865.1	Glutaredoxin family protein
GH_A05G3853	0	12.5552	10.6983	8.22652e-05	UP	AT3G28857.1	basic helix-loop-helix (bHLH) DNA-binding family protein
GH_A05G3857	2.81745	7.36622	1.42771	0.00404968	UP	AT4G31130.1	Protein of unknown function (DUF1218)
GH_A05G3865	0.0530537	2.3059	5.27744	0.00466619	UP	AT5G15230.1	GAST1 protein homolog 4
GH_A05G3874	1.14218	9.24155	3.04528	0.0323784	UP	AT3G28970.1	Domain of unknown function (DUF298)
GH_A05G3906	1.42589	4.99006	1.85392	0.00497226	UP	AT5G39380.1	Plant calmodulin-binding protein-related
GH_A05G3914	0.889545	3.29672	1.93835	0.00228627	UP	AT3G02090.1	Insulinase (Peptidase family M16) protein
GH_A05G3917	0.177431	6.04667	5.07726	0.0457728	UP	AT5G39280.1	expansin A23
GH_A05G3918	2.55839	18.9701	2.93135	0.0176913	UP	AT3G29370.1	unknown protein; BEST Arabidopsis thaliana protein match is: unknown protein (TAIR:AT5G39240.1); Has 16 Blast hits to 16 proteins in 5 species: Archae - 0; Bacteria - 0; Metazoa - 0; Fungi - 0; Plants - 16; Viruses - 0; Other Eukaryotes - 0 (source: NCBI BLink).
GH_A05G3949	6.75739	18.4379	1.49959	0.000960168	UP	AT5G08500.1	Transmembrane CLPTM1 family protein
GH_A05G4015	2.9964	6.99637	1.26789	0.00254614	UP	AT5G39040.1	transporter associated with antigen processing protein 2
GH_A05G4030	0.108979	36.0871	8.35177	1.39444e-06	UP	AT5G64440.1	fatty acid amide hydrolase
GH_A05G4055	1.04188	4.72986	2.22697	0.0273012	UP	AT1G53570.4	mitogen-activated protein kinase kinase kinase 3
GH_A05G4068	1.07969	2.60049	1.3127	0.0203843	UP	AT5G60900.1	receptor-like protein kinase 1
GH_A05G4115	2.06335	5.78659	1.52791	0.0362155	UP	AT1G65295.1	unknown protein; LOCATED IN: endomembrane system; EXPRESSED IN: 22 plant structures; EXPRESSED DURING: 13 growth stages; BEST Arabidopsis thaliana protein match is: unknown protein (TAIR:AT5G01015.1); Has 90 Blast hits to 90 proteins in 15 species: Archae - 0; Bacteria - 0; Metazoa - 0; Fungi - 0; Plants - 90; Viruses - 0; Other Eukaryotes - 0 (source: NCBI BLink).
GH_A05G4126	0.0143273	11.4429	9.23912	1.54881e-17	UP	AT1G17860.1	Kunitz family trypsin and protease inhibitor protein
GH_A05G4171	0.020813	3.11749	6.97952	1.57582e-13	UP	AT4G39490.1	cytochrome P450, family 96, subfamily A, polypeptide 10
GH_A05G4181	1.16349	4.41465	1.9695	8.95319e-06	UP	AT1G66240.1	homolog of anti-oxidant 1
GH_A05G4185	6.20048	14.169	1.23574	0.0186203	UP	AT3G10620.1	nudix hydrolase homolog 26
GH_A05G4189	0	1.62871	9.65391	3.19502e-09	UP	AT5G07010.1	sulfotransferase 2A
GH_A05G4204	0.484124	2.96053	2.63854	2.33664e-05	UP	AT3G27890.1	NADPH:quinone oxidoreductase
GH_A05G4274	1.02433	22.2217	4.4518	1.63321e-16	UP	AT5G11970.1	Protein of unknown function (DUF3511)
GH_A05G4285	3.45707	60.8916	4.18435	6.55532e-19	UP	AT5G17050.1	UDP-glucosyl transferase 78D2
GH_A05G4312	0.202189	1.07516	2.38213	0.0126786	UP	AT2G31305.1	inhibitor-3
GH_A05G4317	0.239894	0.61181	1.38213	4.57889e-05	UP	AT3G10370.1	FAD-dependent oxidoreductase family protein
GH_A05G4352	0.982412	2.99244	1.6518	0.041586	UP	AT3G49220.1	Plant invertase/pectin methylesterase inhibitor superfamily
GH_A05G4359	0.134082	3.05519	4.50295	0.00913167	UP	AT1G70140.1	formin 8
GH_A05G4364	3.96914	8.39591	1.12635	0.00223662	UP	AT5G54140.1	IAA-leucine-resistant (ILR1)-like 3
GH_A06G0008	3.26025	7.78129	1.29835	0.0109257	UP	AT1G76060.1	LYR family of Fe/S cluster biogenesis protein
GH_A06G0016	22.7348	57.6553	1.39199	0.0108098	UP	AT5G42190.1	E3 ubiquitin ligase SCF complex subunit SKP1/ASK1 family protein
GH_A06G0038	17.9096	35.3857	1.02552	0.00105804	UP	AT1G47830.1	SNARE-like superfamily protein
GH_A06G0039	1.50217	3.89629	1.41938	0.00200852	UP	AT1G47840.1	hexokinase 3
GH_A06G0203	0.063808	15.3688	7.94014	7.43926e-28	UP	AT4G06536.1	SPla/RYanodine receptor (SPRY) domain-containing protein
GH_A06G0204	0.00418367	1.27228	7.96102	2.91805e-06	UP	AT2G15490.1	UDP-glycosyltransferase 73B4
GH_A06G0215	0.0473367	19.4451	8.51817	1.55019e-55	UP	AT3G53010.1	Domain of unknown function (DUF303)
GH_A06G0231	10.4469	126.226	3.63905	2.49119e-12	UP	AT5G01075.1	Glycosyl hydrolase family 35 protein
GH_A06G0236	12.0064	30.4111	1.38649	1.31924e-09	UP	AT1G27450.2	adenine phosphoribosyl transferase 1
GH_A06G0244	0	3.51356	10.6306	1.84612e-12	UP	AT1G10200.1	GATA type zinc finger transcription factor family protein
GH_A06G0333	3.68003	19.3136	2.43543	0.0174341	UP	AT1G09740.1	Adenine nucleotide alpha hydrolases-like superfamily protein
GH_A06G0340	2.63901	17.5877	2.78009	3.15567e-05	UP	AT1G28390.1	Protein kinase superfamily protein
GH_A06G0358	1.65932	19.3639	3.58236	5.56658e-07	UP	AT1G72240.1	unknown protein; BEST Arabidopsis thaliana protein match is: unknown protein (TAIR:AT1G22470.1); Has 65 Blast hits to 63 proteins in 13 species: Archae - 0; Bacteria - 0; Metazoa - 1; Fungi - 0; Plants - 64; Viruses - 0; Other Eukaryotes - 0 (source: NCBI BLink).
GH_A06G0380	26.3658	63.0875	1.29962	0.00119595	UP	AT1G34760.2	general regulatory factor 11
GH_A06G0389	0.362024	3.20839	3.18778	6.05983e-07	UP	AT1G78160.1	pumilio 7
GH_A06G0416	0.207484	3.23151	3.95311	2.00502e-08	UP	AT4G19870.2	Galactose oxidase/kelch repeat superfamily protein
GH_A06G0429	0	3.05388	8.43014	8.57892e-08	UP
GH_A06G0435	0.0117553	0.670042	5.84518	2.07484e-07	UP	AT3G56850.1	ABA-responsive element binding protein 3
GH_A06G0458	7.25964	54.2639	2.94439	4.37428e-10	UP	AT1G77710.1	CONTAINS InterPro DOMAIN/s: Ubiquitin-like, Ufm1 (InterPro:IPR005375); Has 244 Blast hits to 244 proteins in 106 species: Archae - 0; Bacteria - 0; Metazoa - 149; Fungi - 0; Plants - 47; Viruses - 0; Other Eukaryotes - 48 (source: NCBI BLink).
GH_A06G0467	3.1583	7.7585	1.34094	3.21568e-05	UP	AT1G21900.1	emp24/gp25L/p24 family/GOLD family protein
GH_A06G0471	1.60914	4.11427	1.40609	1.12073e-07	UP	AT1G44790.1	ChaC-like family protein
GH_A06G0527	1.81722	9.55208	2.43669	1.61023e-05	UP	AT4G02050.1	sugar transporter protein 7
GH_A06G0532	0.277544	2.89249	3.33982	0.000211747	UP
GH_A06G0552	0.379629	60.1647	7.32969	6.18385e-45	UP	AT2G12462.1	BEST Arabidopsis thaliana protein match is: Sterile alpha motif (SAM) domain-containing protein (TAIR:AT1G15760.1); Has 35333 Blast hits to 34131 proteins in 2444 species: Archae - 798; Bacteria - 22429; Metazoa - 974; Fungi - 991; Plants - 531; Viruses - 0; Other Eukaryotes - 9610 (source: NCBI BLink).
GH_A06G0576	1.22145	9.74524	3.03292	0.0034631	UP	AT5G20270.1	heptahelical transmembrane protein1
GH_A06G0615	0.644018	2.75691	2.14934	3.09715e-08	UP	AT1G52600.1	Peptidase S24/S26A/S26B/S26C family protein
GH_A06G0620	16.8194	38.0058	1.22017	0.0177176	UP	AT5G20080.1	FAD/NAD(P)-binding oxidoreductase
GH_A06G0627	0	3.21573	11.3684	2.04741e-08	UP	AT2G26710.1	Cytochrome P450 superfamily protein
GH_A06G0709	2.76868	6.18288	1.20273	0.003706	UP	AT1G77210.2	sugar transporter 14
GH_A06G0778	0.196946	2.85176	3.8853	8.99749e-25	UP
GH_A06G0780	0	17.5452	14.8138	5.88055e-26	UP	AT3G13750.1	beta galactosidase 1
GH_A06G0796	4.10724	31.5157	2.98571	0.000849496	UP	AT1G72880.1	Survival protein SurE-like phosphatase/nucleotidase
GH_A06G0822	1.50817	8.04526	2.45992	0.000111946	UP	AT5G12080.3	mechanosensitive channel of small conductance-like 10
GH_A06G0847	0.12946	1.27403	3.3206	6.46342e-07	UP	AT1G19110.1	inter-alpha-trypsin inhibitor heavy chain-related
GH_A06G0880	3.99367	27.9429	2.85201	4.82855e-08	UP	AT4G33180.1	alpha/beta-Hydrolases superfamily protein
GH_A06G0884	9.91601	19.4464	1.01781	0.00302007	UP	AT2G26260.1	3beta-hydroxysteroid-dehydrogenase/decarboxylase isoform 2
GH_A06G0921	2.25061	12.3408	2.498	0.0278153	UP	AT4G33220.1	pectin methylesterase 44
GH_A06G0978	53.7266	157.981	1.60076	0.000463726	UP
GH_A06G1050	0.344743	5.49367	4.0269	2.17884e-09	UP	AT5G58000.1	Reticulon family protein
GH_A06G1057	29.901	65.2023	1.17139	3.191e-10	UP	AT4G30920.1	Cytosol aminopeptidase family protein
GH_A06G1101	0.399459	5.64164	3.82258	0.000483105	UP	AT5G25170.1	PPPDE putative thiol peptidase family protein
GH_A06G1120	0.073539	3.01441	5.36819	1.38084e-05	UP	AT1G55260.2	Bifunctional inhibitor/lipid-transfer protein/seed storage 2S albumin superfamily protein
GH_A06G1131	1.49547	18.4447	3.68059	6.13057e-05	UP	AT5G19820.1	ARM repeat superfamily protein
GH_A06G1155	1.25367	7.44953	2.63603	0.0193546	UP	AT1G51630.1	O-fucosyltransferase family protein
GH_A06G1285	55.1729	142.332	1.4147	6.2639e-06	UP	AT5G19780.1	tubulin alpha-5
GH_A06G1428	4.6333	14.519	1.69281	7.08527e-05	UP	AT1G53035.1	unknown protein; FUNCTIONS IN: molecular_function unknown; INVOLVED IN: biological_process unknown; LOCATED IN: endomembrane system; EXPRESSED IN: 23 plant structures; EXPRESSED DURING: 13 growth stages; BEST Arabidopsis thaliana protein match is: unknown protein (TAIR:AT3G15358.1); Has 49 Blast hits to 49 proteins in 9 species: Archae - 0; Bacteria - 0; Metazoa - 0; Fungi - 0; Plants - 49; Virus…
GH_A06G1437	0.0674143	1.13572	4.03311	0.00163681	UP	AT2G47960.1	unknown protein; CONTAINS InterPro DOMAIN/s: Protein of unknown function DUF974 (InterPro:IPR010378); Has 285 Blast hits to 284 proteins in 126 species: Archae - 0; Bacteria - 0; Metazoa - 150; Fungi - 68; Plants - 32; Viruses - 0; Other Eukaryotes - 35 (source: NCBI BLink).
GH_A06G1462	25.3867	80.3839	1.71166	7.5536e-05	UP	AT4G21620.2	glycine-rich protein
GH_A06G1492	5.09715	14.6639	1.57003	0.000579076	UP	AT4G18950.1	Integrin-linked protein kinase family
GH_A06G1501	0.0154057	0.523963	4.93476	0.0435575	UP	AT2G27430.1	ARM repeat superfamily protein
GH_A06G1510	70.9442	604.462	3.1369	5.27744e-18	UP	AT1G09850.1	xylem bark cysteine peptidase 3
GH_A06G1522	0.383723	7.93448	4.38904	9.84454e-07	UP	AT4G18760.1	receptor like protein 51
GH_A06G1531	11.2086	27.2482	1.3268	1.08593e-07	UP	AT5G45750.1	RAB GTPase homolog A1C
GH_A06G1577	0	0.657168	8.82816	0.00778455	UP	AT1G29790.2	S-adenosyl-L-methionine-dependent methyltransferases superfamily protein
GH_A06G1665	4.70806	12.3014	1.44088	0.00019611	UP	AT1G17270.1	O-fucosyltransferase family protein
GH_A06G1683	0.142838	0.97933	2.76109	0.00305253	UP
GH_A06G1705	0.154839	16.262	6.70927	0.00173374	UP	AT1G11545.1	xyloglucan endotransglucosylase/hydrolase 8
GH_A06G1717	3.22899	93.4479	4.90222	2.33736e-10	UP	AT1G11600.1	cytochrome P450, family 77, subfamily B, polypeptide 1
GH_A06G1744	0.524573	6.95959	3.75891	8.03244e-11	UP	AT5G42570.1	B-cell receptor-associated 31-like
GH_A06G1747	6.34808	24.0623	1.96323	3.22547e-05	UP	AT1G11910.1	aspartic proteinase A1
GH_A06G1780	0.362137	4.75194	3.71665	1.77681e-07	UP
GH_A06G1786	23.2968	303.474	3.74757	2.94715e-06	UP
GH_A06G1817	0.862861	7.37318	3.13005	2.1065e-09	UP	AT4G16380.1	Heavy metal transport/detoxification superfamily protein
GH_A06G1819	4.77972	18.3824	1.99343	0.000241339	UP	AT4G16370.1	oligopeptide transporter
GH_A06G1824	8.95141	20.9164	1.269	0.00400001	UP	AT5G47780.1	galacturonosyltransferase 4
GH_A06G1866	2.32716	7.48888	1.73512	8.76493e-07	UP	AT5G05480.1	Peptide-N4-(N-acetyl-beta-glucosaminyl)asparagine amidase A protein
GH_A06G1882	1.317	3.43415	1.42812	0.001327	UP	AT3G55950.1	CRINKLY4 related 3
GH_A06G1898	0.116376	2.2595	4.27403	0.00017176	UP	AT3G55770.5	GATA type zinc finger transcription factor family protein
GH_A06G1900	0.692215	3.16611	2.25129	2.89835e-05	UP	AT3G11320.1	Nucleotide-sugar transporter family protein
GH_A06G1909	1.37198	3.15051	1.24527	0.000202274	UP	AT3G11400.1	eukaryotic translation initiation factor 3G1
GH_A06G1931	0.263975	26.725	6.69114	3.90611e-08	UP	AT5G04530.1	3-ketoacyl-CoA synthase 19
GH_A06G2011	0.487387	36.3727	6.25491	9.93806e-11	UP
GH_A06G2026	1.53726	3.04963	1.0355	0.0379276	UP	AT5G56610.1	Phosphotyrosine protein phosphatases superfamily protein
GH_A06G2070	0.839198	3.5316	2.109	2.91656e-05	UP	AT2G40730.1	Protein kinase family protein with ARM repeat domain
GH_A06G2079	0	0.683968	6.97982	0.00302629	UP
GH_A06G2110	0.302316	1.23844	1.96101	0.00291004	UP	AT2G11890.2	adenylate cyclases
GH_A06G2194	0.572213	1.6252	1.55105	0.00101717	UP	AT3G13870.1	Root hair defective 3 GTP-binding protein (RHD3)
GH_A06G2221	2.48885	10.7982	2.15929	4.78807e-06	UP	AT1G17430.1	alpha/beta-Hydrolases superfamily protein
GH_A06G2223	2.12003	11.1468	2.44936	3.66505e-05	UP	AT1G17370.1	oligouridylate binding protein 1B
GH_A06G2238	10.5579	25.5571	1.32148	3.66528e-05	UP	AT1G53750.1	regulatory particle triple-A 1A
GH_A06G2271	0.242464	1.26279	2.39477	0.040669	UP	AT1G06410.1	trehalose-phosphatase/synthase 7
GH_A06G2289	0.065265	0.8983	3.60447	0.00017841	UP	AT5G60860.1	RAB GTPase homolog A1F
GH_A06G2303	0.844271	6.07431	2.87051	0.0136154	UP	AT1G28270.1	ralf-like 4
GH_A06G2348	4.15608	9.46378	1.22964	4.26734e-05	UP	AT1G11905.1	B-cell receptor-associated protein 31-like
GH_A06G2380	6.76741	14.9865	1.19374	5.70025e-05	UP	AT5G47760.1	2-phosphoglycolate phosphatase 2
GH_A06G2392	0	1.1257	9.03146	5.24521e-07	UP	AT5G14980.1	alpha/beta-Hydrolases superfamily protein
GH_A07G0032	0.610511	11.9977	4.28097	0.000137127	UP
GH_A07G0033	0	4.72717	9.57953	0.0476074	UP
GH_A07G0039	2.48701	9.15658	1.93707	0.0352637	UP	AT4G13360.1	ATP-dependent caseinolytic (Clp) protease/crotonase family protein
GH_A07G0061	1.9861	5.66486	1.55896	0.00340855	UP	AT2G18470.1	roline-rich extensin-like receptor kinase 4
GH_A07G0099	0.136515	13.8169	6.66437	3.03003e-41	UP	AT4G29310.1	Protein of unknown function (DUF1005)
GH_A07G0109	5.19391	10.5652	1.07187	0.00476178	UP	AT4G29520.1	LOCATED IN: endoplasmic reticulum, plasma membrane; EXPRESSED IN: 23 plant structures; EXPRESSED DURING: 14 growth stages; CONTAINS InterPro DOMAIN/s: Saposin B (InterPro:IPR008139); Has 137 Blast hits to 137 proteins in 50 species: Archae - 2; Bacteria - 0; Metazoa - 41; Fungi - 10; Plants - 36; Viruses - 0; Other Eukaryotes - 48 (source: NCBI BLink).
GH_A07G0129	2.00564	17.651	3.18097	2.35082e-13	UP	AT5G57000.1	unknown protein; FUNCTIONS IN: molecular_function unknown; INVOLVED IN: biological_process unknown; LOCATED IN: cellular_component unknown; EXPRESSED IN: 24 plant structures; EXPRESSED DURING: 15 growth stages; BEST Arabidopsis thaliana protein match is: unknown protein (TAIR:AT1G72690.1); Has 153 Blast hits to 116 proteins in 29 species: Archae - 0; Bacteria - 6; Metazoa - 33; Fungi - 7; Plants …
GH_A07G0238	25.0599	61.0697	1.33261	3.27033e-11	UP	AT5G11770.1	NADH-ubiquinone oxidoreductase 20 kDa subunit, mitochondrial
GH_A07G0262	0.0520533	0.516076	3.11494	0.043014	UP	AT4G32870.1	Polyketide cyclase/dehydrase and lipid transport superfamily protein
GH_A07G0308	1.73415	4.16745	1.30357	0.0102153	UP	AT5G58060.1	SNARE-like superfamily protein
GH_A07G0367	9.99831	23.2644	1.26562	1.09524e-06	UP	AT5G10930.1	CBL-interacting protein kinase 5
GH_A07G0388	0.0981257	1.62704	4.10097	0.000505232	UP	AT4G31730.1	glutamine dumper 1
GH_A07G0422	0.336284	3.63935	3.4745	1.75666e-08	UP	AT4G02530.1	chloroplast thylakoid lumen protein
GH_A07G0459	0.559523	14.4333	4.72386	1.64684e-24	UP	AT2G45510.1	cytochrome P450, family 704, subfamily A, polypeptide 2
GH_A07G0490	15.5168	38.9021	1.37236	5.61278e-06	UP	AT5G61510.1	GroES-like zinc-binding alcohol dehydrogenase family protein
GH_A07G0525	11.0002	69.678	2.71038	3.48469e-08	UP	AT1G01630.1	Sec14p-like phosphatidylinositol transfer family protein
GH_A07G0616	8.55134	24.7508	1.57813	0.0126371	UP	AT4G24760.1	alpha/beta-Hydrolases superfamily protein
GH_A07G0633	0.01053	12.1423	9.8864	1.38819e-05	UP	AT1G13230.1	Leucine-rich repeat (LRR) family protein
GH_A07G0648	0.791836	2.11238	1.4579	0.0122498	UP	AT5G08170.1	porphyromonas-type peptidyl-arginine deiminase family protein
GH_A07G0659	2.4009	5.14092	1.13962	0.00511608	UP	AT5G60850.1	OBF binding protein 4
GH_A07G0707	18.1465	52.0005	1.56479	0.000154854	UP	AT1G74920.1	aldehyde dehydrogenase 10A8
GH_A07G0725	1.85432	11.0457	2.61345	4.30978e-11	UP	AT1G18720.1	Protein of unknown function (DUF962)
GH_A07G0748	0	2.2943	9.63521	5.35668e-08	UP	AT5G17390.1	Adenine nucleotide alpha hydrolases-like superfamily protein
GH_A07G0771	2.99555	6.27521	1.11029	0.00860651	UP	AT5G61240.1	Leucine-rich repeat (LRR) family protein
GH_A07G0776	0.0476733	0.558581	3.49374	0.00596869	UP	AT5G61340.1	unknown protein; BEST Arabidopsis thaliana protein match is: unknown protein (TAIR:AT1G26650.1); Has 30201 Blast hits to 17322 proteins in 780 species: Archae - 12; Bacteria - 1396; Metazoa - 17338; Fungi - 3422; Plants - 5037; Viruses - 0; Other Eukaryotes - 2996 (source: NCBI BLink).
GH_A07G0799	0.956615	5.66969	2.61148	5.91385e-05	UP	AT1G48480.1	receptor-like kinase 1
GH_A07G0802	6.09037	46.3163	2.97462	8.64657e-15	UP	AT5G15870.1	glycosyl hydrolase family 81 protein
GH_A07G0806	2.57432	11.7366	2.23122	6.89428e-13	UP	AT5G37550.1	unknown protein; BEST Arabidopsis thaliana protein match is: unknown protein (TAIR:AT1G66190.1); Has 1807 Blast hits to 1807 proteins in 277 species: Archae - 0; Bacteria - 0; Metazoa - 736; Fungi - 347; Plants - 385; Viruses - 0; Other Eukaryotes - 339 (source: NCBI BLink).
GH_A07G0810	8.93952	29.2974	1.76261	0.000471728	UP	AT5G37310.1	Endomembrane protein 70 protein family
GH_A07G0811	0.350083	1.07134	1.64867	0.00191224	UP	AT3G03210.1	unknown protein; FUNCTIONS IN: molecular_function unknown; INVOLVED IN: biological_process unknown; LOCATED IN: endomembrane system; EXPRESSED IN: 24 plant structures; EXPRESSED DURING: 15 growth stages; Has 59 Blast hits to 59 proteins in 17 species: Archae - 0; Bacteria - 0; Metazoa - 0; Fungi - 0; Plants - 56; Viruses - 0; Other Eukaryotes - 3 (source: NCBI BLink).
GH_A07G0812	5.01905	24.9001	2.35478	5.66173e-07	UP	AT3G03220.1	expansin A13
GH_A07G0820	0	7.08133	22.3361	3.87511e-07	UP	AT2G10940.2	Bifunctional inhibitor/lipid-transfer protein/seed storage 2S albumin superfamily protein
GH_A07G0977	0.451618	5.489	3.63902	8.77138e-05	UP	AT4G12650.1	Endomembrane protein 70 protein family
GH_A07G1007	0.480426	1.41734	1.59283	0.00599984	UP	AT3G07340.1	basic helix-loop-helix (bHLH) DNA-binding superfamily protein
GH_A07G1011	0.521242	3.2988	2.70278	0.00309904	UP	AT4G13010.1	Oxidoreductase, zinc-binding dehydrogenase family protein
GH_A07G1013	4.81322	10.3156	1.14674	0.001809	UP	AT4G13010.1	Oxidoreductase, zinc-binding dehydrogenase family protein
GH_A07G1014	0.0291027	0.526277	4.20558	0.000918934	UP	AT4G13010.1	Oxidoreductase, zinc-binding dehydrogenase family protein
GH_A07G1136	2.22237	6.50637	1.60084	0.0039387	UP	AT2G29700.1	pleckstrin homologue 1
GH_A07G1155	0.116088	5.30613	5.53348	9.672e-05	UP	AT2G27950.1	Ring/U-Box superfamily protein
GH_A07G1194	3.98019	66.9455	4.11878	0.00975087	UP	AT4G33790.1	Jojoba acyl CoA reductase-related male sterility protein
GH_A07G1209	0.622423	1.90844	1.65049	0.000403026	UP	AT5G22390.1	Protein of unknown function (DUF3049)
GH_A07G1221	0.856438	34.0484	5.35405	2.77562e-06	UP	AT5G04820.1	ovate family protein 13
GH_A07G1223	1.92017	4.15407	1.15955	2.93881e-05	UP	AT5G22210.2	unknown protein; Has 35333 Blast hits to 34131 proteins in 2444 species: Archae - 798; Bacteria - 22429; Metazoa - 974; Fungi - 991; Plants - 531; Viruses - 0; Other Eukaryotes - 9610 (source: NCBI BLink).
GH_A07G1232	1.42049	2.80112	1.02465	5.72275e-05	UP	AT2G01820.1	Leucine-rich repeat protein kinase family protein
GH_A07G1271	3.76166	8.68444	1.25545	0.00023385	UP	AT3G09690.2	alpha/beta-Hydrolases superfamily protein
GH_A07G1375	0.894443	3.32411	1.93941	0.0149891	UP	AT2G47510.2	fumarase 1
GH_A07G1419	1.76604	3.96149	1.20827	0.00496547	UP	AT4G01850.2	S-adenosylmethionine synthetase 2
GH_A07G1468	0.741417	7.90569	3.44877	4.56113e-09	UP	AT5G53560.1	cytochrome B5 isoform E
GH_A07G1496	0.046	1.7979	5.18113	0.0031464	UP	AT4G33355.1	Bifunctional inhibitor/lipid-transfer protein/seed storage 2S albumin superfamily protein
GH_A07G1537	3.09172	11.5852	1.94964	3.2878e-07	UP	AT2G46000.1	FUNCTIONS IN: molecular_function unknown; INVOLVED IN: biological_process unknown; LOCATED IN: endomembrane system; EXPRESSED IN: 24 plant structures; EXPRESSED DURING: 15 growth stages; CONTAINS InterPro DOMAIN/s: Mesoderm development candidate 2 (InterPro:IPR019330); Has 31 Blast hits to 31 proteins in 13 species: Archae - 0; Bacteria - 0; Metazoa - 5; Fungi - 0; Plants - 26; Viruses - 0; Other…
GH_A07G1564	0.170822	0.509799	1.59213	0.0210617	UP	AT4G00750.1	S-adenosyl-L-methionine-dependent methyltransferases superfamily protein
GH_A07G1572	0.518148	1.71888	1.76903	0.0153908	UP	AT1G01910.4	P-loop containing nucleoside triphosphate hydrolases superfamily protein
GH_A07G1585	3.72669	8.02074	1.15273	0.000584232	UP	AT2G45400.1	NAD(P)-binding Rossmann-fold superfamily protein
GH_A07G1646	5.60705	23.8117	2.13267	1.76172e-05	UP	AT4G28570.1	Long-chain fatty alcohol dehydrogenase family protein
GH_A07G1649	5.22542	44.8959	3.14673	0.000598747	UP	AT1G04040.1	HAD superfamily, subfamily IIIB acid phosphatase
GH_A07G1692	0.628765	2.23449	1.86535	0.0340655	UP	AT3G07020.2	UDP-Glycosyltransferase superfamily protein
GH_A07G1705	1.37841	25.6578	4.26677	0.00180667	UP	AT5G48740.1	Leucine-rich repeat protein kinase family protein
GH_A07G1719	2.11721	19.8608	3.26907	0.0476074	UP	ATCG00490.1	ribulose-bisphosphate carboxylases
GH_A07G1727	0.226351	97.1551	8.79002	6.25841e-69	UP	AT3G25130.1	unknown protein; FUNCTIONS IN: molecular_function unknown; INVOLVED IN: biological_process unknown; LOCATED IN: plasma membrane; EXPRESSED IN: 17 plant structures; EXPRESSED DURING: 9 growth stages; Has 3885 Blast hits to 2658 proteins in 280 species: Archae - 12; Bacteria - 208; Metazoa - 970; Fungi - 222; Plants - 148; Viruses - 11; Other Eukaryotes - 2314 (source: NCBI BLink).
GH_A07G1759	1.1066	12.5687	3.54718	0.00228379	UP	AT5G48460.1	Actin binding Calponin homology (CH) domain-containing protein
GH_A07G1767	2.27145	11.745	2.40845	0.00106472	UP	AT3G07470.1	Protein of unknown function, DUF538
GH_A07G1786	1.80401	4.02487	1.20392	6.73992e-05	UP	AT4G17170.1	RAB GTPase homolog B1C
GH_A07G1794	2.29206	4.45187	1.00379	0.00145554	UP	AT4G26550.1	Got1/Sft2-like vescicle transport protein family
GH_A07G1939	1.18764	4.58453	1.97336	4.46514e-05	UP
GH_A07G1967	1.31232	2.94119	1.21158	0.00718011	UP	AT5G37710.1	alpha/beta-Hydrolases superfamily protein
GH_A07G1976	4.48377	16.4635	1.92165	7.31361e-07	UP	AT3G02350.1	galacturonosyltransferase 9
GH_A07G2014	0.69229	3.53083	2.39028	0.000543865	UP	AT3G51550.1	Malectin/receptor-like protein kinase family protein
GH_A07G2020	0.233491	4.4859	4.24694	3.07849e-10	UP
GH_A07G2023	0.313791	1.55676	2.34912	5.56306e-05	UP	AT3G51550.1	Malectin/receptor-like protein kinase family protein
GH_A07G2064	0.117955	3.57462	4.91023	7.15452e-11	UP	AT1G62300.1	WRKY family transcription factor
GH_A07G2078	0.025821	0.530298	4.28749	0.00356042	UP	AT4G15417.1	RNAse II-like 1
GH_A07G2151	1.23334	8.39853	2.79718	0.00673795	UP	AT2G04780.2	FASCICLIN-like arabinoogalactan 7
GH_A07G2156	51.1184	262.774	2.4067	0.00229733	UP
GH_A07G2169	0.177502	1.57932	3.15299	0.000592107	UP	AT5G35735.1	Auxin-responsive family protein
GH_A07G2180	0.632889	9.92104	3.99058	1.59192e-08	UP	AT3G13130.1	unknown protein; FUNCTIONS IN: molecular_function unknown; INVOLVED IN: biological_process unknown; LOCATED IN: endomembrane system; EXPRESSED IN: male gametophyte; Has 140 Blast hits to 132 proteins in 41 species: Archae - 2; Bacteria - 4; Metazoa - 29; Fungi - 20; Plants - 51; Viruses - 0; Other Eukaryotes - 34 (source: NCBI BLink).
GH_A07G2209	0	1.56181	9.24557	1.95667e-11	UP	AT4G17170.1	RAB GTPase homolog B1C
GH_A07G2233	0.011716	1.98198	7.04227	7.68162e-08	UP	AT2G43060.1	ILI1 binding bHLH 1
GH_A07G2238	4.29968	77.9308	4.2234	1.05535e-14	UP	AT1G05810.1	RAB GTPase homolog A5E
GH_A07G2240	10.8165	27.547	1.39733	0.0010043	UP	AT3G25290.2	Auxin-responsive family protein
GH_A07G2263	6.52124	15.023	1.2474	0.00211423	UP	AT3G25070.1	RPM1 interacting protein 4
GH_A07G2264	4.69041	14.5548	1.67926	0.00415065	UP	AT5G48660.1	B-cell receptor-associated protein 31-like
GH_A07G2277	35.8697	120.517	1.7951	6.86366e-09	UP	AT2G32720.1	cytochrome B5 isoform B
GH_A07G2334	101.6	303.899	1.62841	4.32901e-13	UP	AT5G39570.1	FUNCTIONS IN: molecular_function unknown; INVOLVED IN: biological_process unknown; LOCATED IN: cytosol, nucleus; EXPRESSED IN: 25 plant structures; EXPRESSED DURING: 14 growth stages; BEST Arabidopsis thaliana protein match is: glycine-rich protein (TAIR:AT3G29075.1); Has 30201 Blast hits to 17322 proteins in 780 species: Archae - 12; Bacteria - 1396; Metazoa - 17338; Fungi - 3422; Plants - 5037;…
GH_A07G2335	0.974514	4.8588	2.34368	6.72736e-05	UP	AT5G39510.1	Vesicle transport v-SNARE family protein
GH_A07G2368	0.230655	4.2633	4.21377	0.000385547	UP	AT5G64560.1	magnesium transporter 9
GH_A07G2395	2.38892	4.86182	1.07378	0.000264588	UP	AT4G10500.1	2-oxoglutarate (2OG) and Fe(II)-dependent oxygenase superfamily protein
GH_A07G2403	0.0147583	1.0126	5.88446	0.000161285	UP	AT3G23240.1	ethylene response factor 1
GH_A07G2416	3.69757	12.9239	1.8558	2.13794e-05	UP	AT1G03900.1	non-intrinsic ABC protein 4
GH_A07G2443	9.21076	23.7191	1.4095	2.08537e-05	UP	AT3G28715.1	ATPase, V0/A0 complex, subunit C/D
GH_A07G2453	1.56975	8.96497	2.557	1.8292e-10	UP	AT5G40010.1	AAA-ATPase 1
GH_A07G2462	0.963755	2.95462	1.66898	0.0027075	UP	AT2G04690.1	Pyridoxamine 5'-phosphate oxidase family protein
GH_A07G2464	0	2.55697	9.43907	2.25864e-11	UP	AT3G28210.1	zinc finger (AN1-like) family protein
GH_A07G2466	3.52619	38.5553	3.49718	9.97019e-09	UP	AT5G40150.1	Peroxidase superfamily protein
GH_A07G2516	0.001321	0.770916	7.85158	0.0283355	UP	AT5G14550.1	Core-2/I-branching beta-1,6-N-acetylglucosaminyltransferase family protein
GH_A07G2528	5.84545	56.5896	3.31975	2.33657e-06	UP	AT2G16890.2	UDP-Glycosyltransferase superfamily protein
GH_A07G2540	11.5046	76.6988	2.7832	3.13761e-10	UP	AT5G14450.1	GDSL-like Lipase/Acylhydrolase superfamily protein
GH_A07G2549	17.7358	47.1799	1.45974	7.86345e-14	UP	AT5G40650.1	succinate dehydrogenase 2-2
GH_A07G2553	18.8354	38.5307	1.07667	0.000497722	UP	AT3G56190.1	alpha-soluble NSF attachment protein 2
GH_A07G2560	11.1511	37.4506	1.79633	2.9201e-05	UP	AT1G13440.1	glyceraldehyde-3-phosphate dehydrogenase C2
GH_A07G2568	2.38446	8.45583	1.86732	0.00124424	UP	AT3G01820.1	P-loop containing nucleoside triphosphate hydrolases superfamily protein
GH_A07G2628	7.00218	14.3463	1.08145	3.05797e-09	UP	AT3G26780.1	Phosphoglycerate mutase family protein
GH_A08G0013	2.2619	5.56025	1.34263	0.00811152	UP	AT5G21070.1	unknown protein; Has 115 Blast hits to 115 proteins in 34 species: Archae - 1; Bacteria - 36; Metazoa - 0; Fungi - 0; Plants - 60; Viruses - 0; Other Eukaryotes - 18 (source: NCBI BLink).
GH_A08G0032	0.189945	0.755347	1.97391	0.0381462	UP	AT3G55280.2	ribosomal protein L23AB
GH_A08G0056	0.300953	3.51	3.56958	0.0375925	UP	AT1G07410.1	RAB GTPase homolog A2B
GH_A08G0062	0.157104	2.15101	3.80963	8.2731e-06	UP	AT2G29670.1	Tetratricopeptide repeat (TPR)-like superfamily protein
GH_A08G0064	0.0532533	5.28523	6.61364	2.07879e-09	UP	AT3G55950.1	CRINKLY4 related 3
GH_A08G0078	9.1706	21.6217	1.27824	4.75771e-05	UP	AT4G21105.1	cytochrome-c oxidases;electron carriers
GH_A08G0079	4.92077	14.4637	1.59367	0.00128757	UP	AT4G21105.1	cytochrome-c oxidases;electron carriers
GH_A08G0111	15.7704	36.7789	1.26542	9.96172e-05	UP	AT1G08480.1	unknown protein; FUNCTIONS IN: molecular_function unknown; INVOLVED IN: biological_process unknown; LOCATED IN: mitochondrion, plasma membrane, plastid, vacuole; EXPRESSED IN: 27 plant structures; EXPRESSED DURING: 15 growth stages; Has 39 Blast hits to 39 proteins in 13 species: Archae - 0; Bacteria - 0; Metazoa - 0; Fungi - 0; Plants - 39; Viruses - 0; Other Eukaryotes - 0 (source: NCBI BLink).
GH_A08G0113	1.34578	3.27026	1.3254	0.000649872	UP	AT3G16090.1	RING/U-box superfamily protein
GH_A08G0153	14.1706	33.9553	1.30785	0.048581	UP	AT1G55260.2	Bifunctional inhibitor/lipid-transfer protein/seed storage 2S albumin superfamily protein
GH_A08G0156	0.315157	24.1287	6.24113	6.24968e-10	UP	AT1G58170.1	Disease resistance-responsive (dirigent-like protein) family protein
GH_A08G0158	5.22074	16.7035	1.71702	2.10142e-08	UP	AT2G20480.1	unknown protein; Has 19 Blast hits to 19 proteins in 10 species: Archae - 0; Bacteria - 0; Metazoa - 0; Fungi - 0; Plants - 19; Viruses - 0; Other Eukaryotes - 0 (source: NCBI BLink).
GH_A08G0180	0.578052	2.02131	1.84919	0.000415411	UP	AT1G55535.2	unknown protein; FUNCTIONS IN: molecular_function unknown; INVOLVED IN: biological_process unknown; LOCATED IN: cellular_component unknown; EXPRESSED IN: cultured cell; BEST Arabidopsis thaliana protein match is: unknown protein (TAIR:AT3G13420.1); Has 35333 Blast hits to 34131 proteins in 2444 species: Archae - 798; Bacteria - 22429; Metazoa - 974; Fungi - 991; Plants - 531; Viruses - 0; Other E…
GH_A08G0198	0.14995	1.14034	2.9318	1.6094e-09	UP	AT2G07180.2	Protein kinase superfamily protein
GH_A08G0210	0.926009	7.515	3.07592	0.00889034	UP	AT5G58100.1	unknown protein; INVOLVED IN: pollen exine formation; EXPRESSED IN: 19 plant structures; EXPRESSED DURING: 8 growth stages; BEST Arabidopsis thaliana protein match is: unknown protein (TAIR:AT3G28720.1); Has 35333 Blast hits to 34131 proteins in 2444 species: Archae - 798; Bacteria - 22429; Metazoa - 974; Fungi - 991; Plants - 531; Viruses - 0; Other Eukaryotes - 9610 (source: NCBI BLink).
GH_A08G0222	0.177286	0.559024	1.6633	0.0196114	UP	AT4G30060.1	Core-2/I-branching beta-1,6-N-acetylglucosaminyltransferase family protein
GH_A08G0241	8.50458	23.7842	1.52735	0.000182723	UP	AT4G27000.1	RNA-binding (RRM/RBD/RNP motifs) family protein
GH_A08G0267	0.586134	13.5108	4.56959	0.000134526	UP	AT4G25810.1	xyloglucan endotransglycosylase 6
GH_A08G0278	5.93116	17.7135	1.6258	0.000213577	UP	AT4G30210.2	P450 reductase 2
GH_A08G0279	1.20746	3.74259	1.69057	0.0108322	UP	AT4G26910.1	Dihydrolipoamide succinyltransferase
GH_A08G0303	0.989281	2.59352	1.45011	0.0131265	UP	AT5G56280.1	COP9 signalosome subunit 6A
GH_A08G0356	0.0231123	5.93645	8.03879	3.69138e-07	UP	AT3G60860.1	SEC7-like guanine nucleotide exchange family protein
GH_A08G0418	91.0014	191.485	1.12144	0.000182723	UP	AT1G65720.1	unknown protein; FUNCTIONS IN: molecular_function unknown; INVOLVED IN: biological_process unknown; LOCATED IN: endomembrane system; EXPRESSED IN: 24 plant structures; EXPRESSED DURING: 15 growth stages; Has 44 Blast hits to 44 proteins in 14 species: Archae - 0; Bacteria - 0; Metazoa - 0; Fungi - 0; Plants - 44; Viruses - 0; Other Eukaryotes - 0 (source: NCBI BLink).
GH_A08G0422	0.38539	20.7089	5.77092	1.95029e-09	UP	AT3G03250.1	UDP-GLUCOSE PYROPHOSPHORYLASE 1
GH_A08G0426	3.89978	8.91843	1.23922	0.000974318	UP	AT5G42130.1	Mitochondrial substrate carrier family protein
GH_A08G0510	0.151656	2.03859	3.77002	0.0011441	UP	AT1G08800.2	Protein of unknown function, DUF593
GH_A08G0619	10.6732	24.1248	1.22414	0.000998044	UP	AT2G44610.1	Ras-related small GTP-binding family protein
GH_A08G0620	24.0919	50.9227	1.12593	1.60563e-06	UP	AT2G44620.1	mitochondrial acyl carrier protein 1
GH_A08G0643	4.03003	38.7523	3.31199	3.35086e-06	UP	AT3G60280.1	uclacyanin 3
GH_A08G0676	3.15389	9.05573	1.56465	0.0010713	UP	AT1G06730.1	pfkB-like carbohydrate kinase family protein
GH_A08G0677	0.164474	4.81051	4.8939	5.96905e-23	UP	AT2G30630.1	P-loop containing nucleoside triphosphate hydrolases superfamily protein
GH_A08G0696	0.164313	2.6274	3.93494	0.0271436	UP	ATCG00750.1	ribosomal protein S11
GH_A08G0728	0.171824	0.663629	1.89857	0.0230777	UP	AT1G03130.1	photosystem I subunit D-2
GH_A08G0766	0.018574	0.933064	5.64289	4.38199e-05	UP
GH_A08G0835	0.241039	0.742899	1.65155	0.00827927	UP	AT5G12890.1	UDP-Glycosyltransferase superfamily protein
GH_A08G0860	17.8067	282.549	4.0348	1.7263e-33	UP	AT1G55260.2	Bifunctional inhibitor/lipid-transfer protein/seed storage 2S albumin superfamily protein
GH_A08G0983	22.9815	99.6908	2.1638	3.03137e-05	UP	AT2G12462.1	BEST Arabidopsis thaliana protein match is: Sterile alpha motif (SAM) domain-containing protein (TAIR:AT1G15760.1); Has 35333 Blast hits to 34131 proteins in 2444 species: Archae - 798; Bacteria - 22429; Metazoa - 974; Fungi - 991; Plants - 531; Viruses - 0; Other Eukaryotes - 9610 (source: NCBI BLink).
GH_A08G0995	3.09742	44.2377	3.88127	7.6474e-15	UP	AT5G34940.2	glucuronidase 3
GH_A08G0996	3.44345	13.3552	2.00516	0.000138708	UP	AT1G15690.1	Inorganic H pyrophosphatase family protein
GH_A08G1024	0.20018	0.569738	1.54138	0.0242679	UP	AT4G30850.2	heptahelical transmembrane protein2
GH_A08G1040	3.11151	12.2806	2.02579	0.00621206	UP	AT5G57800.1	Fatty acid hydroxylase superfamily
GH_A08G1128	2.18426	10.4298	2.29723	9.80267e-06	UP	AT4G25720.1	glutaminyl cyclase
GH_A08G1181	0.969906	3.7153	1.98448	0.0118365	UP	AT5G53530.1	vacuolar protein sorting 26A
GH_A08G1187	0.21691	4.14209	4.25797	0.00741234	UP	ATCG00020.1	photosystem II reaction center protein A
GH_A08G1214	2.02166	30.2022	3.94187	1.53308e-21	UP	AT5G23750.2	Remorin family protein
GH_A08G1250	39.718	91.7883	1.25347	2.15085e-06	UP	AT4G10810.1	unknown protein; FUNCTIONS IN: molecular_function unknown; INVOLVED IN: biological_process unknown; LOCATED IN: chloroplast; EXPRESSED IN: 23 plant structures; EXPRESSED DURING: 15 growth stages; BEST Arabidopsis thaliana protein match is: unknown protein (TAIR:AT4G24026.1); Has 1807 Blast hits to 1807 proteins in 277 species: Archae - 0; Bacteria - 0; Metazoa - 736; Fungi - 347; Plants - 385; Vi…
GH_A08G1253	8.18492	22.5712	1.50846	1.35539e-07	UP	AT5G42020.1	Heat shock protein 70 (Hsp 70) family protein
GH_A08G1298	32.3486	77.9853	1.31568	0.00473864	UP	AT1G33140.1	Ribosomal protein L6 family
GH_A08G1322	3.27745	14.3543	2.17696	2.28067e-12	UP	AT5G54160.1	O-methyltransferase 1
GH_A08G1357	0.056582	1.1338	4.3044	0.0226245	UP	AT4G11280.1	1-aminocyclopropane-1-carboxylic acid (acc) synthase 6
GH_A08G1377	19.1585	69.0824	1.89811	4.28331e-10	UP	AT4G11150.1	vacuolar ATP synthase subunit E1
GH_A08G1419	0.731762	4.95872	2.79522	5.29265e-10	UP	AT3G62600.1	DNAJ heat shock family protein
GH_A08G1420	0.0126543	1.51599	6.80474	5.49309e-09	UP	AT1G02660.1	alpha/beta-Hydrolases superfamily protein
GH_A08G1431	0.284561	9.10901	5.01884	5.13107e-10	UP
GH_A08G1449	17.3507	42.374	1.33495	0.00371616	UP	AT2G47115.1	unknown protein; FUNCTIONS IN: molecular_function unknown; INVOLVED IN: biological_process unknown; LOCATED IN: endomembrane system; BEST Arabidopsis thaliana protein match is: unknown protein (TAIR:AT1G10660.1); Has 35333 Blast hits to 34131 proteins in 2444 species: Archae - 798; Bacteria - 22429; Metazoa - 974; Fungi - 991; Plants - 531; Viruses - 0; Other Eukaryotes - 9610 (source: NCBI BLink…
GH_A08G1490	0	9.38852	10.7019	1.09169e-13	UP	AT2G46690.1	SAUR-like auxin-responsive protein family
GH_A08G1535	0.112491	2.97359	4.70225	6.19109e-10	UP	AT4G01240.1	S-adenosyl-L-methionine-dependent methyltransferases superfamily protein
GH_A08G1579	1.05763	24.1982	4.5633	4.59991e-16	UP	AT2G45970.1	cytochrome P450, family 86, subfamily A, polypeptide 8
GH_A08G1616	0.91149	2.04254	1.20407	0.00502834	UP	AT4G00110.1	UDP-D-glucuronate 4-epimerase 3
GH_A08G1635	0.0209533	1.72456	6.31838	1.35209e-10	UP	AT3G60550.1	cyclin p3;2
GH_A08G1640	0.195377	1.20345	2.63606	0.000266497	UP	AT3G60520.1	unknown protein; BEST Arabidopsis thaliana protein match is: unknown protein (TAIR:AT1G02070.1); Has 107 Blast hits to 107 proteins in 14 species: Archae - 0; Bacteria - 0; Metazoa - 0; Fungi - 0; Plants - 107; Viruses - 0; Other Eukaryotes - 0 (source: NCBI BLink).
GH_A08G1668	2.88413	5.61826	1.01194	0.00277573	UP	AT1G02170.1	metacaspase 1
GH_A08G1681	0.187084	6.17239	5.06178	1.03988e-41	UP	AT3G63470.1	serine carboxypeptidase-like 40
GH_A08G1751	2.91859	10.3884	1.87488	0.000110914	UP	AT1G60970.1	SNARE-like superfamily protein
GH_A08G1799	4.5021	24.319	2.47454	2.72612e-11	UP	AT1G32260.1	unknown protein; FUNCTIONS IN: molecular_function unknown; INVOLVED IN: biological_process unknown; LOCATED IN: mitochondrion; EXPRESSED IN: 22 plant structures; EXPRESSED DURING: 13 growth stages; BEST Arabidopsis thaliana protein match is: unknown protein (TAIR:AT2G35480.1); Has 48 Blast hits to 48 proteins in 14 species: Archae - 0; Bacteria - 0; Metazoa - 0; Fungi - 0; Plants - 48; Viruses - …
GH_A08G1800	0.110143	10.9628	6.57938	4.53373e-15	UP	AT2G35470.1	unknown protein; Has 25 Blast hits to 25 proteins in 8 species: Archae - 0; Bacteria - 0; Metazoa - 0; Fungi - 0; Plants - 25; Viruses - 0; Other Eukaryotes - 0 (source: NCBI BLink).
GH_A08G1885	3.76454	8.42185	1.20869	0.0107794	UP	AT4G33950.1	Protein kinase superfamily protein
GH_A08G1979	0	2.34202	9.73458	7.07054e-09	UP	AT1G62790.2	Bifunctional inhibitor/lipid-transfer protein/seed storage 2S albumin superfamily protein
GH_A08G1997	0.234091	2.37927	3.40519	0.00553746	UP	AT4G12110.1	sterol-4alpha-methyl oxidase 1-1
GH_A08G2010	3.47715	9.17875	1.44752	0.0257041	UP	AT1G12500.1	Nucleotide-sugar transporter family protein
GH_A08G2017	0.131286	1.67498	3.70623	4.39961e-07	UP	AT2G45550.1	cytochrome P450, family 76, subfamily C, polypeptide 4
GH_A08G2040	0.735796	23.4535	5.04405	3.6813e-07	UP	AT1G12570.1	Glucose-methanol-choline (GMC) oxidoreductase family protein
GH_A08G2052	0.331962	2.99837	3.19076	5.02427e-05	UP	AT1G63120.1	RHOMBOid-like 2
GH_A08G2062	0.0404523	1.29105	4.9168	3.65621e-05	UP
GH_A08G2076	31.2393	219.705	2.86155	3.80774e-06	UP	AT5G23860.2	tubulin beta 8
GH_A08G2085	1.03307	63.5071	5.98596	2.7337e-14	UP	AT5G12250.1	beta-6 tubulin
GH_A08G2092	0	0.96727	19.1548	4.77524e-08	UP	AT1G01620.2	plasma membrane intrinsic protein 1C
GH_A08G2095	0.009136	0.517398	5.79278	0.000790941	UP	AT2G45970.1	cytochrome P450, family 86, subfamily A, polypeptide 8
GH_A08G2117	9.03742	27.286	1.64209	0.00014398	UP	AT2G48150.1	glutathione peroxidase 4
GH_A08G2130	0.020667	1.39096	6.08852	0.0178384	UP	AT1G03080.1	kinase interacting (KIP1-like) family protein
GH_A08G2148	0.0209657	1.04822	5.61376	0.00108266	UP	AT1G06780.1	galacturonosyltransferase 6
GH_A08G2276	0.274684	5.10862	4.27214	0.0437477	UP	AT3G45010.1	serine carboxypeptidase-like 48
GH_A08G2280	0.783708	3.54701	2.21828	0.0015649	UP	AT2G28120.1	Major facilitator superfamily protein
GH_A08G2287	16.2429	108.517	2.78681	7.07102e-10	UP	AT5G58590.1	RAN binding protein 1
GH_A08G2309	0.8757	1.86126	1.13515	0.0246536	UP	AT2G30270.1	Protein of unknown function (DUF567)
GH_A08G2321	19.0772	48.1631	1.38294	1.27247e-05	UP	AT1G09270.2	importin alpha isoform 4
GH_A08G2335	9.74346	68.2184	2.85576	6.01791e-13	UP	AT1G15690.1	Inorganic H pyrophosphatase family protein
GH_A08G2352	11.6496	28.1459	1.31846	0.000388317	UP	AT1G31817.1	Ribosomal L18p/L5e family protein
GH_A08G2359	1.58975	4.05505	1.4031	0.00061652	UP	AT3G05580.1	Calcineurin-like metallo-phosphoesterase superfamily protein
GH_A08G2362	5.21047	13.8493	1.45295	0.00106123	UP	AT4G15800.1	ralf-like 33
GH_A08G2389	0.08058	2.38426	4.84261	0.000321334	UP	AT1G03220.1	Eukaryotic aspartyl protease family protein
GH_A08G2405	0.857664	7.09651	3.09102	2.17948e-10	UP	AT3G03910.1	glutamate dehydrogenase 3
GH_A08G2418	7.94898	35.3901	2.2016	2.08816e-12	UP	AT3G04790.1	Ribose 5-phosphate isomerase, type A protein
GH_A08G2463	18.3174	43.971	1.31023	0.00146579	UP	AT3G03800.1	syntaxin of plants 131
GH_A08G2495	2.94509	6.99376	1.29123	0.00660098	UP	AT5G17620.1	CONTAINS InterPro DOMAIN/s: Plant nuclear matrix 1 (InterPro:IPR010604); Has 30201 Blast hits to 17322 proteins in 780 species: Archae - 12; Bacteria - 1396; Metazoa - 17338; Fungi - 3422; Plants - 5037; Viruses - 0; Other Eukaryotes - 2996 (source: NCBI BLink).
GH_A08G2526	3.01713	6.95286	1.24887	9.53909e-06	UP	AT5G16890.1	Exostosin family protein
GH_A08G2636	0.510045	1.68638	1.77552	0.0480373	UP	AT3G19770.1	Vacuolar sorting protein 9 (VPS9) domain
GH_A08G2647	1.43165	10.2356	2.89019	0.00989837	UP	AT3G12800.1	short-chain dehydrogenase-reductase B
GH_A08G2679	0.120966	1.80182	3.84524	1.21935e-08	UP	AT2G42610.2	Protein of unknown function (DUF640)
GH_A08G2698	3.80582	10.2728	1.48104	8.9438e-10	UP	AT5G11280.1	unknown protein; BEST Arabidopsis thaliana protein match is: unknown protein (TAIR:AT1G80200.1); Has 30201 Blast hits to 17322 proteins in 780 species: Archae - 12; Bacteria - 1396; Metazoa - 17338; Fungi - 3422; Plants - 5037; Viruses - 0; Other Eukaryotes - 2996 (source: NCBI BLink).
GH_A08G2713	1.94775	10.161	2.41624	8.75181e-08	UP	AT2G43290.1	Calcium-binding EF-hand family protein
GH_A08G2715	0.198854	0.993415	2.3561	0.00222846	UP	AT5G52600.1	myb domain protein 82
GH_A08G2728	0.0463067	1.77231	5.13614	0.0122039	UP	AT2G35658.3	unknown protein; FUNCTIONS IN: molecular_function unknown; INVOLVED IN: biological_process unknown; LOCATED IN: cellular_component unknown; BEST Arabidopsis thaliana protein match is: unknown protein (TAIR:AT4G16840.1); Has 30201 Blast hits to 17322 proteins in 780 species: Archae - 12; Bacteria - 1396; Metazoa - 17338; Fungi - 3422; Plants - 5037; Viruses - 0; Other Eukaryotes - 2996 (source: NC…
GH_A08G2730	51.6968	120.442	1.26759	0.00184164	UP	AT5G55190.1	RAN GTPase 3
GH_A08G2745	0.0790467	1.1334	3.88031	0.00131205	UP	AT3G24520.1	heat shock transcription factor C1
GH_A08G2769	63.5221	255.674	2.05681	6.85914e-12	UP	AT2G19760.1	profilin 1
GH_A08G2818	4.03362	111.971	4.83938	1.27608e-10	UP	AT2G46210.1	Fatty acid/sphingolipid desaturase
GH_A08G2823	1.64755	3.95906	1.3101	0.0405558	UP	AT5G26030.2	ferrochelatase 1
GH_A08G2829	0	0.799327	9.72299	1.21968e-10	UP	AT5G11710.1	ENTH/VHS family protein
GH_A08G2830	16.2708	37.1031	1.2394	0.00356482	UP	AT4G29190.1	Zinc finger C-x8-C-x5-C-x3-H type family protein
GH_A08G2831	0.571702	3.13303	2.49674	0.0044708	UP	AT5G25830.1	GATA transcription factor 12
GH_A08G2841	0.00996367	2.97087	8.28359	3.60847e-26	UP	AT5G11560.1	catalytics
GH_A08G2849	0.790676	2.55409	1.73789	0.00370127	UP	AT2G24300.2	Calmodulin-binding protein
GH_A08G2850	3.20745	11.4266	1.87589	2.31354e-07	UP	AT2G24290.1	Protein of unknown function (DUF1068)
GH_A08G2865	1.94388	7.05145	1.90419	1.00423e-07	UP	AT5G20280.1	sucrose phosphate synthase 1F
GH_A08G2867	0.179553	1.39503	2.99723	0.00319059	UP	AT5G34940.2	glucuronidase 3
GH_A09G0002	1.30528	11.2566	3.15277	1.29832e-08	UP	AT5G13930.1	Chalcone and stilbene synthase family protein
GH_A09G0227	0.141822	11.4769	6.36333	1.30575e-13	UP	AT5G39865.1	Glutaredoxin family protein
GH_A09G0248	0.211487	2.79735	3.71828	0.000523818	UP	AT3G12410.1	Polynucleotidyl transferase, ribonuclease H-like superfamily protein
GH_A09G0258	8.83628	23.57	1.46433	1.43586e-08	UP	AT3G28715.1	ATPase, V0/A0 complex, subunit C/D
GH_A09G0263	2.48764	5.86543	1.27984	0.00335712	UP	AT5G15050.1	Core-2/I-branching beta-1,6-N-acetylglucosaminyltransferase family protein
GH_A09G0267	0.0254623	3.03354	6.91412	7.6006e-21	UP	AT3G28480.1	Oxoglutarate/iron-dependent oxygenase
GH_A09G0288	1.41133	12.9628	3.24695	1.60563e-06	UP	AT3G28180.1	Cellulose-synthase-like C4
GH_A09G0349	0.939854	5.30556	2.54579	3.19144e-17	UP	AT3G01640.1	glucuronokinase G
GH_A09G0351	6.23473	66.5641	3.45996	1.26055e-17	UP	AT5G14410.1	unknown protein; Has 23 Blast hits to 23 proteins in 9 species: Archae - 0; Bacteria - 0; Metazoa - 0; Fungi - 0; Plants - 23; Viruses - 0; Other Eukaryotes - 0 (source: NCBI BLink).
GH_A09G0409	0.981325	16.8248	4.13317	2.27779e-15	UP	AT5G40690.1	CONTAINS InterPro DOMAIN/s: EF-Hand 1, calcium-binding site (InterPro:IPR018247); BEST Arabidopsis thaliana protein match is: unknown protein (TAIR:AT2G41730.1); Has 1807 Blast hits to 1807 proteins in 277 species: Archae - 0; Bacteria - 0; Metazoa - 736; Fungi - 347; Plants - 385; Viruses - 0; Other Eukaryotes - 339 (source: NCBI BLink).
GH_A09G0433	1.53648	3.01836	1.02129	0.02963	UP	AT5G14280.1	DNA-binding storekeeper protein-related
GH_A09G0513	82.9342	216.71	1.43311	0.00609947	UP	AT5G23860.2	tubulin beta 8
GH_A09G0516	0.648291	3.15048	2.31032	0.00595603	UP	AT5G23890.1	LOCATED IN: mitochondrion, chloroplast thylakoid membrane, chloroplast, plastid, chloroplast envelope; EXPRESSED IN: 24 plant structures; EXPRESSED DURING: 14 growth stages; CONTAINS InterPro DOMAIN/s: S-layer homology domain (InterPro:IPR001119); BEST Arabidopsis thaliana protein match is: unknown protein (TAIR:AT5G52410.2); Has 1807 Blast hits to 1807 proteins in 277 species: Archae - 0; Bacter…
GH_A09G0531	0.107905	3.89221	5.19493	0.00453781	UP	AT4G00730.1	Homeobox-leucine zipper family protein / lipid-binding START domain-containing protein
GH_A09G0605	44.9905	120.429	1.46916	0.00172975	UP	AT5G51750.1	subtilase 1.3
GH_A09G0607	0.751582	5.3115	2.85844	2.79096e-08	UP	AT5G51670.1	Protein of unknown function (DUF668)
GH_A09G0617	0.124834	1.22618	3.23481	0.0407386	UP	ATCG00680.1	photosystem II reaction center protein B
GH_A09G0643	0.0250537	0.831027	4.86112	0.00246448	UP	ATCG01250.1	NADH-Ubiquinone/plastoquinone (complex I) protein
GH_A09G0703	0	2.84924	10.3555	1.15074e-10	UP	AT1G04760.1	vesicle-associated membrane protein 726
GH_A09G0706	0.0511427	0.789553	3.90341	0.0239845	UP	AT3G50120.1	Plant protein of unknown function (DUF247)
GH_A09G0738	0	1.64187	21.6202	4.5118e-06	UP	AT5G27600.1	long-chain acyl-CoA synthetase 7
GH_A09G0747	0	65.9184	14.8002	8.2675e-28	UP	AT2G33380.1	Caleosin-related family protein
GH_A09G0755	0	7.41324	12.4541	9.90794e-08	UP	AT1G04220.1	3-ketoacyl-CoA synthase 2
GH_A09G0946	0.090895	3.25487	5.16639	0.00184265	UP	AT4G34480.1	O-Glycosyl hydrolases family 17 protein
GH_A09G0966	0	1.14969	6.81769	9.14488e-05	UP
GH_A09G0998	1.2344	4.08068	1.76896	0.00230682	UP	AT2G19860.1	hexokinase 2
GH_A09G1057	0	0.826119	20.3561	0.000545056	UP	AT2G27920.1	serine carboxypeptidase-like 51
GH_A09G1071	0	0.857755	8.78394	8.38163e-06	UP	AT5G58660.1	2-oxoglutarate (2OG) and Fe(II)-dependent oxygenase superfamily protein
GH_A09G1076	4.3967	81.7873	4.26181	0.000988455	UP	AT3G11170.1	fatty acid desaturase 7
GH_A09G1091	0.64968	1.71402	1.4467	0.00711978	UP	AT1G80650.1	RNAse THREE-like protein 1
GH_A09G1105	2.51998	14.5874	2.58153	0.0424554	UP	AT5G22740.1	cellulose synthase-like A02
GH_A09G1187	27.5502	89.2764	1.74237	5.72726e-06	UP	AT1G08470.1	strictosidine synthase-like 3
GH_A09G1191	0.0525593	1.19856	4.17366	0.000371312	UP	ATCG00800.1	structural constituent of ribosome
GH_A09G1192	0.170401	2.71924	4.01385	0.00628449	UP	ATCG00480.1	ATP synthase subunit beta
GH_A09G1193	0.167139	1.96175	3.47518	0.0258659	UP	ATCG00470.1	ATP synthase epsilon chain
GH_A09G1212	10.3216	41.1268	2.04152	9.73154e-06	UP	AT3G45600.1	tetraspanin3
GH_A09G1224	1.77266	1076.67	9.28792	1.96718e-36	UP	AT5G03170.1	FASCICLIN-like arabinogalactan-protein 11
GH_A09G1255	1.82136	3.94554	1.15944	0.0146254	UP	AT5G19410.1	ABC-2 type transporter family protein
GH_A09G1319	5.66377	10.9843	1.00583	0.00921391	UP	AT1G35620.1	PDI-like 5-2
GH_A09G1321	4.88617	19.2507	2.02603	0.000265921	UP	AT1G71970.1	unknown protein; FUNCTIONS IN: molecular_function unknown; INVOLVED IN: biological_process unknown; LOCATED IN: chloroplast; EXPRESSED IN: 22 plant structures; EXPRESSED DURING: 13 growth stages; BEST Arabidopsis thaliana protein match is: unknown protein (TAIR:AT1G22680.1); Has 58 Blast hits to 58 proteins in 13 species: Archae - 0; Bacteria - 0; Metazoa - 4; Fungi - 0; Plants - 49; Viruses - 0;…
GH_A09G1337	1.42312	6.92927	2.32999	1.79131e-05	UP	AT1G34420.1	leucine-rich repeat transmembrane protein kinase family protein
GH_A09G1364	4.58849	12.2186	1.45759	0.00294959	UP	AT2G41490.1	UDP-glcnac-adolichol phosphate glcnac-1-p-transferase
GH_A09G1376	1.87814	7.54065	2.03963	0.000500723	UP	AT2G41540.3	6-phosphogluconate dehydrogenase family protein
GH_A09G1378	3.3374	7.29728	1.17481	0.0243849	UP	AT5G04160.1	Nucleotide-sugar transporter family protein
GH_A09G1389	14.4366	51.0029	1.86678	0.0271363	UP	AT2G41810.1	Protein of unknown function, DUF642
GH_A09G1406	0.84228	323.509	8.60891	3.30906e-59	UP
GH_A09G1425	0.225743	55.2336	7.96885	2.27049e-33	UP	AT5G06860.1	polygalacturonase inhibiting protein 1
GH_A09G1480	0.302229	2.11979	2.8608	0.0164542	UP	AT5G06560.1	Protein of unknown function, DUF593
GH_A09G1491	0.264797	1.91743	2.85926	5.61573e-05	UP	AT5G06470.1	Glutaredoxin family protein
GH_A09G1505	3.57118	18.2905	2.3979	4.13916e-16	UP	AT5G06370.1	NC domain-containing protein-related
GH_A09G1511	1.1746	2.8396	1.31246	0.0404562	UP	AT5G52340.1	exocyst subunit exo70 family protein A2
GH_A09G1513	0.167285	1.18064	2.78155	0.00707571	UP	AT3G11660.1	NDR1/HIN1-like 1
GH_A09G1517	0.286018	2.17371	2.95159	0.0342069	UP	AT3G28430.1	unknown protein; FUNCTIONS IN: molecular_function unknown; INVOLVED IN: biological_process unknown; LOCATED IN: mitochondrion; EXPRESSED IN: 17 plant structures; EXPRESSED DURING: 6 growth stages; CONTAINS InterPro DOMAIN/s: Protein of unknown function FPL (InterPro:IPR019155); Has 243 Blast hits to 233 proteins in 101 species: Archae - 0; Bacteria - 0; Metazoa - 110; Fungi - 0; Plants - 53; Viru…
GH_A09G1518	9.195	320.602	5.17115	1.66945e-14	UP	AT3G52500.1	Eukaryotic aspartyl protease family protein
GH_A09G1546	26.9589	74.4876	1.51336	7.01831e-15	UP	AT3G52880.1	monodehydroascorbate reductase 1
GH_A09G1560	6.12482	25.124	2.07577	4.06262e-10	UP	AT3G52730.1	ubiquinol-cytochrome C reductase UQCRX/QCR9-like family protein
GH_A09G1660	35.1401	237.016	2.79975	2.55155e-07	UP	AT5G03300.1	adenosine kinase 2
GH_A09G1661	21.4528	59.3358	1.51559	2.94542e-07	UP	AT5G03290.1	isocitrate dehydrogenase V
GH_A09G1719	16.669	33.6119	1.06088	0.000982234	UP	AT5G02100.1	Oxysterol-binding family protein
GH_A09G1742	0.0599097	9.04123	7.23157	1.58634e-31	UP	AT2G37550.2	ARF-GAP domain 7
GH_A09G1743	15.8379	245.396	4.00127	6.45512e-20	UP	AT5G02540.1	NAD(P)-binding Rossmann-fold superfamily protein
GH_A09G1760	14.0572	57.9436	2.09044	4.19893e-08	UP	AT5G18520.1	Lung seven transmembrane receptor family protein
GH_A09G1826	5.64321	18.7342	1.7782	0.000671787	UP	AT4G33070.1	Thiamine pyrophosphate dependent pyruvate decarboxylase family protein
GH_A09G1844	0.302114	3.38636	3.50896	9.57531e-12	UP	AT5G01700.2	Protein phosphatase 2C family protein
GH_A09G1857	0.15983	1.82055	3.55052	0.0339181	UP	AT3G48010.1	cyclic nucleotide-gated channel 16
GH_A09G1908	0.692056	4.58351	2.76622	0.0209097	UP	AT1G73680.1	alpha dioxygenase
GH_A09G1933	0.152045	6.03433	5.26933	4.0846e-13	UP	AT4G22680.1	myb domain protein 85
GH_A09G1935	43.5018	85.9667	1.02878	0.0133532	UP	AT4G00100.1	ribosomal protein S13A
GH_A09G1950	2.79066	8.84833	1.71187	0.00791223	UP	AT5G07250.1	RHOMBOid-like protein 3
GH_A09G1955	0	0.512967	5.94943	0.0205311	UP
GH_A09G1989	1.15378	2.86717	1.35546	0.000213651	UP	AT5G53170.1	FTSH protease 11
GH_A09G1996	3.48051	9.18973	1.44388	6.02041e-07	UP	AT4G27880.1	Protein with RING/U-box and TRAF-like domains
GH_A09G2011	1.60543	9.27566	2.56777	0.0341712	UP	AT4G27720.1	Major facilitator superfamily protein
GH_A09G2041	0.531505	1.93702	1.91676	0.0228179	UP	AT5G41950.1	Tetratricopeptide repeat (TPR)-like superfamily protein
GH_A09G2114	20.2238	90.3677	2.20758	0.0330714	UP	AT4G12420.2	Cupredoxin superfamily protein
GH_A09G2133	16.3944	35.5418	1.16288	6.01104e-07	UP	AT4G33510.1	3-deoxy-d-arabino-heptulosonate 7-phosphate synthase
GH_A09G2145	0.510306	3.14158	2.648	0.000709186	UP	AT1G32400.3	tobamovirus multiplication 2A
GH_A09G2158	0.164251	4.06453	4.61904	3.96536e-05	UP	AT1G32690.1	unknown protein; FUNCTIONS IN: molecular_function unknown; INVOLVED IN: biological_process unknown; LOCATED IN: plasma membrane; EXPRESSED IN: 21 plant structures; EXPRESSED DURING: 11 growth stages; BEST Arabidopsis thaliana protein match is: unknown protein (TAIR:AT2G35200.1); Has 45 Blast hits to 45 proteins in 8 species: Archae - 0; Bacteria - 0; Metazoa - 0; Fungi - 0; Plants - 45; Viruses -…
GH_A09G2187	4.66556	57.6308	3.67567	0.0158173	UP	AT4G13710.1	Pectin lyase-like superfamily protein
GH_A09G2200	2.2189	8.15249	1.92655	4.81403e-05	UP	AT5G16370.1	acyl activating enzyme 5
GH_A09G2209	10.3352	41.7015	2.05913	0.00136388	UP	AT2G32720.1	cytochrome B5 isoform B
GH_A09G2216	1.0162	5.12767	2.36859	1.39106e-11	UP	AT4G13620.1	Integrase-type DNA-binding superfamily protein
GH_A09G2227	8.26542	31.9868	1.99813	0.000151095	UP	AT4G13930.1	serine hydroxymethyltransferase 4
GH_A09G2228	125.691	575.847	2.24301	1.97552e-08	UP	AT4G13940.1	S-adenosyl-L-homocysteine hydrolase
GH_A09G2244	3.08387	9.20757	1.62533	9.35519e-06	UP	AT1G05520.1	Sec23/Sec24 protein transport family protein
GH_A09G2280	2.68636	12.2787	2.23685	4.00194e-05	UP	AT1G06040.1	B-box zinc finger family protein
GH_A09G2281	0	15.457	13.1436	3.45891e-17	UP	AT3G59530.2	Calcium-dependent phosphotriesterase superfamily protein
GH_A09G2294	0.600424	4.76412	3.02011	0.0239797	UP	AT3G54420.1	homolog of carrot EP3-3 chitinase
GH_A09G2306	10.4893	24.4437	1.26873	0.00282988	UP	AT2G43750.2	O-acetylserine (thiol) lyase B
GH_A09G2315	0.0111803	1.30027	6.90755	5.22703e-05	UP	AT3G08860.1	PYRIMidINE 4
GH_A09G2324	1.17134	3.45943	1.60624	5.72602e-05	UP	AT5G01840.1	ovate family protein 1
GH_A09G2349	0.677005	2.05265	1.63378	0.00605685	UP	AT3G05990.1	Leucine-rich repeat (LRR) family protein
GH_A09G2383	0.124205	4.02554	5.00657	5.70445e-07	UP	AT3G22620.1	Bifunctional inhibitor/lipid-transfer protein/seed storage 2S albumin superfamily protein
GH_A09G2422	10.3177	44.4203	2.15345	0.00130803	UP	AT1G04220.1	3-ketoacyl-CoA synthase 2
GH_A09G2433	0.462274	3.26832	2.87038	0.00267638	UP	AT4G14550.1	indole-3-acetic acid inducible 14
GH_A09G2467	0.602518	12.0474	4.34509	1.13651e-21	UP	AT1G06620.1	2-oxoglutarate (2OG) and Fe(II)-dependent oxygenase superfamily protein
GH_A09G2492	13.9883	43.4723	1.68168	5.51766e-16	UP	AT3G23490.1	cyanase
GH_A09G2496	7.09928	18.4542	1.42433	0.00574702	UP	AT3G23410.1	fatty alcohol oxidase 3
GH_A09G2513	0	0.525452	18.6268	2.17641e-05	UP	AT4G13480.1	myb domain protein 79
GH_A09G2516	0.141599	3.29426	4.57013	2.88638e-05	UP	AT4G13460.2	SU(VAR)3-9 homolog 9
GH_A09G2526	1.03371	3.2793	1.71829	0.0485135	UP	AT2G20790.1	clathrin adaptor complexes medium subunit family protein
GH_A09G2527	0.989409	3.97269	2.04428	0.0032171	UP	AT5G18930.1	Adenosylmethionine decarboxylase family protein
GH_A09G2535	0.274572	4.63474	4.11706	0.00205724	UP	AT5G18900.1	2-oxoglutarate (2OG) and Fe(II)-dependent oxygenase superfamily protein
GH_A09G2563	0.745577	5.07559	2.7956	0.00031008	UP	AT5G49360.1	beta-xylosidase 1
GH_A09G2564	7.96741	23.1053	1.58643	0.00232729	UP
GH_A09G2588	2.48692	7.13524	1.56835	0.0074642	UP	AT3G06890.1	unknown protein; Has 91 Blast hits to 91 proteins in 12 species: Archae - 0; Bacteria - 0; Metazoa - 0; Fungi - 0; Plants - 91; Viruses - 0; Other Eukaryotes - 0 (source: NCBI BLink).
GH_A09G2643	55.7943	134.957	1.32112	2.77206e-05	UP	AT1G13950.1	eukaryotic elongation factor 5A-1
GH_A09G2680	1.39787	5.71947	2.06866	0.00241395	UP	AT5G63400.1	adenylate kinase 1
GH_A09G2700	54.4505	108.041	1.03417	0.000618198	UP	AT5G61790.1	calnexin 1
GH_A10G0003	0.00561233	0.500348	6.19216	2.06821e-05	UP	AT2G24130.1	Leucine-rich receptor-like protein kinase family protein
GH_A10G0022	26.5078	67.2083	1.38855	9.78853e-07	UP	AT1G78900.2	vacuolar ATP synthase subunit A
GH_A10G0029	0	1.38816	9.79476	1.46862e-07	UP	AT1G71070.1	Core-2/I-branching beta-1,6-N-acetylglucosaminyltransferase family protein
GH_A10G0032	0.561931	4.23122	2.95201	0.00211026	UP	AT2G18840.1	Integral membrane Yip1 family protein
GH_A10G0047	29.9099	97.7146	1.75648	8.01219e-15	UP	AT1G05850.1	Chitinase family protein
GH_A10G0067	0.335012	0.832812	1.34854	0.00401338	UP	AT5G49830.1	exocyst complex component 84B
GH_A10G0075	5.73179	26.3961	2.24962	0.00670829	UP	AT2G35760.1	Uncharacterised protein family (UPF0497)
GH_A10G0078	8.15781	16.8177	1.09207	0.00322538	UP	AT3G02870.1	Inositol monophosphatase family protein
GH_A10G0123	2.17082	6.35977	1.59613	0.0258045	UP	AT1G50660.1	unknown protein; INVOLVED IN: biological_process unknown; LOCATED IN: chloroplast; EXPRESSED IN: 22 plant structures; EXPRESSED DURING: 13 growth stages; BEST Arabidopsis thaliana protein match is: unknown protein (TAIR:AT3G20350.1); Has 21445 Blast hits to 15134 proteins in 1325 species: Archae - 461; Bacteria - 2309; Metazoa - 11052; Fungi - 1737; Plants - 1035; Viruses - 42; Other Eukaryotes -…
GH_A10G0135	0	11.205	12.9249	3.25456e-11	UP	AT1G61860.1	Protein kinase superfamily protein
GH_A10G0212	0.015315	1.46084	6.49682	0.0121591	UP	AT1G11190.1	bifunctional nuclease i
GH_A10G0255	25.6392	58.5512	1.2397	8.66289e-06	UP	AT2G20760.1	Clathrin light chain protein
GH_A10G0269	0.0669237	1.05055	3.84749	0.0195653	UP	AT5G62020.1	heat shock transcription factor B2A
GH_A10G0297	0.0932163	1.69163	4.15706	0.0122127	UP	AT4G18425.1	Protein of unknown function (DUF679)
GH_A10G0335	0	0.662059	10.3398	2.66076e-12	UP	AT4G18050.1	P-glycoprotein 9
GH_A10G0345	17.1485	150.638	3.18224	2.65206e-14	UP	AT1G29660.1	GDSL-like Lipase/Acylhydrolase superfamily protein
GH_A10G0365	7.1165	17.9646	1.38372	0.00047341	UP	AT5G45750.1	RAB GTPase homolog A1C
GH_A10G0379	0.0360427	2.96023	6.36058	0.00774294	UP	AT2G38300.1	myb-like HTH transcriptional regulator family protein
GH_A10G0409	0.0623377	0.553666	3.02906	0.0207338	UP	AT4G18260.1	Cytochrome b561/ferric reductase transmembrane protein family
GH_A10G0412	5.28839	11.4945	1.1675	0.00820301	UP	AT5G46250.1	RNA-binding protein
GH_A10G0415	0	0.773369	21.2644	1.47472e-06	UP	AT5G46240.1	potassium channel in Arabidopsis thaliana 1
GH_A10G0485	8.2025	25.2229	1.66865	0.0304256	UP	AT1G31335.1	unknown protein; FUNCTIONS IN: molecular_function unknown; INVOLVED IN: biological_process unknown; LOCATED IN: plasma membrane; EXPRESSED IN: 20 plant structures; EXPRESSED DURING: 13 growth stages; Has 34 Blast hits to 34 proteins in 8 species: Archae - 0; Bacteria - 0; Metazoa - 0; Fungi - 0; Plants - 34; Viruses - 0; Other Eukaryotes - 0 (source: NCBI BLink).
GH_A10G0502	16.5544	35.5326	1.15116	0.00606898	UP	AT1G53730.1	STRUBBELIG-receptor family 6
GH_A10G0515	0.199029	0.710787	1.87162	0.000137728	UP	AT3G14270.1	phosphatidylinositol-4-phosphate 5-kinase family protein
GH_A10G0564	0.310311	4.37274	3.8561	8.21233e-11	UP	AT3G14067.1	Subtilase family protein
GH_A10G0601	1.31541	13.9528	3.44886	0.00551009	UP	AT3G13750.1	beta galactosidase 1
GH_A10G0610	0.138453	19.7198	7.06961	2.03662e-33	UP	AT1G55190.1	PRA1 (Prenylated rab acceptor) family protein
GH_A10G0645	0	0.681676	8.34193	0.0140337	UP	AT3G16370.1	GDSL-like Lipase/Acylhydrolase superfamily protein
GH_A10G0694	45.4533	157.325	1.83814	7.38828e-24	UP	AT3G17210.1	heat stable protein 1
GH_A10G0706	0.752035	3.28897	2.17374	0.00170464	UP	AT3G26780.1	Phosphoglycerate mutase family protein
GH_A10G0714	30.6736	60.0409	1.0154	0.00415036	UP	AT5G14040.1	phosphate transporter 3;1
GH_A10G0768	17.701	34.4691	1.00892	0.00132219	UP	AT1G80230.1	Rubredoxin-like superfamily protein
GH_A10G0772	0.387953	6.08246	3.99028	0.000894228	UP	AT5G25460.1	Protein of unknown function, DUF642
GH_A10G0781	0.047329	0.647265	3.77827	0.000334257	UP	AT1G15520.1	pleiotropic drug resistance 12
GH_A10G0827	0	1.13177	10.3555	2.70454e-08	UP	AT3G18660.2	plant glycogenin-like starch initiation protein 1
GH_A10G0865	1.27026	2.52249	1.0365	0.0357049	UP	AT5G64880.1	unknown protein; Has 30201 Blast hits to 17322 proteins in 780 species: Archae - 12; Bacteria - 1396; Metazoa - 17338; Fungi - 3422; Plants - 5037; Viruses - 0; Other Eukaryotes - 2996 (source: NCBI BLink).
GH_A10G0876	2.09799	12.1692	2.57726	3.81148e-07	UP	AT5G65400.1	alpha/beta-Hydrolases superfamily protein
GH_A10G0888	0	1.92504	9.29625	3.00377e-09	UP	AT3G52460.1	hydroxyproline-rich glycoprotein family protein
GH_A10G0927	0.141274	2.40515	4.09673	0.00188039	UP	AT3G50560.1	NAD(P)-binding Rossmann-fold superfamily protein
GH_A10G0938	0	2.67458	10.7187	6.05925e-11	UP	AT2G23540.1	GDSL-like Lipase/Acylhydrolase superfamily protein
GH_A10G0973	3.69963	9.82586	1.45378	0.000129042	UP	AT1G77370.1	Glutaredoxin family protein
GH_A10G0979	21.1007	46.2867	1.18073	0.000314763	UP	AT2G18040.1	peptidylprolyl cis/trans isomerase, NIMA-interacting 1
GH_A10G0984	0.951992	155.055	7.35907	1.65453e-36	UP
GH_A10G1045	0.921296	5.61189	2.62876	0.0251632	UP	AT1G08820.2	vamp/synaptobrevin-associated protein 27-2
GH_A10G1095	0.355919	1.29632	1.892	2.65606e-05	UP	AT5G43400.1	Uncharacterised conserved protein UCP015417, vWA
GH_A10G1096	0.194403	1.30127	2.76598	0.0364194	UP	AT2G33310.3	auxin-induced protein 13
GH_A10G1127	0	1.53308	8.63389	7.12637e-06	UP	AT3G23380.1	ROP-interactive CRIB motif-containing protein 5
GH_A10G1238	2.64347	15.9238	2.63134	8.77822e-12	UP	AT3G22845.1	emp24/gp25L/p24 family/GOLD family protein
GH_A10G1273	0.433131	44.2402	6.70161	1.35206e-19	UP	AT1G04220.1	3-ketoacyl-CoA synthase 2
GH_A10G1293	7.4584	36.3471	2.33119	4.08955e-12	UP	AT2G33220.1	GRIM-19 protein
GH_A10G1383	82.4893	321.463	2.00985	1.50225e-07	UP	AT4G13940.1	S-adenosyl-L-homocysteine hydrolase
GH_A10G1384	38.0218	238.629	2.69695	3.36589e-10	UP	AT4G13930.1	serine hydroxymethyltransferase 4
GH_A10G1387	6.23975	18.2363	1.59622	0.0434141	UP	AT2G44160.1	methylenetetrahydrofolate reductase 2
GH_A10G1403	1.343	10.0281	2.94115	2.88137e-05	UP	AT4G13990.1	Exostosin family protein
GH_A10G1467	0.20489	1.19934	2.57418	0.000403047	UP	AT2G43160.1	ENTH/VHS family protein
GH_A10G1473	2.23791	10.3258	2.25092	2.93566e-14	UP	AT2G31680.1	RAB GTPase homolog A5D
GH_A10G1491	0.0189373	0.504421	4.74562	0.000114928	UP	AT3G57880.1	Calcium-dependent lipid-binding (CaLB domain) plant phosphoribosyltransferase family protein
GH_A10G1508	3.15635	14.9481	2.28665	0.0231413	UP	AT5G48485.1	Bifunctional inhibitor/lipid-transfer protein/seed storage 2S albumin superfamily protein
GH_A10G1542	0.137607	4.18302	4.88504	0.00143559	UP	AT3G54420.1	homolog of carrot EP3-3 chitinase
GH_A10G1609	0.134386	0.866555	2.73448	0.0212308	UP	AT1G30700.1	FAD-binding Berberine family protein
GH_A10G1619	0	6.60865	12.0488	4.47831e-18	UP	AT2G38500.1	2-oxoglutarate (2OG) and Fe(II)-dependent oxygenase superfamily protein
GH_A10G1620	3.47902	13.3055	1.9883	2.73309e-10	UP	AT3G51630.2	with no lysine (K) kinase 5
GH_A10G1626	6.84494	1441.68	7.76451	5.14116e-42	UP	AT2G40610.1	expansin A8
GH_A10G1631	0.498631	907.993	10.8757	1.75603e-93	UP	AT5G59320.1	lipid transfer protein 3
GH_A10G1657	3.75172	8.37423	1.20156	0.0269038	UP	AT5G01990.1	Auxin efflux carrier family protein
GH_A10G1748	0.0399247	1.95203	5.53284	0.00011079	UP	AT3G27250.1	unknown protein; BEST Arabidopsis thaliana protein match is: unknown protein (TAIR:AT5G40800.1); Has 104 Blast hits to 104 proteins in 13 species: Archae - 0; Bacteria - 0; Metazoa - 0; Fungi - 0; Plants - 104; Viruses - 0; Other Eukaryotes - 0 (source: NCBI BLink).
GH_A10G1756	9.45218	18.3586	1.00863	0.00133305	UP	AT3G56190.1	alpha-soluble NSF attachment protein 2
GH_A10G1787	5.32303	77.322	3.90593	3.11362e-15	UP	AT4G15800.1	ralf-like 33
GH_A10G1871	0	2.27503	10.9006	8.6054e-08	UP	AT3G56060.1	Glucose-methanol-choline (GMC) oxidoreductase family protein
GH_A10G1905	0.30636	2.61134	3.11549	0.0143284	UP	AT3G06550.3	O-acetyltransferase family protein
GH_A10G1938	0.389183	1.14617	1.59984	6.30797e-06	UP	AT5G05190.1	Protein of unknown function (DUF3133)
GH_A10G1944	57.8302	194.825	1.79744	3.46046e-06	UP	AT2G30490.1	cinnamate-4-hydroxylase
GH_A10G1950	21.4566	53.3755	1.36314	0.000281211	UP	AT3G10920.1	manganese superoxide dismutase 1
GH_A10G2000	0.082587	6.36257	6.24176	5.97106e-09	UP	AT5G12380.1	annexin 8
GH_A10G2154	0.692941	3.85782	2.51636	0.00291174	UP	AT5G06390.1	FASCICLIN-like arabinogalactan protein 17 precursor
GH_A10G2167	5.35674	16.1343	1.63781	4.33107e-10	UP	AT5G03540.1	exocyst subunit exo70 family protein A1
GH_A10G2180	3.07438	12.7096	2.09254	1.59291e-08	UP	AT3G57810.1	Cysteine proteinases superfamily protein
GH_A10G2191	0.046407	1.18196	4.63792	6.47203e-05	UP	AT5G04520.1	Protein of unknown function DUF455
GH_A10G2260	0.0747717	1.09283	3.90193	0.0158794	UP	AT5G04220.2	Calcium-dependent lipid-binding (CaLB domain) family protein
GH_A10G2315	0.78966	20.8386	4.75154	8.10155e-06	UP	AT2G39370.1	unknown protein; BEST Arabidopsis thaliana protein match is: unknown protein (TAIR:AT2G37380.1); Has 184 Blast hits to 178 proteins in 53 species: Archae - 0; Bacteria - 58; Metazoa - 9; Fungi - 0; Plants - 103; Viruses - 0; Other Eukaryotes - 14 (source: NCBI BLink).
GH_A10G2349	0.015968	11.4565	9.3601	2.28683e-13	UP	AT5G04530.1	3-ketoacyl-CoA synthase 19
GH_A10G2380	0	0.844888	7.61926	0.00206525	UP	AT1G17860.1	Kunitz family trypsin and protease inhibitor protein
GH_A10G2418	24.4578	102.63	2.11631	1.56844e-08	UP	AT3G55360.1	3-oxo-5-alpha-steroid 4-dehydrogenase family protein
GH_A10G2421	1.05729	6.93359	2.7525	4.80998e-05	UP	AT3G55420.1	unknown protein; Has 21 Blast hits to 21 proteins in 8 species: Archae - 0; Bacteria - 0; Metazoa - 0; Fungi - 0; Plants - 21; Viruses - 0; Other Eukaryotes - 0 (source: NCBI BLink).
GH_A10G2427	1.66908	4.09808	1.33927	0.0283904	UP	AT2G39650.1	Protein of unknown function (DUF506)
GH_A10G2457	0.963985	2.87539	1.62156	0.00537689	UP	AT3G11420.1	Protein of unknown function (DUF604)
GH_A10G2584	0.010388	1.02219	6.68044	0.0330436	UP	AT2G45960.1	plasma membrane intrinsic protein 1B
GH_A10G2619	0.0851243	0.696663	3.00576	0.000233726	UP	AT3G53110.1	P-loop containing nucleoside triphosphate hydrolases superfamily protein
GH_A10G2650	0.32566	26.0544	6.33436	1.0103e-21	UP	AT3G11110.1	RING/U-box superfamily protein
GH_A11G0022	0.14331	3.63147	4.64414	2.96015e-09	UP	AT5G36120.1	cofactor assembly, complex C (B6F)
GH_A11G0102	1.2028	5.74254	2.29907	0.0105541	UP	AT1G02260.1	Divalent ion symporter
GH_A11G0105	13.7494	91.7758	2.78777	0.00502831	UP	AT5G23940.1	HXXXD-type acyl-transferase family protein
GH_A11G0121	0.103171	0.828503	3.00657	0.0275597	UP	AT2G46170.1	Reticulon family protein
GH_A11G0131	16.595	51.9493	1.69227	2.57268e-08	UP	AT5G53300.4	ubiquitin-conjugating enzyme 10
GH_A11G0150	13.8242	33.947	1.34263	0.000475893	UP	AT4G27720.1	Major facilitator superfamily protein
GH_A11G0153	0.126043	2.01159	3.97697	0.0351159	UP	AT3G49390.2	CTC-interacting domain 10
GH_A11G0156	0.075816	1.16863	3.81962	0.011131	UP	AT5G53730.1	Late embryogenesis abundant (LEA) hydroxyproline-rich glycoprotein family
GH_A11G0170	2.40931	5.65608	1.27947	0.0031972	UP	AT1G64720.1	Polyketide cyclase/dehydrase and lipid transport superfamily protein
GH_A11G0181	7.24499	14.1741	1.0117	0.0183245	UP	AT4G24130.1	Protein of unknown function, DUF538
GH_A11G0192	10.742	23.5495	1.18039	0.00667181	UP	AT1G62790.1	Bifunctional inhibitor/lipid-transfer protein/seed storage 2S albumin superfamily protein
GH_A11G0232	0.03591	0.94352	4.27315	0.00297503	UP	AT1G64340.1	unknown protein; BEST Arabidopsis thaliana protein match is: unknown protein (TAIR:AT5G41810.1); Has 30201 Blast hits to 17322 proteins in 780 species: Archae - 12; Bacteria - 1396; Metazoa - 17338; Fungi - 3422; Plants - 5037; Viruses - 0; Other Eukaryotes - 2996 (source: NCBI BLink).
GH_A11G0238	8.90313	20.7225	1.26577	0.0162363	UP	AT4G23820.1	Pectin lyase-like superfamily protein
GH_A11G0241	6.36402	28.7511	2.22221	1.57582e-13	UP	AT4G23850.1	AMP-dependent synthetase and ligase family protein
GH_A11G0264	11.9536	34.1646	1.56303	1.36853e-10	UP	AT1G02130.1	RAS 5
GH_A11G0275	5.80725	13.1872	1.23106	0.00479601	UP	AT1G32740.1	SBP (S-ribonuclease binding protein) family protein
GH_A11G0277	2.73784	7.95161	1.58333	0.00144582	UP	AT1G32440.1	plastidial pyruvate kinase 3
GH_A11G0300	1.16775	9.95807	3.11707	8.9175e-05	UP	AT5G45550.1	Mob1/phocein family protein
GH_A11G0325	5.68306	19.8461	1.85257	3.36746e-06	UP	AT3G47810.3	Calcineurin-like metallo-phosphoesterase superfamily protein
GH_A11G0331	2.1841	20.9921	3.30816	1.34239e-06	UP	AT3G47620.1	TEOSINTE BRANCHED, cycloidea and PCF (TCP) 14
GH_A11G0366	0.830932	2.96924	1.876	7.74394e-06	UP	AT5G60850.1	OBF binding protein 4
GH_A11G0418	0.0517007	12.9836	7.96191	6.42181e-20	UP	AT5G61790.1	calnexin 1
GH_A11G0419	0.204664	3.85777	4.25641	0.0223617	UP	AT5G07350.1	TUDOR-SN protein 1
GH_A11G0441	19.4193	39.9292	1.08734	8.07374e-07	UP	AT1G19910.1	ATPase, F0/V0 complex, subunit C protein
GH_A11G0459	0.113781	0.751266	2.73243	1.33033e-06	UP	AT3G51070.1	S-adenosyl-L-methionine-dependent methyltransferases superfamily protein
GH_A11G0461	0.16695	5.66957	5.08676	6.58624e-05	UP	AT2G18170.1	MAP kinase 7
GH_A11G0473	0.0946387	2.23159	4.45083	0.0370869	UP	AT4G36800.2	RUB1 conjugating enzyme 1
GH_A11G0479	6.33746	16.0625	1.39424	0.00344256	UP	AT3G50830.1	cold-regulated 413-plasma membrane 2
GH_A11G0511	0.0353427	6.71535	7.63241	1.44975e-11	UP	AT2G14960.1	Auxin-responsive GH3 family protein
GH_A11G0512	0.788684	2.04827	1.42769	0.0203843	UP	AT3G50050.1	Eukaryotic aspartyl protease family protein
GH_A11G0524	0.0504133	27.8018	9.14542	3.01236e-26	UP	AT4G37800.1	xyloglucan endotransglucosylase/hydrolase 7
GH_A11G0544	1.06607	24.207	4.53802	0.00035704	UP	AT5G65270.1	RAB GTPase homolog A4A
GH_A11G0554	18.256	50.6528	1.51687	6.38309e-10	UP	AT5G65020.1	annexin 2
GH_A11G0570	39.4004	86.7256	1.18508	3.61327e-08	UP	AT2G21870.1	copper ion binding;cobalt ion binding;zinc ion binding
GH_A11G0582	2.51063	17.4287	2.84241	0.00838492	UP	AT3G51520.1	diacylglycerol acyltransferase family
GH_A11G0609	19.975	38.8542	1.00638	0.00424506	UP	AT5G63840.1	Glycosyl hydrolases family 31 protein
GH_A11G0610	0.676915	10.6573	4.03513	0.00125049	UP	AT5G64440.1	fatty acid amide hydrolase
GH_A11G0617	0	0.822473	7.8292	8.82187e-05	UP	AT2G25240.1	Serine protease inhibitor (SERPIN) family protein
GH_A11G0618	11.2806	24.933	1.19447	0.000610965	UP	AT1G04290.1	Thioesterase superfamily protein
GH_A11G0625	0.832469	6.04233	2.89767	0.00595925	UP	AT5G13870.1	xyloglucan endotransglucosylase/hydrolase 5
GH_A11G0634	2.38033	18.9875	3.04036	0.0278153	UP
GH_A11G0647	6.661	13.3066	1.04599	0.0111415	UP	AT5G13890.3	Family of unknown function (DUF716)
GH_A11G0648	6.18847	29.0738	2.2764	4.56014e-06	UP	AT5G46860.1	Syntaxin/t-SNARE family protein
GH_A11G0660	1.68441	4.38752	1.42339	0.00915884	UP	AT3G26710.1	cofactor assembly of complex C
GH_A11G0664	3.51824	13.4465	1.9753	0.000464504	UP	AT3G26700.1	Protein kinase superfamily protein
GH_A11G0670	20.7423	43.5903	1.11718	0.0426996	UP	AT1G13440.1	glyceraldehyde-3-phosphate dehydrogenase C2
GH_A11G0699	0.872285	16.5926	4.2983	2.04338e-09	UP	AT3G28150.1	TRICHOME BIREFRINGENCE-LIKE 22
GH_A11G0706	4.18337	10.8584	1.42343	0.00720283	UP	AT3G28480.1	Oxoglutarate/iron-dependent oxygenase
GH_A11G0713	0.0503623	9.01879	7.46038	2.20165e-07	UP	AT5G37820.1	NOD26-like intrinsic protein 4;2
GH_A11G0720	0.851517	4.72112	2.47934	0.0267115	UP
GH_A11G0732	22.4721	119.306	2.45271	7.54172e-05	UP	AT5G15350.1	early nodulin-like protein 17
GH_A11G0743	0.488844	3.20202	2.72696	0.0460744	UP	AT3G29360.2	UDP-glucose 6-dehydrogenase family protein
GH_A11G0766	4.96628	15.1442	1.6581	0.0100462	UP	AT2G44670.1	Protein of unknown function (DUF581)
GH_A11G0774	0.763655	5.66882	2.91681	0.000318838	UP	AT5G51160.1	Ankyrin repeat family protein
GH_A11G0775	0.568169	6.41746	3.51707	0.00475591	UP	AT2G44740.1	cyclin p4;1
GH_A11G0785	23.9835	299.833	3.69059	1.69027e-12	UP	AT5G19780.1	tubulin alpha-5
GH_A11G0807	0.560075	14.2401	4.70109	8.3446e-05	UP	AT2G45080.1	cyclin p3;1
GH_A11G0826	13.3883	51.5179	1.99128	7.584e-07	UP	AT2G45290.1	Transketolase
GH_A11G0894	0.902855	4.60741	2.39994	5.03323e-11	UP	AT4G00570.1	NAD-dependent malic enzyme 2
GH_A11G0895	1.36257	3.81207	1.52432	0.0490653	UP	AT3G61220.1	NAD(P)-binding Rossmann-fold superfamily protein
GH_A11G0899	5.29824	28.5799	2.47512	4.66336e-18	UP	AT3G61260.1	Remorin family protein
GH_A11G0942	1.48416	5.58601	1.95475	6.05368e-05	UP	AT4G00330.1	calmodulin-binding receptor-like cytoplasmic kinase 2
GH_A11G0948	6.04509	19.6005	1.74358	1.08998e-06	UP	AT4G00300.2	fringe-related protein
GH_A11G0952	0.865135	2.03261	1.27943	0.020579	UP	AT1G01540.2	Protein kinase superfamily protein
GH_A11G0965	1.51564	11.5465	2.97196	2.22409e-06	UP	AT3G61550.1	RING/U-box superfamily protein
GH_A11G1014	1.30699	7.72823	2.60483	0.00796634	UP	AT1G01250.1	Integrase-type DNA-binding superfamily protein
GH_A11G1070	0.455995	3.84971	3.08006	1.3019e-07	UP	AT4G01575.1	serine protease inhibitor, Kazal-type family protein
GH_A11G1203	0.0802727	2.29621	4.56604	0.000663945	UP	AT4G15800.1	ralf-like 33
GH_A11G1213	0.179607	0.931629	2.41515	0.000270667	UP	AT3G50700.1	indeterminate(id)-domain 2
GH_A11G1346	0.052619	0.793576	3.61061	0.0457193	UP	ATCG00680.1	photosystem II reaction center protein B
GH_A11G1389	3.47185	10.7953	1.68919	0.00872424	UP	AT5G43960.1	Nuclear transport factor 2 (NTF2) family protein with RNA binding (RRM-RBD-RNP motifs) domain
GH_A11G1416	8.61423	18.9536	1.18551	0.00982855	UP	AT2G33150.1	peroxisomal 3-ketoacyl-CoA thiolase 3
GH_A11G1456	1.52152	7.47285	2.34717	0.00650101	UP	AT3G07130.1	purple acid phosphatase 15
GH_A11G1488	4.25913	28.1044	2.77108	8.47217e-11	UP	AT3G25290.2	Auxin-responsive family protein
GH_A11G1491	0	5.69132	10.7238	2.4541e-13	UP	AT4G12970.1	stomagen
GH_A11G1503	11.1622	33.4205	1.62774	2.89051e-05	UP	AT3G07480.1	2Fe-2S ferredoxin-like superfamily protein
GH_A11G1525	0.158472	2.10119	3.69057	0.0116832	UP	ATCG00480.1	ATP synthase subunit beta
GH_A11G1526	0.139471	2.16215	3.90451	0.0027258	UP	ATCG00480.1	ATP synthase subunit beta
GH_A11G1558	0.156415	3.23184	4.38352	0.00928655	UP	AT4G12730.1	FASCICLIN-like arabinogalactan 2
GH_A11G1594	0.0746537	5.32445	6.0761	3.20446e-10	UP	AT2G04570.1	GDSL-like Lipase/Acylhydrolase superfamily protein
GH_A11G1612	0.0996473	1.9557	4.24457	1.92192e-05	UP	AT4G15417.1	RNAse II-like 1
GH_A11G1615	1.74696	4.68169	1.46995	0.0205093	UP	AT1G05070.1	Protein of unknown function (DUF1068)
GH_A11G1620	3.05908	12.1345	2.02416	0.0249636	UP	AT3G17640.1	Leucine-rich repeat (LRR) family protein
GH_A11G1649	2.40045	42.4571	4.18834	7.3045e-14	UP
GH_A11G1741	17.1416	41.2734	1.31522	1.91679e-07	UP	AT5G17380.1	Thiamine pyrophosphate dependent pyruvate decarboxylase family protein
GH_A11G1749	7.1442	55.9959	3.01663	8.28801e-07	UP	AT1G48480.1	receptor-like kinase 1
GH_A11G1758	0.0957573	2.12023	4.46542	0.00893654	UP	AT5G15900.1	TRICHOME BIREFRINGENCE-LIKE 19
GH_A11G1772	27.319	115.156	2.12179	2.6377e-17	UP	AT1G65930.1	cytosolic NADP+-dependent isocitrate dehydrogenase
GH_A11G1773	37.4712	83.1964	1.20005	0.0026606	UP	AT5G17310.2	UDP-glucose pyrophosphorylase 2
GH_A11G1818	0.730149	3.61805	2.32758	0.000242729	UP	AT4G38620.1	myb domain protein 4
GH_A11G1827	0.219791	3.3199	3.90893	7.80048e-12	UP	AT4G36020.1	cold shock domain protein 1
GH_A11G1850	12.3772	39.3837	1.71795	5.78116e-12	UP	AT3G51160.1	NAD(P)-binding Rossmann-fold superfamily protein
GH_A11G1884	0.088322	2.24847	4.48374	0.0034004	UP	ATCG00160.1	ribosomal protein S2
GH_A11G1885	0.007554	0.878937	5.97874	0.00189146	UP	ATCG00170.1	DNA-directed RNA polymerase family protein
GH_A11G1886	0.149709	2.24817	3.90526	0.00474886	UP	ATCG00180.1	DNA-directed RNA polymerase family protein
GH_A11G1902	7.6742	18.6878	1.33302	0.00782517	UP	AT5G66420.2	LOCATED IN: cellular_component unknown; EXPRESSED IN: 23 plant structures; EXPRESSED DURING: 13 growth stages; CONTAINS InterPro DOMAIN/s: Uncharacterised conserved protein UCP033271 (InterPro:IPR008322), TIM-barrel signal transduction protein, predicted (InterPro:IPR009215); Has 1232 Blast hits to 1230 proteins in 311 species: Archae - 18; Bacteria - 959; Metazoa - 1; Fungi - 84; Plants - 42; Vi…
GH_A11G1948	3.43255	105.093	4.98158	4.16724e-31	UP	AT4G36750.1	Quinone reductase family protein
GH_A11G1954	0.0448313	2.62575	5.82949	1.72233e-07	UP	AT2G23790.1	Protein of unknown function (DUF607)
GH_A11G1976	4.93524	15.7733	1.72552	0.00337412	UP	AT2G23620.1	methyl esterase 1
GH_A11G1979	0	1.32376	10.0025	6.54486e-08	UP	AT5G66920.1	SKU5 similar 17
GH_A11G1998	0.026932	1.49486	5.61349	2.44969e-07	UP	AT1G49620.1	Cyclin-dependent kinase inhibitor family protein
GH_A11G2009	0.0265403	1.6367	5.81774	7.92451e-06	UP	AT4G33985.1	Protein of unknown function (DUF1685)
GH_A11G2023	0.497179	16.688	5.09888	1.71157e-05	UP	AT4G36945.1	PLC-like phosphodiesterases superfamily protein
GH_A11G2054	45.0584	279.193	2.67837	3.26046e-08	UP	AT1G10370.1	Glutathione S-transferase family protein
GH_A11G2058	1.86242	4.22998	1.23551	0.00729611	UP	AT5G10020.1	Leucine-rich receptor-like protein kinase family protein
GH_A11G2116	12.6065	30.024	1.29932	0.000289041	UP	AT4G39880.1	Ribosomal protein L23/L15e family protein
GH_A11G2157	0.014272	5.62254	8.46537	1.33333e-09	UP	AT5G65340.1	Protein of unknown function, DUF617
GH_A11G2170	0.643961	1.4107	1.16527	0.0203448	UP	AT5G65420.1	CYCLIN D4;1
GH_A11G2187	0.382978	1.221	1.71562	0.0019049	UP	AT2G22560.1	Kinase interacting (KIP1-like) family protein
GH_A11G2188	1.76134	3.43902	1.00131	0.0424554	UP	AT2G22570.1	nicotinamidase 1
GH_A11G2205	0.988488	12.6068	3.68794	1.95148e-06	UP
GH_A11G2214	3.13216	7.54763	1.31739	3.28539e-07	UP	AT5G10560.1	Glycosyl hydrolase family protein
GH_A11G2235	2.52133	5.24015	1.09984	0.000179623	UP	AT4G37830.1	cytochrome c oxidase-related
GH_A11G2246	0.093456	6.28926	6.04083	0.00045106	UP	AT3G49720.2	unknown protein; FUNCTIONS IN: molecular_function unknown; INVOLVED IN: biological_process unknown; LOCATED IN: chloroplast thylakoid membrane, Golgi apparatus, plasma membrane, membrane; EXPRESSED IN: 25 plant structures; EXPRESSED DURING: 15 growth stages; BEST Arabidopsis thaliana protein match is: unknown protein (TAIR:AT5G65810.1); Has 64 Blast hits to 64 proteins in 11 species: Archae - 0; …
GH_A11G2254	5.64259	15.4572	1.4966	0.0313478	UP	AT3G49780.1	phytosulfokine 4 precursor
GH_A11G2275	8.29257	16.3754	1.02872	0.041442	UP	AT3G49870.1	ADP-ribosylation factor-like A1C
GH_A11G2291	0.812592	3.40294	2.10896	4.93231e-06	UP	AT5G67470.1	formin homolog 6
GH_A11G2307	0.123727	5.94614	5.5968	8.66398e-08	UP	AT5G67385.1	Phototropic-responsive NPH3 family protein
GH_A11G2329	1.72571	4.522	1.4374	0.000101409	UP	AT2G23150.1	natural resistance-associated macrophage protein 3
GH_A11G2331	0	3.73677	11.6739	1.27182e-10	UP	AT2G14960.1	Auxin-responsive GH3 family protein
GH_A11G2438	12.5037	40.6314	1.74618	3.22636e-06	UP	AT2G29420.1	glutathione S-transferase tau 7
GH_A11G2451	0.0627863	1.65118	4.67434	8.58262e-05	UP	AT5G17590.1	Putative membrane lipoprotein
GH_A11G2500	1.26345	3.67192	1.59179	0.00595176	UP	AT3G03250.1	UDP-GLUCOSE PYROPHOSPHORYLASE 1
GH_A11G2574	2.45067	5.26757	1.1469	0.0141102	UP	AT5G32450.1	RNA binding (RRM/RBD/RNP motifs) family protein
GH_A11G2584	0.239585	29.6597	6.96051	6.04406e-35	UP	AT5G19780.1	tubulin alpha-5
GH_A11G2599	2.60818	6.81789	1.4311	0.000138178	UP	AT3G03860.1	APR-like 5
GH_A11G2688	0	1.68017	10.111	3.72557e-09	UP	AT5G18270.1	Arabidopsis NAC domain containing protein 87
GH_A11G2890	50.2968	124.747	1.35756	1.79199e-11	UP
GH_A11G2898	0.0880823	0.692776	2.95147	0.00219267	UP	AT4G13180.1	NAD(P)-binding Rossmann-fold superfamily protein
GH_A11G2946	1.04029	7.02492	2.80372	0.0202654	UP	AT3G05030.1	sodium hydrogen exchanger 2
GH_A11G2964	2.85964	7.56222	1.44625	1.0947e-06	UP	AT1G54920.2	unknown protein; FUNCTIONS IN: molecular_function unknown; INVOLVED IN: biological_process unknown; LOCATED IN: membrane; EXPRESSED IN: 23 plant structures; EXPRESSED DURING: 15 growth stages; Has 35333 Blast hits to 34131 proteins in 2444 species: Archae - 798; Bacteria - 22429; Metazoa - 974; Fungi - 991; Plants - 531; Viruses - 0; Other Eukaryotes - 9610 (source: NCBI BLink).
GH_A11G2984	6.71839	16.5321	1.34347	1.14629e-06	UP	AT3G05420.2	acyl-CoA binding protein 4
GH_A11G2996	2.30311	10.1012	2.17086	7.26843e-07	UP	AT4G15800.1	ralf-like 33
GH_A11G2998	1.05085	10.7203	3.4047	0.000314763	UP	AT3G05520.1	Subunits of heterodimeric actin filament capping protein Capz superfamily
GH_A11G3007	0.66718	2.05219	1.64909	0.0238791	UP	AT4G02370.1	Protein of unknown function, DUF538
GH_A11G3041	4.42931	13.015	1.59812	9.93047e-08	UP	AT1G56330.1	secretion-associated RAS 1B
GH_A11G3075	7.00543	75.5363	3.46037	1.15239e-05	UP	AT5G49525.1	unknown protein; Has 23 Blast hits to 23 proteins in 7 species: Archae - 0; Bacteria - 0; Metazoa - 0; Fungi - 0; Plants - 23; Viruses - 0; Other Eukaryotes - 0 (source: NCBI BLink).
GH_A11G3079	14.5706	35.8109	1.34762	2.20258e-05	UP	AT1G09330.1	unknown protein; FUNCTIONS IN: molecular_function unknown; INVOLVED IN: biological_process unknown; LOCATED IN: integral to membrane; EXPRESSED IN: 24 plant structures; EXPRESSED DURING: 15 growth stages; CONTAINS InterPro DOMAIN/s: Protein of unknown function DUF846, eukaryotic (InterPro:IPR008564); Has 518 Blast hits to 518 proteins in 206 species: Archae - 0; Bacteria - 0; Metazoa - 193; Fungi…
GH_A11G3084	16.3142	77.0855	2.28798	8.93698e-13	UP	AT1G09430.1	ATP-citrate lyase A-3
GH_A11G3096	0.0220597	1.16534	5.70038	0.000180685	UP	AT1G55620.2	chloride channel F
GH_A11G3118	2.03181	6.06596	1.62848	2.6096e-06	UP	AT3G20310.1	ethylene response factor 7
GH_A11G3120	0.264609	2.19632	3.07801	0.000131598	UP	AT5G48670.1	AGAMOUS-like 80
GH_A11G3130	0.247787	1.50639	2.54433	0.00382537	UP
GH_A11G3345	0.0328057	14.3754	8.75156	5.35095e-18	UP	AT2G34930.1	disease resistance family protein / LRR family protein
GH_A11G3346	0.485788	1.31215	1.46978	3.69008e-05	UP	AT2G34930.1	disease resistance family protein / LRR family protein
GH_A11G3410	0.215598	1.065	2.33895	0.0253773	UP	AT5G28150.1	Plant protein of unknown function (DUF868)
GH_A11G3475	26.0664	113.292	2.1678	1.40617e-07	UP	AT1G31812.1	acyl-CoA-binding protein 6
GH_A11G3480	1.34716	4.77386	1.86591	0.00143475	UP	AT3G13540.1	myb domain protein 5
GH_A11G3495	0.835806	8.64567	3.42558	5.09561e-06	UP	AT5G12250.1	beta-6 tubulin
GH_A11G3498	2.2327	5.42834	1.32759	0.0114717	UP	AT1G73590.1	Auxin efflux carrier family protein
GH_A11G3525	1.64862	5.20775	1.70404	0.0282616	UP	AT3G57200.1	unknown protein; BEST Arabidopsis thaliana protein match is: unknown protein (TAIR:AT2G41451.1); Has 94 Blast hits to 94 proteins in 31 species: Archae - 0; Bacteria - 12; Metazoa - 0; Fungi - 0; Plants - 77; Viruses - 0; Other Eukaryotes - 5 (source: NCBI BLink).
GH_A11G3560	0.364752	3.52916	3.28802	6.84081e-09	UP	AT2G41870.1	Remorin family protein
GH_A11G3606	0.623939	2.66078	2.10793	0.00115133	UP	AT3G14470.1	NB-ARC domain-containing disease resistance protein
GH_A11G3627	0.434179	1.44746	1.75998	0.00240926	UP	AT3G14470.1	NB-ARC domain-containing disease resistance protein
GH_A11G3639	0.708961	2.72841	1.93234	0.00601917	UP	AT3G11591.1	unknown protein; Has 30201 Blast hits to 17322 proteins in 780 species: Archae - 12; Bacteria - 1396; Metazoa - 17338; Fungi - 3422; Plants - 5037; Viruses - 0; Other Eukaryotes - 2996 (source: NCBI BLink).
GH_A11G3641	1.69842	4.63458	1.47712	0.0286876	UP
GH_A11G3688	0.12774	1.10788	3.11793	0.000217523	UP	AT2G36780.1	UDP-Glycosyltransferase superfamily protein
GH_A11G3697	18.5612	47.7545	1.41102	1.90459e-10	UP	AT5G03340.1	ATPase, AAA-type, CDC48 protein
GH_A11G3725	0.0650483	2.22118	4.80262	0.000105609	UP	AT5G02280.1	SNARE-like superfamily protein
GH_A11G3726	2.29859	17.647	2.98432	3.63353e-11	UP	AT5G02270.1	non-intrinsic ABC protein 9
GH_A11G3745	0.229797	0.774745	1.7825	0.0432052	UP	AT2G38080.1	Laccase/Diphenol oxidase family protein
GH_A12G0012	0	1.21835	9.95454	3.7086e-10	UP	AT2G47010.2	unknown protein; FUNCTIONS IN: molecular_function unknown; INVOLVED IN: biological_process unknown; LOCATED IN: endomembrane system; EXPRESSED IN: 17 plant structures; EXPRESSED DURING: 10 growth stages; BEST Arabidopsis thaliana protein match is: unknown protein (TAIR:AT1G17030.1); Has 72 Blast hits to 72 proteins in 13 species: Archae - 0; Bacteria - 0; Metazoa - 0; Fungi - 0; Plants - 71; Viru…
GH_A12G0098	0.591806	2.33575	2.01446	0.0114988	UP	AT2G47760.1	asparagine-linked glycosylation 3
GH_A12G0106	0.2405	1.79024	2.91019	1.72994e-08	UP	AT1G21070.1	Nucleotide-sugar transporter family protein
GH_A12G0109	0	0.663164	7.2328	7.6921e-05	UP	AT4G35420.1	dihydroflavonol 4-reductase-like1
GH_A12G0134	0.405205	2.67522	2.7624	0.000326992	UP	AT2G43710.1	Plant stearoyl-acyl-carrier-protein desaturase family protein
GH_A12G0143	1.70588	5.70703	1.78221	0.00259297	UP	AT5G64250.2	Aldolase-type TIM barrel family protein
GH_A12G0228	0.279564	3.22001	3.51772	0.0317292	UP	ATCG01310.1	ribosomal protein L2
GH_A12G0230	0.0460603	1.20391	4.46876	0.000635007	UP	ATCG00800.1	structural constituent of ribosome
GH_A12G0232	0.209121	3.24234	3.961	0.0138109	UP	ATCG00750.1	ribosomal protein S11
GH_A12G0233	0.109415	1.28188	3.54181	0.0213271	UP	ATCG00740.1	RNA polymerase subunit alpha
GH_A12G0271	0.284133	2.03632	2.87437	0.0351902	UP	AT2G18360.1	alpha/beta-Hydrolases superfamily protein
GH_A12G0284	3.06272	6.69367	1.17501	0.00242302	UP	AT3G50830.1	cold-regulated 413-plasma membrane 2
GH_A12G0299	0.0875833	1.30202	3.76163	4.0339e-08	UP	AT1G09580.1	emp24/gp25L/p24 family/GOLD family protein
GH_A12G0337	0.691557	5.29493	2.97458	0.00033272	UP	AT2G17040.1	NAC domain containing protein 36
GH_A12G0371	0	32.7565	13.034	6.3705e-16	UP	AT2G16700.1	actin depolymerizing factor 5
GH_A12G0379	7.63858	21.9735	1.57071	5.89113e-06	UP	AT4G38710.1	glycine-rich protein
GH_A12G0395	0.161481	40.3897	7.8658	1.50358e-21	UP	AT4G34750.2	SAUR-like auxin-responsive protein family
GH_A12G0407	1.34629	3.60442	1.46861	0.000192564	UP	AT1G62020.1	Coatomer, alpha subunit
GH_A12G0438	8.36295	21.362	1.39829	6.45548e-10	UP	AT1G09630.1	RAB GTPase 11C
GH_A12G0448	0.232765	2.11368	3.21605	0.0311836	UP	AT2G34660.2	multidrug resistance-associated protein 2
GH_A12G0449	18.5738	37.3012	1.05135	3.33482e-05	UP	AT5G27640.1	translation initiation factor 3B1
GH_A12G0454	4.76187	22.1927	2.26952	9.25264e-07	UP	AT2G35120.1	Single hybrid motif superfamily protein
GH_A12G0472	12.5498	26.5686	1.12685	0.000324666	UP	AT1G31070.2	N-acetylglucosamine-1-phosphate uridylyltransferase 1
GH_A12G0503	0.540487	2.79411	2.41186	1.34103e-07	UP	AT3G51550.1	Malectin/receptor-like protein kinase family protein
GH_A12G0541	0.681086	1.68593	1.34092	0.00344592	UP	AT1G19020.1	unknown protein; BEST Arabidopsis thaliana protein match is: unknown protein (TAIR:AT3G48180.1); Has 88 Blast hits to 88 proteins in 15 species: Archae - 0; Bacteria - 0; Metazoa - 0; Fungi - 0; Plants - 88; Viruses - 0; Other Eukaryotes - 0 (source: NCBI BLink).
GH_A12G0641	5.57399	14.909	1.46773	5.79147e-05	UP	AT1G01050.1	pyrophosphorylase 1
GH_A12G0655	2.66253	9.27645	1.85108	8.95076e-10	UP	AT3G50860.1	Clathrin adaptor complex small chain family protein
GH_A12G0658	18.8117	40.0452	1.13607	0.000696421	UP	AT5G66760.1	succinate dehydrogenase 1-1
GH_A12G0718	10.5902	23.7964	1.21386	2.8969e-05	UP	AT3G50530.1	CDPK-related kinase
GH_A12G0725	0.153983	7.10202	5.53265	1.03416e-12	UP	AT5G66800.1	unknown protein; BEST Arabidopsis thaliana protein match is: unknown protein (TAIR:AT3G50640.1); Has 1807 Blast hits to 1807 proteins in 277 species: Archae - 0; Bacteria - 0; Metazoa - 736; Fungi - 347; Plants - 385; Viruses - 0; Other Eukaryotes - 339 (source: NCBI BLink).
GH_A12G0768	7.22852	14.5358	1.05725	6.24687e-06	UP	AT5G63910.1	farnesylcysteine lyase
GH_A12G0898	6.66283	62.876	3.27962	5.2911e-08	UP	AT2G22900.1	Galactosyl transferase GMA12/MNN10 family protein
GH_A12G0928	0.0317037	0.936716	4.86529	1.75172e-05	UP	AT4G37820.1	unknown protein; BEST Arabidopsis thaliana protein match is: unknown protein (TAIR:AT2G22795.1); Has 433572 Blast hits to 177005 proteins in 4263 species: Archae - 2016; Bacteria - 67591; Metazoa - 157995; Fungi - 49745; Plants - 22011; Viruses - 2192; Other Eukaryotes - 132022 (source: NCBI BLink).
GH_A12G0981	0.400682	37.3203	6.56838	1.17518e-08	UP	AT4G09720.1	RAB GTPase homolog G3A
GH_A12G1024	0	2.59727	11.8013	7.68569e-09	UP	AT2G22560.1	Kinase interacting (KIP1-like) family protein
GH_A12G1096	0	1.45593	21.9549	3.01304e-12	UP	AT5G21080.1	Uncharacterized protein
GH_A12G1109	0.091322	1.08831	3.55501	0.0118561	UP	AT3G60580.1	C2H2-like zinc finger protein
GH_A12G1118	0.221642	6.5945	4.90429	1.68414e-20	UP	AT1G27370.4	squamosa promoter binding protein-like 10
GH_A12G1137	76.376	236.268	1.67584	8.55236e-16	UP	AT4G09320.1	Nucleoside diphosphate kinase family protein
GH_A12G1196	0.746763	1.6462	1.17083	0.018915	UP	AT1G01910.4	P-loop containing nucleoside triphosphate hydrolases superfamily protein
GH_A12G1230	2.25632	357.391	7.348	9.10834e-47	UP	AT3G61550.1	RING/U-box superfamily protein
GH_A12G1276	3.8274	11.5093	1.63168	0.00327025	UP	AT4G01040.1	Glycosyl hydrolase superfamily protein
GH_A12G1320	1.70961	7.98292	2.27102	0.00315207	UP	AT1G01120.1	3-ketoacyl-CoA synthase 1
GH_A12G1327	0.0553963	8.83738	7.07674	2.03362e-15	UP
GH_A12G1337	0	0.659738	8.43048	0.0370484	UP	AT5G54160.1	O-methyltransferase 1
GH_A12G1344	2.63532	5.3812	1.07505	0.0109524	UP	AT4G01575.1	serine protease inhibitor, Kazal-type family protein
GH_A12G1346	2.16011	6.46812	1.62668	0.00245402	UP	AT5G63140.1	purple acid phosphatase 29
GH_A12G1353	1.79739	5.84982	1.74277	0.000545335	UP	AT3G62020.1	germin-like protein 10
GH_A12G1355	1.97623	6.23068	1.70171	7.70648e-10	UP	AT2G46940.1	unknown protein; BEST Arabidopsis thaliana protein match is: unknown protein (TAIR:AT3G62070.1); Has 143 Blast hits to 141 proteins in 14 species: Archae - 0; Bacteria - 0; Metazoa - 4; Fungi - 0; Plants - 139; Viruses - 0; Other Eukaryotes - 0 (source: NCBI BLink).
GH_A12G1358	2.266	7.13507	1.69716	5.80171e-05	UP	AT4G01680.3	myb domain protein 55
GH_A12G1375	3.34065	12.1647	1.91011	0.000175156	UP	AT2G47010.2	unknown protein; FUNCTIONS IN: molecular_function unknown; INVOLVED IN: biological_process unknown; LOCATED IN: endomembrane system; EXPRESSED IN: 17 plant structures; EXPRESSED DURING: 10 growth stages; BEST Arabidopsis thaliana protein match is: unknown protein (TAIR:AT1G17030.1); Has 72 Blast hits to 72 proteins in 13 species: Archae - 0; Bacteria - 0; Metazoa - 0; Fungi - 0; Plants - 71; Viru…
GH_A12G1385	4.7304	22.5122	2.29699	4.13521e-12	UP	AT2G47115.1	unknown protein; FUNCTIONS IN: molecular_function unknown; INVOLVED IN: biological_process unknown; LOCATED IN: endomembrane system; BEST Arabidopsis thaliana protein match is: unknown protein (TAIR:AT1G10660.1); Has 35333 Blast hits to 34131 proteins in 2444 species: Archae - 798; Bacteria - 22429; Metazoa - 974; Fungi - 991; Plants - 531; Viruses - 0; Other Eukaryotes - 9610 (source: NCBI BLink…
GH_A12G1386	0.953676	10.4945	3.49351	0.00163568	UP	AT3G12410.1	Polynucleotidyl transferase, ribonuclease H-like superfamily protein
GH_A12G1390	0.0569893	0.525747	3.12649	0.0325182	UP	AT1G02450.1	NIM1-interacting 1
GH_A12G1464	15.1243	48.6781	1.73137	4.06308e-09	UP	AT1G02816.1	Protein of unknown function, DUF538
GH_A12G1465	8.91222	40.0385	2.21583	1.00687e-08	UP	AT1G02816.1	Protein of unknown function, DUF538
GH_A12G1508	0.817741	3.68466	2.21452	1.4794e-09	UP	AT5G23130.1	Peptidoglycan-binding LysM domain-containing protein
GH_A12G1587	21.3181	147.913	2.8413	1.24039e-09	UP	AT1G03870.1	FASCICLIN-like arabinoogalactan 9
GH_A12G1632	0.0810193	0.509562	2.62853	0.00372691	UP	AT5G55490.1	gamete expressed protein 1
GH_A12G1639	7.55089	19.6001	1.4265	0.000398416	UP	AT1G60780.1	Clathrin adaptor complexes medium subunit family protein
GH_A12G1650	0.703912	9.64446	3.8185	0.000151697	UP	AT3G26320.1	cytochrome P450, family 71, subfamily B, polypeptide 36
GH_A12G1652	29.2751	60.5238	1.09062	0.000152384	UP	AT1G67785.1	unknown protein; Has 30 Blast hits to 30 proteins in 12 species: Archae - 0; Bacteria - 0; Metazoa - 0; Fungi - 0; Plants - 30; Viruses - 0; Other Eukaryotes - 0 (source: NCBI BLink).
GH_A12G1697	0	2.56441	9.53858	3.09978e-06	UP	AT2G01340.1	Encodes a protein whose expression is responsive to nematode infection.
GH_A12G1722	0.424153	31.537	6.25475	4.9067e-32	UP	AT2G02010.1	glutamate decarboxylase 4
GH_A12G1731	2.05553	4.4056	1.13936	0.0298462	UP	AT1G66150.1	transmembrane kinase 1
GH_A12G1749	0	0.85334	7.17031	9.77796e-06	UP
GH_A12G1764	0.41186	4.28346	3.41549	2.38367e-05	UP	AT3G25590.1	unknown protein; Has 149 Blast hits to 140 proteins in 44 species: Archae - 0; Bacteria - 6; Metazoa - 40; Fungi - 6; Plants - 39; Viruses - 0; Other Eukaryotes - 58 (source: NCBI BLink).
GH_A12G1783	5.49373	16.3681	1.62004	7.45215e-06	UP	AT1G26300.1	BSD domain-containing protein
GH_A12G1831	0.167591	1.60311	3.28727	0.0294764	UP	AT1G14040.1	EXS (ERD1/XPR1/SYG1) family protein
GH_A12G1852	0.845433	4.95254	2.59729	3.75414e-10	UP	AT1G69690.1	TCP family transcription factor
GH_A12G1883	1.3509	4.99087	1.92422	8.32795e-05	UP	AT1G13310.1	Endosomal targeting BRO1-like domain-containing protein
GH_A12G1987	0.113197	5.10407	5.49187	1.50996e-22	UP	AT5G61340.1	unknown protein; BEST Arabidopsis thaliana protein match is: unknown protein (TAIR:AT1G26650.1); Has 30201 Blast hits to 17322 proteins in 780 species: Archae - 12; Bacteria - 1396; Metazoa - 17338; Fungi - 3422; Plants - 5037; Viruses - 0; Other Eukaryotes - 2996 (source: NCBI BLink).
GH_A12G2019	17.1348	40.9046	1.30292	3.2891e-09	UP	AT2G33040.1	gamma subunit of Mt ATP synthase
GH_A12G2029	10.7376	23.1372	1.15329	0.00260093	UP	AT5G60920.1	COBRA-like extracellular glycosyl-phosphatidyl inositol-anchored protein family
GH_A12G2061	0.652348	4.93514	2.95613	9.53508e-09	UP
GH_A12G2063	0.153284	4.0626	4.7441	1.47502e-05	UP	AT1G67750.1	Pectate lyase family protein
GH_A12G2095	11.902	28.6786	1.31528	0.000105609	UP	AT5G63510.1	gamma carbonic anhydrase like 1
GH_A12G2121	2.00655	8.50213	2.13176	1.10123e-07	UP	AT3G26935.1	DHHC-type zinc finger family protein
GH_A12G2139	1.69426	4.7215	1.51809	0.0217525	UP	AT5G51010.1	Rubredoxin-like superfamily protein
GH_A12G2160	0.791821	15.5525	4.32954	1.54809e-14	UP	AT2G44740.1	cyclin p4;1
GH_A12G2184	4.33372	12.4229	1.56544	5.2761e-06	UP	AT5G51430.1	conserved oligomeric Golgi complex component-related / COG complex component-related
GH_A12G2191	5.67829	234.207	5.412	7.36441e-06	UP	AT1G12240.1	Glycosyl hydrolases family 32 protein
GH_A12G2220	0.135027	1.7054	3.68016	3.64929e-11	UP	AT4G19170.1	nine-cis-epoxycarotenoid dioxygenase 4
GH_A12G2246	0.0217227	2.67819	6.82266	1.31579e-24	UP	AT2G45550.1	cytochrome P450, family 76, subfamily C, polypeptide 4
GH_A12G2264	1.65121	11.9008	2.90396	0.00319579	UP	AT1G32230.3	WWE protein-protein interaction domain protein family
GH_A12G2299	0.022204	0.614846	4.75695	2.57035e-07	UP	AT4G17980.1	NAC domain containing protein 71
GH_A12G2323	17.1865	38.9807	1.22961	9.17296e-07	UP	AT5G47030.1	ATPase, F1 complex, delta/epsilon subunit
GH_A12G2326	5.33926	11.2339	1.1137	0.0490581	UP	AT4G17100.1	CONTAINS InterPro DOMAIN/s: Endoribonuclease XendoU (InterPro:IPR018998); Has 943 Blast hits to 770 proteins in 162 species: Archae - 0; Bacteria - 61; Metazoa - 472; Fungi - 40; Plants - 78; Viruses - 35; Other Eukaryotes - 257 (source: NCBI BLink).
GH_A12G2355	0.230125	0.837102	1.88208	0.0402944	UP	AT3G60380.1	FUNCTIONS IN: molecular_function unknown; INVOLVED IN: biological_process unknown; LOCATED IN: cellular_component unknown; EXPRESSED IN: 24 plant structures; EXPRESSED DURING: 13 growth stages; BEST Arabidopsis thaliana protein match is: hydroxyproline-rich glycoprotein family protein (TAIR:AT4G16790.1); Has 6102 Blast hits to 3981 proteins in 424 species: Archae - 6; Bacteria - 372; Metazoa - 26…
GH_A12G2375	0.267675	0.931551	1.84202	0.00446583	UP	AT2G35710.1	Nucleotide-diphospho-sugar transferases superfamily protein
GH_A12G2415	65.4258	148.225	1.22813	3.19778e-06	UP	AT1G12310.1	Calcium-binding EF-hand family protein
GH_A12G2461	0.628566	3.32692	2.43436	2.91196e-14	UP	AT4G11680.1	Zinc finger, C3HC4 type (RING finger) family protein
GH_A12G2470	0	13.946	12.1477	1.15074e-10	UP	AT3G61230.1	GATA type zinc finger transcription factor family protein
GH_A12G2471	0.989165	45.4557	5.56276	5.03657e-35	UP	AT5G23750.2	Remorin family protein
GH_A12G2486	0.135166	1.66498	3.64196	0.0171201	UP	ATCG00680.1	photosystem II reaction center protein B
GH_A12G2491	0.08908	0.894234	3.3083	0.0130393	UP	AT2G45970.1	cytochrome P450, family 86, subfamily A, polypeptide 8
GH_A12G2522	0.228289	0.952505	2.08048	0.0350467	UP	AT3G22980.1	Ribosomal protein S5/Elongation factor G/III/V family protein
GH_A12G2601	16.6179	41.8517	1.38048	8.27047e-06	UP	AT5G42090.1	Lung seven transmembrane receptor family protein
GH_A12G2602	3.28204	7.89586	1.31304	0.000113738	UP	AT1G64690.1	branchless trichome
GH_A12G2632	0.898388	2.09909	1.26675	0.000233508	UP	AT1G76890.2	Duplicated homeodomain-like superfamily protein
GH_A12G2641	0.231626	1.31606	2.54435	0.000441931	UP	AT5G24600.1	Protein of unknown function, DUF599
GH_A12G2670	7.77843	24.4868	1.70494	5.53353e-08	UP	AT4G27720.1	Major facilitator superfamily protein
GH_A12G2693	0.0912787	0.995439	3.46831	8.37954e-11	UP	AT5G53370.1	pectin methylesterase PCR fragment F
GH_A12G2696	3.03004	10.8999	1.8927	1.35918e-07	UP	AT5G53400.1	HSP20-like chaperones superfamily protein
GH_A12G2714	7.35519	20.5613	1.52838	2.86023e-05	UP	AT5G53280.1	plastid division1
GH_A12G2735	0.0942187	12.2499	6.99162	1.49705e-11	UP	AT4G11220.1	VIRB2-interacting protein 2
GH_A12G2745	8.42605	21.6355	1.40726	1.30954e-08	UP	AT5G52810.1	NAD(P)-binding Rossmann-fold superfamily protein
GH_A12G2793	0.527401	2.32459	2.18058	0.00820301	UP	AT5G07250.1	RHOMBOid-like protein 3
GH_A12G2804	0	0.664174	20.3346	8.40592e-07	UP	AT3G16857.1	response regulator 1
GH_A12G2815	0.475109	24.6021	5.70847	1.11633e-18	UP	AT5G62150.1	peptidoglycan-binding LysM domain-containing protein
GH_A12G2821	3.7469	9.61109	1.40196	0.000267275	UP	AT5G51830.1	pfkB-like carbohydrate kinase family protein
GH_A12G2828	0.338398	2.56371	2.95413	1.56456e-11	UP	AT4G25390.1	Protein kinase superfamily protein
GH_A12G2842	0	0.658448	8.19065	4.88744e-06	UP	AT5G51570.1	SPFH/Band 7/PHB domain-containing membrane-associated protein family
GH_A12G2848	5.82611	160.561	4.82975	1.5548e-23	UP	AT5G51550.1	EXORDIUM like 3
GH_A12G2855	25.8297	79.7453	1.67408	1.29211e-06	UP	AT1G75290.1	NAD(P)-binding Rossmann-fold superfamily protein
GH_A12G2897	3.74341	7.68569	1.0815	0.00246718	UP	AT3G17980.1	Calcium-dependent lipid-binding (CaLB domain) family protein
GH_A12G2902	0.064274	14.8086	7.7441	2.34409e-20	UP	AT1G18290.1	unknown protein; FUNCTIONS IN: molecular_function unknown; INVOLVED IN: N-terminal protein myristoylation; LOCATED IN: chloroplast; EXPRESSED IN: root; Has 94 Blast hits to 94 proteins in 12 species: Archae - 0; Bacteria - 0; Metazoa - 0; Fungi - 0; Plants - 94; Viruses - 0; Other Eukaryotes - 0 (source: NCBI BLink).
GH_A12G2906	2.59628	13.1481	2.37705	4.73703e-05	UP	AT3G17860.3	jasmonate-zim-domain protein 3
GH_A12G2928	0.0612597	1.71755	4.80703	2.77001e-05	UP	AT1G73360.1	homeodomain GLABROUS 11
GH_A12G2941	3.83085	13.0465	1.80937	8.46412e-11	UP	AT5G50000.1	Protein kinase superfamily protein
GH_A12G2965	7.68493	30.0291	2.00581	0.000467231	UP	AT3G48030.1	hypoxia-responsive family protein / zinc finger (C3HC4-type RING finger) family protein
GH_A12G2971	2.41428	14.8831	2.66266	1.1437e-06	UP	AT1G10200.1	GATA type zinc finger transcription factor family protein
GH_A12G2993	0.288322	90.7413	8.26312	2.68314e-18	UP
GH_A13G0009	0	0.568758	8.80148	0.0294186	UP	AT2G40850.1	phosphoinositide 4-kinase gamma 1
GH_A13G0017	0.280047	1.85516	2.76071	0.00238752	UP	AT1G20160.1	Subtilisin-like serine endopeptidase family protein
GH_A13G0050	0.155314	2.01963	3.71921	0.00276471	UP	AT3G61790.1	Protein with RING/U-box and TRAF-like domains
GH_A13G0055	0.0511467	0.66009	3.70727	0.0446639	UP	AT2G31945.1	unknown protein; FUNCTIONS IN: molecular_function unknown; INVOLVED IN: biological_process unknown; LOCATED IN: endomembrane system; EXPRESSED IN: 8 plant structures; EXPRESSED DURING: 4 anthesis, petal differentiation and expansion stage; BEST Arabidopsis thaliana protein match is: unknown protein (TAIR:AT1G05575.1); Has 61 Blast hits to 61 proteins in 10 species: Archae - 0; Bacteria - 0; Metaz…
GH_A13G0094	0	4.1622	10.8137	7.92472e-14	UP	AT5G04830.2	Nuclear transport factor 2 (NTF2) family protein
GH_A13G0125	0.0208097	0.634155	4.8905	0.0331415	UP	AT2G35930.1	plant U-box 23
GH_A13G0130	0.175867	11.7945	6.02604	0.00120668	UP	AT5G26667.3	P-loop containing nucleoside triphosphate hydrolases superfamily protein
GH_A13G0136	7.49519	18.6041	1.36203	0.032939	UP	AT3G08550.1	elongation defective 1 protein / ELD1 protein
GH_A13G0146	5.22228	15.4933	1.61257	3.72262e-06	UP	AT5G58530.1	Glutaredoxin family protein
GH_A13G0147	0.463177	2.11574	2.21987	0.0434141	UP	AT3G11090.1	LOB domain-containing protein 21
GH_A13G0232	0.249111	4.05817	4.07288	3.94326e-05	UP	AT5G20660.1	Zn-dependent exopeptidases superfamily protein
GH_A13G0240	6.95747	26.0807	1.95471	2.35332e-07	UP	AT3G01390.2	vacuolar membrane ATPase 10
GH_A13G0277	17.598	51.6753	1.6013	1.17729e-09	UP	AT2G01820.1	Leucine-rich repeat protein kinase family protein
GH_A13G0306	15.4397	33.498	1.16406	0.000175565	UP	AT4G39080.1	vacuolar proton ATPase A3
GH_A13G0307	40.5018	86.5793	1.14379	0.00523762	UP	AT4G39090.1	Papain family cysteine protease
GH_A13G0340	9.10193	36.9243	2.06705	2.24232e-09	UP	AT4G34490.1	cyclase associated protein 1
GH_A13G0343	2.03207	8.79172	2.16288	4.60088e-06	UP	AT3G18820.1	RAB GTPase homolog G3F
GH_A13G0384	0.656068	4.53697	2.80938	0.000230974	UP	AT3G19130.1	RNA-binding protein 47B
GH_A13G0407	0.0332877	0.599827	4.20624	0.000120896	UP	AT1G49770.1	basic helix-loop-helix (bHLH) DNA-binding superfamily protein
GH_A13G0408	0.165004	1.31981	3.04069	0.00856638	UP	AT2G15530.3	RING/U-box superfamily protein
GH_A13G0427	8.03946	20.0527	1.36278	0.0198799	UP	AT4G34200.1	D-3-phosphoglycerate dehydrogenase
GH_A13G0445	20.5206	62.1398	1.64346	5.23045e-05	UP	AT2G23090.1	Uncharacterised protein family SERF
GH_A13G0461	3.41619	8.19916	1.31305	0.000904774	UP	AT3G49870.1	ADP-ribosylation factor-like A1C
GH_A13G0508	2.16749	37.0665	4.1299	2.91547e-10	UP	AT4G33640.1	unknown protein; Has 30201 Blast hits to 17322 proteins in 780 species: Archae - 12; Bacteria - 1396; Metazoa - 17338; Fungi - 3422; Plants - 5037; Viruses - 0; Other Eukaryotes - 2996 (source: NCBI BLink).
GH_A13G0584	6.93807	14.1287	1.07559	0.0379276	UP	AT2G20840.1	Secretory carrier membrane protein (SCAMP) family protein
GH_A13G0682	0.609272	9.77809	4.04329	0.000450711	UP	AT4G35300.4	tonoplast monosaccharide transporter2
GH_A13G0687	1.59555	4.85086	1.64911	1.15373e-07	UP	AT4G38270.1	galacturonosyltransferase 3
GH_A13G0784	0.310039	1.91993	2.67849	0.0120571	UP	AT1G26900.1	Pentatricopeptide repeat (PPR) superfamily protein
GH_A13G0791	0.170728	1.27791	2.93535	0.00827927	UP	AT1G26850.2	S-adenosyl-L-methionine-dependent methyltransferases superfamily protein
GH_A13G0834	0.846927	3.80747	2.22743	0.0447268	UP	AT1G69450.2	Early-responsive to dehydration stress protein (ERD4)
GH_A13G0853	0.133148	2.05454	3.93278	0.00521108	UP	AT1G69160.1	unknown protein; BEST Arabidopsis thaliana protein match is: unknown protein (TAIR:AT3G13980.1); Has 173 Blast hits to 172 proteins in 54 species: Archae - 0; Bacteria - 0; Metazoa - 25; Fungi - 33; Plants - 84; Viruses - 2; Other Eukaryotes - 29 (source: NCBI BLink).
GH_A13G0860	0.938045	12.1185	3.72494	1.93459e-13	UP	AT3G08900.1	reversibly glycosylated polypeptide 3
GH_A13G0896	0	1.43757	21.0575	1.30747e-12	UP	AT3G29360.2	UDP-glucose 6-dehydrogenase family protein
GH_A13G0910	10.9719	74.2565	2.79579	3.27474e-08	UP	AT4G01070.1	UDP-Glycosyltransferase superfamily protein
GH_A13G0918	1.80669	3.50269	1.00096	0.0111909	UP	AT1G69380.1	Protein of unknown function (DUF155)
GH_A13G0944	5.04484	33.375	2.76902	2.83874e-07	UP	AT3G03520.1	non-specific phospholipase C3
GH_A13G0994	5.96331	39.4896	2.77366	1.02474e-08	UP	AT1G19910.1	ATPase, F0/V0 complex, subunit C protein
GH_A13G1091	0.355007	1.64842	2.22503	0.0305164	UP	AT3G21700.3	Ras-related small GTP-binding family protein
GH_A13G1141	0.0292307	0.852936	4.51816	0.00104728	UP	AT2G28720.1	Histone superfamily protein
GH_A13G1155	0.112842	1.82923	3.94554	0.0289068	UP	AT1G08810.1	myb domain protein 60
GH_A13G1169	1.67214	19.5005	3.59455	1.06603e-09	UP	AT5G20950.2	Glycosyl hydrolase family protein
GH_A13G1172	7.65531	24.8111	1.7425	6.61813e-08	UP	AT5G19780.1	tubulin alpha-5
GH_A13G1177	7.79359	128.983	4.08834	8.79613e-05	UP	AT5G56540.1	arabinogalactan protein 14
GH_A13G1197	80.754	322.949	2.04783	3.14059e-08	UP
GH_A13G1238	6.18219	21.2899	1.83257	0.0013653	UP	AT1G60690.1	NAD(P)-linked oxidoreductase superfamily protein
GH_A13G1281	4.2408	19.3001	2.23057	1.19067e-05	UP	AT1G54990.1	alpha/beta-Hydrolases superfamily protein
GH_A13G1345	12.3173	230.457	4.27373	6.39058e-12	UP	AT1G56580.1	Protein of unknown function, DUF538
GH_A13G1435	2.81662	7.33842	1.42213	3.94326e-05	UP	AT1G71990.1	fucosyltransferase 13
GH_A13G1502	14.1886	60.2328	2.12999	0.000158448	UP	AT1G79340.1	metacaspase 4
GH_A13G1566	12.1617	50.5305	2.10114	9.34359e-07	UP	AT3G26330.1	cytochrome P450, family 71, subfamily B, polypeptide 37
GH_A13G1597	9.30182	59.5502	2.72565	6.63025e-05	UP	AT5G55380.1	MBOAT (membrane bound O-acyl transferase) family protein
GH_A13G1600	0.916794	6.50911	2.83105	0.0209521	UP	AT5G55290.2	ATPase, V0 complex, subunit E
GH_A13G1620	1.80117	7.27589	2.06099	1.59682e-05	UP	AT3G20410.1	calmodulin-domain protein kinase 9
GH_A13G1636	8.51323	30.4817	1.88305	0.048613	UP	AT5G54800.1	glucose 6-phosphate/phosphate translocator 1
GH_A13G1656	0.215146	3.30078	3.96861	0.0118122	UP	AT3G20560.1	PDI-like 5-3
GH_A13G1678	8.99178	18.337	1.07551	0.00057374	UP	AT5G54540.1	Uncharacterised conserved protein (UCP012943)
GH_A13G1690	4.28949	8.81757	1.0797	3.90772e-05	UP
GH_A13G1721	2.94321	21.566	2.91687	1.9343e-08	UP	AT5G53870.1	early nodulin-like protein 1
GH_A13G1745	0.091308	23.0489	7.963	7.42135e-09	UP	AT3G58120.1	Basic-leucine zipper (bZIP) transcription factor family protein
GH_A13G1764	0.0319887	0.500334	3.96612	1.42031e-05	UP	AT2G15080.2	receptor like protein 19
GH_A13G1793	10.2739	45.0951	2.17787	7.43041e-11	UP	AT1G78380.1	glutathione S-transferase TAU 19
GH_A13G1853	0.114894	1.67815	3.8701	0.00168882	UP	AT1G64880.1	Ribosomal protein S5 family protein
GH_A13G1882	0.143836	18.3122	6.99442	2.20511e-28	UP	AT1G08810.1	myb domain protein 60
GH_A13G1883	0.935947	3.42931	1.9105	0.0162665	UP	AT3G45400.1	exostosin family protein
GH_A13G1892	0.232726	6.71462	4.89008	1.67151e-16	UP	AT5G17850.1	Sodium/calcium exchanger family protein
GH_A13G1898	0.254196	0.728438	1.54985	0.0354674	UP	AT5G55000.2	potassium channel tetramerisation domain-containing protein / pentapeptide repeat-containing protein
GH_A13G1899	8.61327	262.9	4.97407	0.000197426	UP
GH_A13G1900	15.5539	67.2385	2.16944	0.0186089	UP	AT5G17920.2	Cobalamin-independent synthase family protein
GH_A13G1937	0.555117	28.533	5.72706	0.00295577	UP	AT5G33370.1	GDSL-like Lipase/Acylhydrolase superfamily protein
GH_A13G1938	2.97124	8.9843	1.64583	0.000517916	UP	AT5G18460.1	Protein of Unknown Function (DUF239)
GH_A13G1985	8.69629	17.5763	1.05979	0.00141642	UP	AT3G04780.1	Protein of unknown function (DUF1000)
GH_A13G2001	1.64858	17.4952	3.44636	2.41345e-10	UP	AT1G64760.2	O-Glycosyl hydrolases family 17 protein
GH_A13G2038	5.1967	13.4105	1.40454	0.0106543	UP	AT3G06720.2	importin alpha isoform 1
GH_A13G2046	137.198	650.434	2.29183	8.56239e-11	UP	AT1G09310.1	Protein of unknown function, DUF538
GH_A13G2060	229.844	644.378	1.53452	0.0184516	UP
GH_A13G2069	0.33852	31.4825	6.55852	3.70442e-40	UP	AT3G05890.1	Low temperature and salt responsive protein family
GH_A13G2092	58.1946	121.55	1.10991	1.11335e-05	UP	AT2G24940.1	membrane-associated progesterone binding protein 2
GH_A13G2116	1.88262	8.92067	2.28653	8.01595e-05	UP	AT5G25400.1	Nucleotide-sugar transporter family protein
GH_A13G2120	0	2.319	8.0129	5.49193e-07	UP	AT4G28088.1	Low temperature and salt responsive protein family
GH_A13G2177	45.9564	176.67	1.99072	0.0309661	UP	AT2G26250.1	3-ketoacyl-CoA synthase 10
GH_A13G2198	15.7577	76.8328	2.33332	9.30487e-08	UP	AT3G45310.1	Cysteine proteinases superfamily protein
GH_A13G2206	0.006154	1.05956	7.4236	4.62187e-05	UP	AT5G09380.1	RNA polymerase III RPC4
GH_A13G2218	0	2.81215	12.736	5.28059e-09	UP	AT5G20490.1	Myosin family protein with Dil domain
GH_A13G2243	10.9117	64.9781	2.61868	2.45237e-07	UP	AT5G56600.1	profilin 3
GH_A13G2248	1.44328	3.03701	1.12127	0.0342311	UP	AT1G35190.1	2-oxoglutarate (2OG) and Fe(II)-dependent oxygenase superfamily protein
GH_A13G2261	0.155765	41.3519	8.06249	4.49283e-11	UP	AT2G26730.1	Leucine-rich repeat protein kinase family protein
GH_A13G2265	0.0145917	0.545776	5.12091	9.06739e-05	UP	AT3G14470.1	NB-ARC domain-containing disease resistance protein
GH_A13G2344	0.00790967	0.750188	5.37911	1.42859e-05	UP
GH_A13G2356	1.08027	29.5309	4.80941	4.5896e-08	UP	AT5G57800.1	Fatty acid hydroxylase superfamily
GH_A13G2366	0.0889883	0.989547	3.33167	0.0427513	UP	AT4G30010.1	unknown protein; FUNCTIONS IN: molecular_function unknown; INVOLVED IN: biological_process unknown; LOCATED IN: mitochondrion, plastid; EXPRESSED IN: 26 plant structures; EXPRESSED DURING: 15 growth stages; Has 39 Blast hits to 39 proteins in 18 species: Archae - 0; Bacteria - 0; Metazoa - 0; Fungi - 0; Plants - 39; Viruses - 0; Other Eukaryotes - 0 (source: NCBI BLink).
GH_A13G2367	0.328513	6.23581	4.25327	4.08749e-05	UP	AT2G19180.1	unknown protein; BEST Arabidopsis thaliana protein match is: unknown protein (TAIR:AT1G16840.1); Has 64 Blast hits to 64 proteins in 12 species: Archae - 0; Bacteria - 0; Metazoa - 0; Fungi - 0; Plants - 64; Viruses - 0; Other Eukaryotes - 0 (source: NCBI BLink).
GH_A13G2386	0	0.521715	8.5836	1.04249e-09	UP	AT5G56350.1	Pyruvate kinase family protein
GH_A13G2406	0	2.65051	10.2552	1.81793e-11	UP	AT3G58500.1	protein phosphatase 2A-4
GH_A13G2469	0.00960133	2.41912	7.74127	0.0336819	UP	AT5G49700.1	Predicted AT-hook DNA-binding family protein
GH_A13G2484	17.918	62.7406	1.85397	2.04338e-09	UP	AT5G47890.1	NADH-ubiquinone oxidoreductase B8 subunit, putative
GH_A13G2486	0.47799	2.80617	2.50855	0.000957948	UP
GH_A13G2492	13.4887	61.0346	2.22457	0.000137899	UP	AT3G43720.1	Bifunctional inhibitor/lipid-transfer protein/seed storage 2S albumin superfamily protein
GH_A13G2495	10.3926	33.0128	1.7155	0.00359421	UP	AT3G43810.1	calmodulin 7
GH_A13G2498	4.50431	8.99819	1.04455	0.00137886	UP	AT3G44190.1	FAD/NAD(P)-binding oxidoreductase family protein
GH_A13G2534	2.52863	27.3812	3.48072	1.6185e-05	UP	AT5G23860.2	tubulin beta 8
GH_A13G2538	3.22534	16.2439	2.3868	9.5652e-07	UP	AT1G07420.1	sterol 4-alpha-methyl-oxidase 2-1
GH_A13G2562	6.06069	23.2079	1.98415	0.0403248	UP	AT3G53750.1	actin 3
GH_A13G2572	0.443945	112.007	7.99526	9.46202e-28	UP	AT4G01470.1	tonoplast intrinsic protein 1;3
GH_A13G2587	15.2403	53.0694	1.84818	0.00859786	UP	AT5G60670.1	Ribosomal protein L11 family protein
GH_A13G2588	1.40392	3.00163	1.13594	0.0209755	UP	AT5G60680.1	Protein of unknown function, DUF584
GH_A13G2614	20.4681	73.4505	1.89051	1.55529e-08	UP	AT5G58590.1	RAN binding protein 1
GH_A13G2624	0.360702	7.28674	4.38313	2.28221e-09	UP	AT1G16030.1	heat shock protein 70B
GH_A13G2665	0.156488	1.92313	3.55627	0.00878541	UP	AT1G06340.1	Plant Tudor-like protein
GH_D01G0006	1.10503	3.45704	1.67315	5.1771e-06	UP	AT1G60870.1	maternal effect embryo arrest 9
GH_D01G0007	0.0687783	19.3986	8.10994	9.80357e-17	UP	AT3G06470.1	GNS1/SUR4 membrane protein family
GH_D01G0008	0.637947	422.3	9.39491	2.23413e-26	UP	AT3G06470.1	GNS1/SUR4 membrane protein family
GH_D01G0022	68.8459	531.375	2.99704	2.82755e-08	UP	AT4G35100.2	plasma membrane intrinsic protein 3
GH_D01G0038	6.2996	12.5379	1.03631	0.00352986	UP	AT4G34640.1	squalene synthase 1
GH_D01G0042	0	5.9263	12.9534	2.57992e-07	UP	AT4G39080.1	vacuolar proton ATPase A3
GH_D01G0046	10.8723	31.0159	1.55447	0.0019168	UP	AT4G39200.1	Ribosomal protein S25 family protein
GH_D01G0058	3.33463	11.0432	1.7717	1.80773e-05	UP	AT3G19000.1	2-oxoglutarate (2OG) and Fe(II)-dependent oxygenase superfamily protein
GH_D01G0069	0.00885467	11.1181	10.1787	5.36283e-22	UP	AT1G49670.1	ARP protein (REF)
GH_D01G0074	0	0.570109	7.51527	0.0019824	UP	AT4G33980.1	BEST Arabidopsis thaliana protein match is: cold regulated gene 27 (TAIR:AT5G42900.2); Has 30201 Blast hits to 17322 proteins in 780 species: Archae - 12; Bacteria - 1396; Metazoa - 17338; Fungi - 3422; Plants - 5037; Viruses - 0; Other Eukaryotes - 2996 (source: NCBI BLink).
GH_D01G0075	12.6077	94.7704	2.95766	1.07191e-07	UP	AT2G09990.1	Ribosomal protein S5 domain 2-like superfamily protein
GH_D01G0128	5.35923	11.5838	1.16341	0.000267098	UP	AT5G64050.1	glutamate tRNA synthetase
GH_D01G0149	0	3.80301	10.3568	6.40206e-11	UP	AT5G54680.1	basic helix-loop-helix (bHLH) DNA-binding superfamily protein
GH_D01G0158	0	1.37466	9.31333	3.4728e-09	UP	AT2G20840.1	Secretory carrier membrane protein (SCAMP) family protein
GH_D01G0199	0.331438	2.6816	3.04819	4.03409e-07	UP	AT2G20560.1	DNAJ heat shock family protein
GH_D01G0234	0.272072	1.8208	2.73789	0.000259685	UP	AT4G14830.1	unknown protein; BEST Arabidopsis thaliana protein match is: unknown protein (TAIR:AT3G22530.1); Has 77 Blast hits to 77 proteins in 12 species: Archae - 0; Bacteria - 0; Metazoa - 0; Fungi - 0; Plants - 77; Viruses - 0; Other Eukaryotes - 0 (source: NCBI BLink).
GH_D01G0237	1.6755	3.57027	1.14004	0.005158	UP	AT4G14500.1	Polyketide cyclase/dehydrase and lipid transport superfamily protein
GH_D01G0242	15.7449	36.7673	1.27024	0.00241877	UP	AT4G14440.1	3-hydroxyacyl-CoA dehydratase 1
GH_D01G0267	19.5197	64.9949	1.78417	3.24851e-06	UP	AT4G15800.1	ralf-like 33
GH_D01G0289	2.22774	19.7921	3.18345	6.45054e-07	UP	AT3G17130.1	Plant invertase/pectin methylesterase inhibitor superfamily protein
GH_D01G0342	0	6.94798	22.4056	0.00132598	UP	AT1G17200.1	Uncharacterised protein family (UPF0497)
GH_D01G0343	6.74006	31.0224	2.249	1.01144e-08	UP	AT4G09650.1	ATP synthase delta-subunit gene
GH_D01G0357	0.0704967	1.66543	4.52182	0.000275032	UP	ATCG00190.1	RNA polymerase subunit beta
GH_D01G0363	1.56569	3.82477	1.32854	0.0239797	UP	AT1G17100.1	SOUL heme-binding family protein
GH_D01G0370	0.295962	2.47395	3.06522	0.00021328	UP
GH_D01G0372	0	0.70303	7.2525	0.000103148	UP
GH_D01G0373	1.33201	14.9538	3.52722	0.0161752	UP
GH_D01G0438	0	2.47886	22.0257	0.0194672	UP	AT1G78710.1	TRICHOME BIREFRINGENCE-LIKE 42
GH_D01G0502	0.0468193	0.584448	3.50888	0.00499797	UP	AT1G53290.1	Galactosyltransferase family protein
GH_D01G0513	0.00995633	1.86571	7.5971	1.27994e-09	UP
GH_D01G0515	9.73708	53.8798	2.51932	2.33911e-07	UP	AT3G15020.1	Lactate/malate dehydrogenase family protein
GH_D01G0530	0.00756367	1.2111	7.0371	1.45844e-05	UP	AT1G78860.1	D-mannose binding lectin protein with Apple-like carbohydrate-binding domain
GH_D01G0544	2.39197	26.1709	3.49879	5.69024e-05	UP	AT3G58120.1	Basic-leucine zipper (bZIP) transcription factor family protein
GH_D01G0632	0.932775	9.82752	3.43519	4.55985e-16	UP	AT4G27435.1	Protein of unknown function (DUF1218)
GH_D01G0638	1.00387	4.50662	2.20751	0.00112394	UP	AT3G15518.1	unknown protein; FUNCTIONS IN: molecular_function unknown; INVOLVED IN: biological_process unknown; LOCATED IN: cellular_component unknown; Has 30201 Blast hits to 17322 proteins in 780 species: Archae - 12; Bacteria - 1396; Metazoa - 17338; Fungi - 3422; Plants - 5037; Viruses - 0; Other Eukaryotes - 2996 (source: NCBI BLink).
GH_D01G0648	0.294535	3.86447	3.65263	3.25709e-06	UP	AT1G52855.1	unknown protein; BEST Arabidopsis thaliana protein match is: unknown protein (TAIR:AT3G15534.1); Has 35333 Blast hits to 34131 proteins in 2444 species: Archae - 798; Bacteria - 22429; Metazoa - 974; Fungi - 991; Plants - 531; Viruses - 0; Other Eukaryotes - 9610 (source: NCBI BLink).
GH_D01G0679	0	1.21989	10.5196	5.3452e-08	UP	AT4G21380.1	receptor kinase 3
GH_D01G0690	4.49728	46.8113	3.42311	4.84141e-15	UP	AT4G27270.1	Quinone reductase family protein
GH_D01G0696	0	0.876876	7.72039	4.80098e-06	UP	AT5G54530.1	Protein of unknown function, DUF538
GH_D01G0770	4.40861	10.6042	1.31594	0.000255312	UP	AT4G27000.1	RNA-binding (RRM/RBD/RNP motifs) family protein
GH_D01G0796	0.604469	24.6144	5.36706	5.79687e-23	UP
GH_D01G0808	0	4.62206	11.5718	6.35172e-13	UP	AT2G41640.1	Glycosyltransferase family 61 protein
GH_D01G0816	0	1.45394	9.8103	1.93189e-06	UP	AT3G20300.1	Protein of unknown function (DUF3537)
GH_D01G0846	0.304906	18.4136	5.94082	4.94391e-14	UP	AT5G55560.1	Protein kinase superfamily protein
GH_D01G0914	3.69988	10.5369	1.55697	1.29035e-05	UP	AT5G55960.1	unknown protein; CONTAINS InterPro DOMAIN/s: Uncharacterised protein family UPF0118 (InterPro:IPR002549); Has 30201 Blast hits to 17322 proteins in 780 species: Archae - 12; Bacteria - 1396; Metazoa - 17338; Fungi - 3422; Plants - 5037; Viruses - 0; Other Eukaryotes - 2996 (source: NCBI BLink).
GH_D01G0966	117.589	237.517	1.06048	0.000806353	UP	AT1G79550.2	phosphoglycerate kinase
GH_D01G0994	0	0.752566	9.16757	0.0223737	UP	AT1G66350.1	RGA-like 1
GH_D01G0998	9.15195	20.4708	1.20844	2.39381e-07	UP	AT1G79440.1	aldehyde dehydrogenase 5F1
GH_D01G1002	0.649579	8.82952	3.81834	0.00628449	UP	AT3G12670.1	CTP synthase family protein
GH_D01G1026	0.584873	15.0322	4.70725	9.50653e-05	UP	AT4G35300.4	tonoplast monosaccharide transporter2
GH_D01G1037	5.64237	15.1612	1.47305	0.00376783	UP	AT1G42480.1	unknown protein; FUNCTIONS IN: molecular_function unknown; INVOLVED IN: biological_process unknown; LOCATED IN: endomembrane system; EXPRESSED IN: 24 plant structures; EXPRESSED DURING: 13 growth stages; CONTAINS InterPro DOMAIN/s: Protein of unknown function DUF3456 (InterPro:IPR021852); Has 177 Blast hits to 177 proteins in 59 species: Archae - 0; Bacteria - 0; Metazoa - 140; Fungi - 0; Plants …
GH_D01G1062	0.160518	0.786215	2.3085	0.00267332	UP	AT3G57880.1	Calcium-dependent lipid-binding (CaLB domain) plant phosphoribosyltransferase family protein
GH_D01G1064	0	0.605039	9.1466	2.97402e-10	UP	AT5G42340.1	Plant U-Box 15
GH_D01G1082	1.00863	4.26527	2.09756	0.00249194	UP	AT5G42290.1	transcription activator-related
GH_D01G1083	0.027316	6.43594	7.7817	4.65564e-12	UP	AT1G76240.1	Arabidopsis protein of unknown function (DUF241)
GH_D01G1128	0.881973	3.07172	1.83922	0.00928655	UP	AT5G42470.1	CONTAINS InterPro DOMAIN/s: Brain/reproductive organ-expressed protein (InterPro:IPR010358); Has 35333 Blast hits to 34131 proteins in 2444 species: Archae - 798; Bacteria - 22429; Metazoa - 974; Fungi - 991; Plants - 531; Viruses - 0; Other Eukaryotes - 9610 (source: NCBI BLink).
GH_D01G1140	1.02069	10.1322	3.33333	5.10413e-11	UP	AT1G75580.1	SAUR-like auxin-responsive protein family
GH_D01G1155	1.31665	48.3044	5.23696	0.000289483	UP	AT1G19900.1	glyoxal oxidase-related protein
GH_D01G1167	0.10528	2.90462	4.61502	0.0106001	UP	ATCG00540.1	photosynthetic electron transfer A
GH_D01G1168	0.15461	1.81448	3.51527	0.00963282	UP	ATCG00680.1	photosystem II reaction center protein B
GH_D01G1171	0.0421633	0.783834	4.16349	0.0111137	UP	ATCG00800.1	structural constituent of ribosome
GH_D01G1172	0.0913217	1.69567	4.13517	0.00709001	UP	ATCG01310.1	ribosomal protein L2
GH_D01G1180	4.24582	86.7905	4.39204	5.3021e-06	UP	AT1G75390.1	basic leucine-zipper 44
GH_D01G1185	2.59981	165.409	6.03511	2.53728e-40	UP	AT1G75280.1	NmrA-like negative transcriptional regulator family protein
GH_D01G1211	0.0240133	1.24945	5.45896	6.05467e-05	UP	AT2G13980.1	Polynucleotidyl transferase, ribonuclease H-like superfamily protein
GH_D01G1311	0.274606	1.61709	2.58882	0.0258429	UP	AT4G24510.1	HXXXD-type acyl-transferase family protein
GH_D01G1371	0.186124	22.3719	6.90775	1.37443e-28	UP	AT5G02420.1	unknown protein; Has 90 Blast hits to 90 proteins in 10 species: Archae - 0; Bacteria - 0; Metazoa - 0; Fungi - 0; Plants - 90; Viruses - 0; Other Eukaryotes - 0 (source: NCBI BLink).
GH_D01G1415	21.4938	48.7498	1.22407	0.000998044	UP
GH_D01G1422	0	0.740825	9.43786	5.94221e-11	UP	AT3G10660.1	calmodulin-domain protein kinase cdpk isoform 2
GH_D01G1429	42.8024	182.084	2.13438	0.03865	UP	AT5G03850.1	Nucleic acid-binding, OB-fold-like protein
GH_D01G1433	3.00557	6.28348	1.10926	0.00148635	UP	AT3G11950.2	TRAF-like superfamily protein
GH_D01G1536	8.88431	18.8864	1.13559	0.0350467	UP	AT1G70370.2	polygalacturonase 2
GH_D01G1660	10.6541	24.3583	1.2406	0.00127264	UP	AT1G14830.1	DYNAMIN-like 1C
GH_D01G1681	25.211	160.94	2.72039	1.59085e-11	UP	AT5G17190.1	FUNCTIONS IN: molecular_function unknown; INVOLVED IN: intracellular protein transport; LOCATED IN: endomembrane system, integral to membrane, endoplasmic reticulum; EXPRESSED IN: 23 plant structures; EXPRESSED DURING: 13 growth stages; CONTAINS InterPro DOMAIN/s: B-cell receptor-associated 31-like (InterPro:IPR008417); BEST Arabidopsis thaliana protein match is: unknown protein (TAIR:AT3G03160.1…
GH_D01G1686	0.987828	12.0072	3.63715	2.38339e-08	UP	AT3G18570.1	Oleosin family protein
GH_D01G1691	0	3.8621	11.2998	2.51339e-15	UP	AT1G14870.1	PLANT CADMIUM RESISTANCE 2
GH_D01G1717	3.1677	24.0357	2.96624	8.17613e-09	UP	AT1G70830.5	MLP-like protein 28
GH_D01G1726	0.066753	2.88247	5.41533	0.0100316	UP	AT1G23110.4	unknown protein; FUNCTIONS IN: molecular_function unknown; LOCATED IN: chloroplast; BEST Arabidopsis thaliana protein match is: unknown protein (TAIR:AT1G70900.1).
GH_D01G1736	1.16419	5.8811	2.38807	0.0353899	UP	AT1G23040.1	hydroxyproline-rich glycoprotein family protein
GH_D01G1840	0.137778	1.50952	3.42054	0.00109661	UP
GH_D01G1845	0.329133	0.896135	1.49467	9.4578e-05	UP	AT1G24460.2	unknown protein; FUNCTIONS IN: molecular_function unknown; INVOLVED IN: biological_process unknown; LOCATED IN: cellular_component unknown; EXPRESSED IN: 22 plant structures; EXPRESSED DURING: 14 growth stages; BEST Arabidopsis thaliana protein match is: unknown protein (TAIR:AT4G31570.1).
GH_D01G1847	2.10903	4.55775	1.15412	0.0010174	UP	AT3G27320.2	alpha/beta-Hydrolases superfamily protein
GH_D01G1862	0.345936	12.309	5.15712	5.10845e-10	UP	AT3G01860.2	unknown protein; FUNCTIONS IN: molecular_function unknown; INVOLVED IN: response to cadmium ion; EXPRESSED IN: 24 plant structures; EXPRESSED DURING: 13 growth stages; BEST Arabidopsis thaliana protein match is: unknown protein (TAIR:AT3G27210.1); Has 64 Blast hits to 64 proteins in 13 species: Archae - 0; Bacteria - 0; Metazoa - 5; Fungi - 0; Plants - 59; Viruses - 0; Other Eukaryotes - 0 (sourc…
GH_D01G1870	18.6297	45.1809	1.32594	9.8056e-08	UP	AT2G21170.1	triosephosphate isomerase
GH_D01G1873	0.131679	0.660963	2.30575	0.0320765	UP
GH_D01G1876	5.23423	376.646	6.2173	6.42181e-20	UP	AT2G21140.1	proline-rich protein 2
GH_D01G1900	5.34829	12.6259	1.28537	6.00461e-05	UP	AT4G38640.1	Plasma-membrane choline transporter family protein
GH_D01G1913	0.0208207	1.92312	6.39498	0.00430858	UP	AT2G16730.1	glycosyl hydrolase family 35 protein
GH_D01G1914	0.0412463	1.45776	5.12823	0.0166188	UP	AT2G16730.1	glycosyl hydrolase family 35 protein
GH_D01G1915	0.0406113	1.81852	5.46415	0.00199001	UP	AT2G16730.1	glycosyl hydrolase family 35 protein
GH_D01G1941	0	1.93006	10.5325	9.27763e-10	UP	AT5G03570.2	iron regulated 2
GH_D01G1954	28.1666	58.3159	1.09798	0.000896054	UP	AT1G16210.1	unknown protein; CONTAINS InterPro DOMAIN/s: Protein of unknown function DUF1014 (InterPro:IPR010422); Has 16107 Blast hits to 8386 proteins in 1107 species: Archae - 26; Bacteria - 3370; Metazoa - 4013; Fungi - 1516; Plants - 526; Viruses - 120; Other Eukaryotes - 6536 (source: NCBI BLink).
GH_D01G1956	0.0402993	1.16826	4.89141	0.0212538	UP	AT1G76160.1	SKU5 similar 5
GH_D01G1958	0	0.933506	20.072	2.67371e-25	UP	AT4G35180.1	LYS/HIS transporter 7
GH_D01G1988	0.189228	1.34525	2.85552	0.0410748	UP	AT1G76310.1	CYCLIN B2;4
GH_D01G1989	1.2023	12.1118	3.38056	0.0187667	UP	AT5G42340.1	Plant U-Box 15
GH_D01G2065	8.06563	18.6818	1.2606	0.0226736	UP	AT1G49430.1	long-chain acyl-CoA synthetase 2
GH_D01G2106	23.4953	288.056	3.66122	6.4019e-13	UP	AT1G68530.1	3-ketoacyl-CoA synthase 6
GH_D01G2132	9.53381	30.178	1.70498	0.00254994	UP	AT2G42210.2	Mitochondrial import inner membrane translocase subunit Tim17/Tim22/Tim23 family protein
GH_D01G2164	4.80825	15.147	1.69598	0.000217438	UP	AT5G54160.1	O-methyltransferase 1
GH_D01G2203	4.24439	14.2685	1.79541	5.09255e-09	UP	AT2G31750.1	UDP-glucosyl transferase 74D1
GH_D01G2205	0	7.86796	12.1992	3.60419e-14	UP	AT2G41290.1	strictosidine synthase-like 2
GH_D01G2210	0.967616	2.55001	1.4418	4.50865e-05	UP	AT3G12150.1	unknown protein; CONTAINS InterPro DOMAIN/s: Protein of unknown function DUF2048 (InterPro:IPR019149); Has 421 Blast hits to 334 proteins in 155 species: Archae - 2; Bacteria - 147; Metazoa - 215; Fungi - 0; Plants - 43; Viruses - 0; Other Eukaryotes - 14 (source: NCBI BLink).
GH_D01G2224	1.84315	7.56476	2.08086	0.000466348	UP	AT3G57650.1	lysophosphatidyl acyltransferase 2
GH_D01G2231	0.306834	3.60348	3.58823	0.0217023	UP	AT2G41740.1	villin 2
GH_D01G2237	11.433	29.2235	1.40322	0.000470048	UP	AT1G43710.1	Pyridoxal phosphate (PLP)-dependent transferases superfamily protein
GH_D01G2256	0.532648	1.8101	1.79231	0.0341556	UP	AT3G11690.1	unknown protein; FUNCTIONS IN: molecular_function unknown; INVOLVED IN: biological_process unknown; LOCATED IN: chloroplast; EXPRESSED IN: 24 plant structures; EXPRESSED DURING: 15 growth stages; BEST Arabidopsis thaliana protein match is: unknown protein (TAIR:AT5G06380.1); Has 84 Blast hits to 84 proteins in 12 species: Archae - 0; Bacteria - 0; Metazoa - 0; Fungi - 0; Plants - 84; Viruses - 0;…
GH_D01G2262	18.6238	44.1128	1.29071	3.18153e-07	UP	AT3G44150.1	unknown protein; FUNCTIONS IN: molecular_function unknown; INVOLVED IN: biological_process unknown; LOCATED IN: plasma membrane; EXPRESSED IN: cultured cell; BEST Arabidopsis thaliana protein match is: unknown protein (TAIR:AT3G11800.1); Has 76 Blast hits to 75 proteins in 19 species: Archae - 0; Bacteria - 0; Metazoa - 0; Fungi - 0; Plants - 74; Viruses - 0; Other Eukaryotes - 2 (source: NCBI BL…
GH_D01G2277	2.55516	11.2415	2.17734	0.0333335	UP	AT3G11660.1	NDR1/HIN1-like 1
GH_D01G2284	2.33484	6.46614	1.51442	0.0105541	UP	AT2G36026.1	Ovate family protein
GH_D01G2310	0.101355	3.70179	5.20052	3.27337e-06	UP	AT5G22400.1	Rho GTPase activating protein with PAK-box/P21-Rho-binding domain
GH_D01G2341	0.212026	30.1975	7.16415	3.63462e-46	UP	AT2G36460.1	Aldolase superfamily protein
GH_D01G2400	0.169885	2.81619	4.05304	8.16541e-05	UP	AT2G37170.1	plasma membrane intrinsic protein 2
GH_D01G2408	0	5.52984	9.90604	3.75703e-09	UP	AT5G03120.1	unknown protein; FUNCTIONS IN: molecular_function unknown; INVOLVED IN: biological_process unknown; LOCATED IN: endomembrane system; EXPRESSED IN: 21 plant structures; EXPRESSED DURING: 13 growth stages; Has 14 Blast hits to 14 proteins in 4 species: Archae - 0; Bacteria - 0; Metazoa - 0; Fungi - 0; Plants - 14; Viruses - 0; Other Eukaryotes - 0 (source: NCBI BLink).
GH_D01G2410	0.0898593	1.10288	3.60496	0.0454362	UP	AT5G03040.3	IQ-domain 2
GH_D01G2414	49.6806	97.2359	1.01687	0.0131397	UP	AT5G02960.1	Ribosomal protein S12/S23 family protein
GH_D01G2430	5.39524	20.2987	1.9569	2.83732e-05	UP	AT5G02790.1	Glutathione S-transferase family protein
GH_D01G2453	70.0142	156.406	1.20631	8.35923e-07	UP	AT5G59880.1	actin depolymerizing factor 3
GH_D01G2462	0.173855	2.16831	3.65872	0.00118962	UP	AT3G53950.1	glyoxal oxidase-related protein
GH_D01G2481	84.0443	1252.45	3.94528	2.08488e-23	UP
GH_D01G2483	1.82081	23.6023	3.7237	0.000267916	UP	AT3G53750.1	actin 3
GH_D01G2507	3.63326	8.69416	1.29834	0.0137627	UP	AT3G54130.1	Josephin family protein
GH_D01G2527	23.0203	49.194	1.14163	0.00496547	UP	AT2G30060.1	Pleckstrin homology (PH) domain superfamily protein
GH_D01G2536	0.072346	0.561032	2.97942	0.00588366	UP	AT5G01410.1	Aldolase-type TIM barrel family protein
GH_D01G2548	2.31143	4.86851	1.12354	0.00225836	UP	AT3G51790.1	transmembrane protein G1P-related 1
GH_D01G2563	16.795	35.3742	1.12232	0.00401535	UP	AT2G38360.1	prenylated RAB acceptor 1.B4
GH_D01G2566	0.242271	2.71519	3.51425	3.51884e-14	UP	AT2G38480.1	Uncharacterised protein family (UPF0497)
GH_D01G2594	0	1.38601	7.71981	5.03954e-07	UP
GH_D02G0018	7.01321	23.2529	1.77394	0.000918934	UP	AT2G38610.2	RNA-binding KH domain-containing protein
GH_D02G0095	4.10788	11.2366	1.49982	0.000158448	UP	AT2G43790.1	MAP kinase 6
GH_D02G0120	0.345093	1.15791	1.7874	0.029383	UP	AT4G18750.1	Pentatricopeptide repeat (PPR) superfamily protein
GH_D02G0148	2.63236	5.57895	1.13183	0.000116659	UP	AT1G05840.1	Eukaryotic aspartyl protease family protein
GH_D02G0176	0.396746	4.72464	3.58869	1.83806e-05	UP	AT3G07880.1	Immunoglobulin E-set superfamily protein
GH_D02G0190	0.887514	25.731	4.88962	6.47156e-08	UP	AT2G31680.1	RAB GTPase homolog A5D
GH_D02G0191	0.378081	8.2189	4.46535	0.00050819	UP	AT3G07340.1	basic helix-loop-helix (bHLH) DNA-binding superfamily protein
GH_D02G0196	1.32339	7.75855	2.59755	0.00174299	UP	AT5G45730.1	Cysteine/Histidine-rich C1 domain family protein
GH_D02G0206	3.65537	49.4719	3.80973	3.20712e-06	UP	AT3G23730.1	xyloglucan endotransglucosylase/hydrolase 16
GH_D02G0229	0.0951407	38.8787	8.66649	7.75178e-13	UP	AT4G13940.1	S-adenosyl-L-homocysteine hydrolase
GH_D02G0231	13.9198	77.1712	2.51748	6.12684e-08	UP	AT3G23820.1	UDP-D-glucuronate 4-epimerase 6
GH_D02G0258	0.0117083	0.953823	6.32136	0.000445803	UP	AT3G42170.1	BED zinc finger ;hAT family dimerisation domain
GH_D02G0335	1.69274	3.82653	1.212	0.0174347	UP	AT3G23570.1	alpha/beta-Hydrolases superfamily protein
GH_D02G0347	4.54872	28.471	2.68724	3.03952e-05	UP	AT3G06035.1	Glycoprotein membrane precursor GPI-anchored
GH_D02G0353	0	0.760903	20.6236	2.67756e-07	UP	AT3G22400.1	PLAT/LH2 domain-containing lipoxygenase family protein
GH_D02G0359	2.82808	33.3698	3.60851	1.41905e-11	UP	AT2G18570.1	UDP-Glycosyltransferase superfamily protein
GH_D02G0360	3.27635	7.34437	1.21286	0.000229631	UP	AT1G54520.1	unknown protein; FUNCTIONS IN: molecular_function unknown; INVOLVED IN: biological_process unknown; LOCATED IN: chloroplast; EXPRESSED IN: 24 plant structures; EXPRESSED DURING: 15 growth stages; CONTAINS InterPro DOMAIN/s: Protein of unknown function DUF1517 (InterPro:IPR010903); Has 276 Blast hits to 275 proteins in 83 species: Archae - 0; Bacteria - 108; Metazoa - 6; Fungi - 0; Plants - 113; V…
GH_D02G0370	0.0980497	1.19447	3.57426	0.00231534	UP	AT4G10250.1	HSP20-like chaperones superfamily protein
GH_D02G0433	102.462	256.272	1.36963	7.4518e-06	UP	AT5G43330.1	Lactate/malate dehydrogenase family protein
GH_D02G0440	46.9048	93.0996	1.03518	0.010102	UP	AT4G27090.1	Ribosomal protein L14
GH_D02G0441	5.29564	14.5404	1.50554	0.00245604	UP	AT2G33470.2	glycolipid transfer protein 1
GH_D02G0458	6.72197	19.7697	1.59645	0.00073584	UP	AT5G35620.1	Eukaryotic initiation factor 4E protein
GH_D02G0556	0	0.626151	7.2184	1.41609e-06	UP
GH_D02G0571	5.36272	12.0665	1.21957	0.0469403	UP	AT4G16120.1	COBRA-like protein-7 precursor
GH_D02G0681	2.5431	16.7054	2.76245	1.41284e-09	UP	AT5G09360.1	laccase 14
GH_D02G0747	1.28336	9.78317	2.9586	0.000870816	UP	AT2G02850.1	plantacyanin
GH_D02G0804	0.725348	3.67701	2.37494	0.0234076	UP	AT1G21750.1	PDI-like 1-1
GH_D02G0833	3.31961	9.4674	1.55537	0.0100229	UP	AT1G22030.1	CONTAINS InterPro DOMAIN/s: Protein BYPASS related (InterPro:IPR008511); BEST Arabidopsis thaliana protein match is: unknown protein (TAIR:AT1G77855.1); Has 99 Blast hits to 99 proteins in 17 species: Archae - 0; Bacteria - 0; Metazoa - 3; Fungi - 0; Plants - 96; Viruses - 0; Other Eukaryotes - 0 (source: NCBI BLink).
GH_D02G0886	10.3468	357.398	5.15636	5.85725e-34	UP	AT1G50010.1	tubulin alpha-2 chain
GH_D02G0915	11.7491	107.466	3.24051	9.71725e-07	UP	AT5G10600.1	cytochrome P450, family 81, subfamily K, polypeptide 2
GH_D02G0975	0.96126	6.74505	2.84441	0.0173052	UP	AT1G75220.1	Major facilitator superfamily protein
GH_D02G0976	0.243495	3.15432	3.62739	1.03237e-06	UP
GH_D02G0986	0.147786	0.764266	2.40091	0.0393526	UP	AT1G10210.2	mitogen-activated protein kinase 1
GH_D02G1015	0	0.641398	8.09498	2.77147e-06	UP	AT1G20270.1	2-oxoglutarate (2OG) and Fe(II)-dependent oxygenase superfamily protein
GH_D02G1018	0.339395	1.18886	1.82397	0.0311122	UP	AT1G20460.1	unknown protein; BEST Arabidopsis thaliana protein match is: unknown protein (TAIR:AT1G76185.1); Has 37 Blast hits to 37 proteins in 11 species: Archae - 0; Bacteria - 0; Metazoa - 0; Fungi - 0; Plants - 37; Viruses - 0; Other Eukaryotes - 0 (source: NCBI BLink).
GH_D02G1034	0.096479	1.9951	4.32332	0.0444449	UP	AT1G20575.1	Nucleotide-diphospho-sugar transferases superfamily protein
GH_D02G1058	0.174034	2.75389	3.98219	0.00110965	UP	AT5G35360.1	acetyl Co-enzyme a carboxylase biotin carboxylase subunit
GH_D02G1082	8.51763	94.7737	3.5254	2.00716e-23	UP	AT5G23860.2	tubulin beta 8
GH_D02G1083	0.374736	2.31582	2.66422	0.00593477	UP	AT1G48880.1	TRICHOME BIREFRINGENCE-LIKE 7
GH_D02G1109	1.30378	10.4829	3.0487	0.00171211	UP	AT3G51550.1	Malectin/receptor-like protein kinase family protein
GH_D02G1144	1.43449	5.13639	1.87859	2.52208e-06	UP	AT3G54200.1	Late embryogenesis abundant (LEA) hydroxyproline-rich glycoprotein family
GH_D02G1222	1.0834	2.30979	1.13926	0.0108749	UP	AT4G14200.1	Pentatricopeptide repeat (PPR) superfamily protein
GH_D02G1247	0	1.05504	8.86507	6.45704e-09	UP	AT4G39670.1	Glycolipid transfer protein (GLTP) family protein
GH_D02G1250	0.0996717	7.42232	6.21726	0.000545335	UP	AT1G13340.1	Regulator of Vps4 activity in the MVB pathway protein
GH_D02G1276	0.050741	0.987004	4.18953	0.0194092	UP	ATCG00680.1	photosystem II reaction center protein B
GH_D02G1278	0.476734	6.12916	3.67277	0.0116773	UP	ATCG00780.1	ribosomal protein L14
GH_D02G1463	1.82716	5.02571	1.49282	0.0220156	UP	AT2G32380.1	Transmembrane protein 97, predicted
GH_D02G1513	0	3.25904	11.1289	1.0623e-08	UP	AT1G59960.1	NAD(P)-linked oxidoreductase superfamily protein
GH_D02G1565	1.3404	7.72049	2.56747	0.00216431	UP	AT1G70830.5	MLP-like protein 28
GH_D02G1583	10.3656	31.7857	1.66437	1.66133e-12	UP	AT1G23050.1	hydroxyproline-rich glycoprotein family protein
GH_D02G1584	5.73106	15.06	1.44185	0.0195623	UP	AT1G23040.1	hydroxyproline-rich glycoprotein family protein
GH_D02G1589	1.15424	3.25574	1.52755	0.00460897	UP	AT4G38620.1	myb domain protein 4
GH_D02G1590	0.571904	8.76801	3.97497	0.00564729	UP	AT1G23010.1	Cupredoxin superfamily protein
GH_D02G1621	33.5312	70.7243	1.12332	0.00155173	UP	AT1G27970.1	nuclear transport factor 2B
GH_D02G1668	48.9462	293.177	2.63075	1.80021e-16	UP	AT3G04120.1	glyceraldehyde-3-phosphate dehydrogenase C subunit 1
GH_D02G1669	0	2.82042	8.51913	1.14834e-08	UP	AT3G48140.1	B12D protein
GH_D02G1694	0.362199	5.91645	4.06709	3.77941e-06	UP	AT1G24470.1	beta-ketoacyl reductase 2
GH_D02G1695	1.08891	4.98471	2.23755	0.000175668	UP	AT1G67730.1	beta-ketoacyl reductase 1
GH_D02G1722	7.98445	15.917	1.04068	0.008933	UP	AT3G26380.1	Melibiase family protein
GH_D02G1753	9.03046	18.313	1.06934	0.019973	UP	AT1G60780.1	Clathrin adaptor complexes medium subunit family protein
GH_D02G1771	27.9576	59.1351	1.12652	0.00298553	UP	AT1G60420.1	DC1 domain-containing protein
GH_D02G1789	0.0263697	2.20131	6.28199	4.20478e-09	UP	AT3G48000.1	aldehyde dehydrogenase 2B4
GH_D02G1818	1.44413	4.00554	1.50547	0.0436658	UP	AT1G59960.1	NAD(P)-linked oxidoreductase superfamily protein
GH_D02G1843	7.14697	189.483	4.77465	1.1834e-20	UP	AT1G68530.1	3-ketoacyl-CoA synthase 6
GH_D02G1855	10.5279	25.9696	1.34791	0.00775122	UP	AT1G77420.1	alpha/beta-Hydrolases superfamily protein
GH_D02G1886	1.1116	2.64875	1.29884	0.0114948	UP	AT1G12060.1	BCL-2-associated athanogene 5
GH_D02G1913	0.414757	18.6066	5.52993	1.1435e-09	UP	AT5G13400.1	Major facilitator superfamily protein
GH_D02G1915	0	1.6169	21.6472	4.14303e-26	UP	AT1G27440.1	Exostosin family protein
GH_D02G1979	0.128845	2.91466	4.48319	2.59605e-07	UP	AT4G35160.1	O-methyltransferase family protein
GH_D02G2025	0.136364	1.92872	3.81221	4.84393e-05	UP	AT3G09280.1	unknown protein; FUNCTIONS IN: molecular_function unknown; INVOLVED IN: biological_process unknown; LOCATED IN: endomembrane system; EXPRESSED IN: root; Has 31 Blast hits to 31 proteins in 9 species: Archae - 0; Bacteria - 0; Metazoa - 0; Fungi - 0; Plants - 31; Viruses - 0; Other Eukaryotes - 0 (source: NCBI BLink).
GH_D02G2035	3.535	9.31444	1.44321	0.00110278	UP	AT3G21890.1	B-box type zinc finger family protein
GH_D02G2038	1.03824	4.83238	2.28222	0.00688144	UP	AT3G21865.1	peroxin 22
GH_D02G2053	25.5108	63.6927	1.36674	5.40412e-07	UP	AT5G08300.1	Succinyl-CoA ligase, alpha subunit
GH_D02G2061	0.392266	4.4783	3.55309	0.00015686	UP	AT5G23280.1	TCP family transcription factor
GH_D02G2109	5.16803	19.2367	1.94403	0.00120029	UP	AT4G35320.1	unknown protein; BEST Arabidopsis thaliana protein match is: unknown protein (TAIR:AT2G17300.1); Has 30201 Blast hits to 17322 proteins in 780 species: Archae - 12; Bacteria - 1396; Metazoa - 17338; Fungi - 3422; Plants - 5037; Viruses - 0; Other Eukaryotes - 2996 (source: NCBI BLink).
GH_D02G2111	0.0603243	1.19807	4.3334	0.0184201	UP	AT4G35300.4	tonoplast monosaccharide transporter2
GH_D02G2115	6.70262	14.4417	1.15344	0.0212786	UP	AT2G42005.1	Transmembrane amino acid transporter family protein
GH_D02G2132	21.7019	82.5438	1.97449	0.00068398	UP	AT5G64080.1	Bifunctional inhibitor/lipid-transfer protein/seed storage 2S albumin superfamily protein
GH_D02G2162	49.6382	98.8974	1.04325	7.46015e-10	UP	AT1G78300.1	general regulatory factor 2
GH_D02G2176	0.202418	130.653	9.35647	3.25174e-09	UP
GH_D02G2195	1.61721	6.96487	2.15172	0.000589341	UP	AT5G64410.1	oligopeptide transporter 4
GH_D02G2204	0.050621	0.914035	4.1952	3.46351e-12	UP	AT1G49340.1	Phosphatidylinositol 3- and 4-kinase family protein
GH_D02G2216	411.428	1152.7	1.5343	0.00501948	UP	AT1G50010.1	tubulin alpha-2 chain
GH_D02G2221	1.39794	23.7846	4.10257	8.35443e-08	UP	AT3G19660.1	unknown protein; Has 16 Blast hits to 16 proteins in 6 species: Archae - 0; Bacteria - 0; Metazoa - 0; Fungi - 0; Plants - 16; Viruses - 0; Other Eukaryotes - 0 (source: NCBI BLink).
GH_D02G2223	0.505088	3.00407	2.60145	0.0447586	UP	AT4G33800.1	unknown protein; Has 30201 Blast hits to 17322 proteins in 780 species: Archae - 12; Bacteria - 1396; Metazoa - 17338; Fungi - 3422; Plants - 5037; Viruses - 0; Other Eukaryotes - 2996 (source: NCBI BLink).
GH_D02G2244	6.84546	17.0094	1.35955	0.000581654	UP	AT3G49940.1	LOB domain-containing protein 38
GH_D02G2254	4.76132	429.698	6.54515	1.63946e-36	UP
GH_D02G2283	4.557	16.7297	1.92614	0.00787857	UP	AT3G19320.1	Leucine-rich repeat (LRR) family protein
GH_D02G2298	1.35665	45.6587	5.11054	2.55998e-42	UP	AT4G33985.1	Protein of unknown function (DUF1685)
GH_D02G2314	1.90677	8.33077	2.17486	3.8845e-17	UP	AT3G48700.1	carboxyesterase 13
GH_D02G2332	17.2002	48.4012	1.53913	0.00310925	UP	AT3G19130.1	RNA-binding protein 47B
GH_D02G2355	5.65872	21.5998	1.97649	0.000666031	UP	AT4G34450.1	coatomer gamma-2 subunit, putative / gamma-2 coat protein, putative / gamma-2 COP, putative
GH_D02G2365	0.600106	3.43736	2.55309	0.0137394	UP	AT1G19440.1	3-ketoacyl-CoA synthase 4
GH_D02G2367	4.40883	22.9899	2.42873	0.0399815	UP
GH_D02G2389	0	19.6604	25.2494	4.60025e-30	UP	AT4G36360.2	beta-galactosidase 3
GH_D02G2412	30.3557	86.5831	1.55832	1.64041e-09	UP	AT1G19910.1	ATPase, F0/V0 complex, subunit C protein
GH_D02G2434	0.0585103	4.49129	5.96844	0.000116659	UP	AT2G21210.1	SAUR-like auxin-responsive protein family
GH_D02G2437	4.50614	12.8281	1.5591	0.0180077	UP	AT4G38790.1	ER lumen protein retaining receptor family protein
GH_D02G2455	0.972993	35.0652	5.17805	9.91116e-44	UP	AT2G16700.1	actin depolymerizing factor 5
GH_D02G2481	0	2.08006	8.79527	0.0357971	UP	AT1G29500.1	SAUR-like auxin-responsive protein family
GH_D02G2484	0	0.93486	7.67164	0.000108389	UP	AT1G29500.1	SAUR-like auxin-responsive protein family
GH_D02G2487	0.0399797	3.5609	6.55151	7.07386e-06	UP	AT1G29510.1	SAUR-like auxin-responsive protein family
GH_D02G2488	0	1.62061	8.27666	0.000120464	UP	AT1G29510.1	SAUR-like auxin-responsive protein family
GH_D02G2509	0.364959	1.85662	2.38585	0.00241957	UP	AT5G42340.1	Plant U-Box 15
GH_D03G0012	5.01385	19.5191	2.00692	1.09371e-33	UP	AT4G35500.1	Protein kinase superfamily protein
GH_D03G0030	0	3.03134	11.2146	3.81546e-13	UP	AT3G51430.1	Calcium-dependent phosphotriesterase superfamily protein
GH_D03G0040	1.06736	3.76724	1.86479	0.00210448	UP	AT3G51390.1	DHHC-type zinc finger family protein
GH_D03G0042	0.594588	2.39021	2.04947	0.0017085	UP	AT1G65770.1	ascorbic acid mannose pathway regulator 1
GH_D03G0046	0	0.787453	7.26931	0.0108652	UP	AT3G51380.1	IQ-domain 20
GH_D03G0054	6.22293	29.374	2.28282	2.91183e-05	UP	AT2G17710.1	unknown protein; Has 39 Blast hits to 39 proteins in 14 species: Archae - 0; Bacteria - 0; Metazoa - 0; Fungi - 0; Plants - 39; Viruses - 0; Other Eukaryotes - 0 (source: NCBI BLink).
GH_D03G0073	0	0.625237	8.37451	2.77605e-05	UP	AT1G75900.1	GDSL-like Lipase/Acylhydrolase superfamily protein
GH_D03G0075	0.224133	3.97749	4.08808	1.61023e-05	UP	AT4G38580.1	farnesylated protein 6
GH_D03G0083	0.051129	12.6869	7.98633	1.33086e-05	UP	AT5G66150.1	Glycosyl hydrolase family 38 protein
GH_D03G0095	0.49654	418.159	9.7125	4.39065e-41	UP
GH_D03G0103	2.92735	8.95683	1.65898	8.75857e-05	UP	AT1G19910.1	ATPase, F0/V0 complex, subunit C protein
GH_D03G0110	1.02924	11.292	3.50192	1.39759e-15	UP	AT4G36250.1	aldehyde dehydrogenase 3F1
GH_D03G0120	0.915706	1.9293	1.11883	1.57166e-05	UP	AT5G44230.1	Pentatricopeptide repeat (PPR) superfamily protein
GH_D03G0145	1.95079	6.65851	1.8105	0.00121837	UP	AT5G49560.1	Putative methyltransferase family protein
GH_D03G0148	1.92488	5.36438	1.53077	0.0154729	UP	AT4G36640.1	Sec14p-like phosphatidylinositol transfer family protein
GH_D03G0183	7.66711	68.0353	3.19384	0.00182731	UP	AT5G66590.1	CAP (Cysteine-rich secretory proteins, Antigen 5, and Pathogenesis-related 1 protein) superfamily protein
GH_D03G0270	14.4593	28.6931	1.03424	0.0116297	UP	AT4G37470.1	alpha/beta-Hydrolases superfamily protein
GH_D03G0288	1.31108	13.9224	3.44414	2.85804e-08	UP	AT3G49880.1	glycosyl hydrolase family protein 43
GH_D03G0289	7.93618	16.0931	1.06384	0.000728653	UP	AT3G49870.1	ADP-ribosylation factor-like A1C
GH_D03G0305	0.0337063	0.607257	3.92364	0.00628735	UP	AT3G49760.1	basic leucine-zipper 5
GH_D03G0309	0.809197	6.6636	3.08585	7.39965e-14	UP	AT4G37760.1	squalene epoxidase 3
GH_D03G0319	0.202381	1.21556	2.586	0.00464765	UP	AT5G65730.1	xyloglucan endotransglucosylase/hydrolase 6
GH_D03G0323	44.3412	97.6414	1.18686	7.22377e-11	UP	AT4G37830.1	cytochrome c oxidase-related
GH_D03G0345	0.0164563	1.18612	6.15911	1.25142e-12	UP	AT5G10530.1	Concanavalin A-like lectin protein kinase family protein
GH_D03G0356	5.93102	13.6471	1.24838	8.54562e-05	UP	AT5G65495.1	unknown protein; Has 9 Blast hits to 9 proteins in 5 species: Archae - 0; Bacteria - 0; Metazoa - 0; Fungi - 0; Plants - 9; Viruses - 0; Other Eukaryotes - 0 (source: NCBI BLink).
GH_D03G0400	4.27414	16.2679	1.96954	0.00127395	UP	AT5G65270.1	RAB GTPase homolog A4A
GH_D03G0440	20.7786	42.6302	1.08334	0.00467273	UP	AT5G10160.1	Thioesterase superfamily protein
GH_D03G0441	0.75999	8.78902	3.56193	9.06797e-12	UP	AT1G78020.1	Protein of unknown function (DUF581)
GH_D03G0467	2.37516	7.1046	1.63072	2.48589e-07	UP	AT2G21970.1	stress enhanced protein 2
GH_D03G0499	80.5819	232.462	1.57605	2.01337e-07	UP	AT4G39330.1	cinnamyl alcohol dehydrogenase 9
GH_D03G0532	0.169401	1.23321	2.88293	0.00159593	UP	AT5G16880.2	target of Myb protein 1
GH_D03G0558	6.17297	50.8248	3.08836	2.89136e-20	UP	AT2G23910.1	NAD(P)-binding Rossmann-fold superfamily protein
GH_D03G0582	1.91753	10.8607	2.53913	2.18195e-06	UP	AT1G64970.1	gamma-tocopherol methyltransferase
GH_D03G0595	5.39129	12.5235	1.26556	0.00426628	UP	AT1G55190.1	PRA1 (Prenylated rab acceptor) family protein
GH_D03G0604	0.0251657	22.6868	9.64429	1.43009e-15	UP	AT2G19770.1	profilin 5
GH_D03G0615	0	0.827322	10.7973	6.01205e-08	UP	AT1G15210.1	pleiotropic drug resistance 7
GH_D03G0700	0.0506197	1.36385	4.69377	0.000770532	UP	AT1G21390.1	embryo defective 2170
GH_D03G0729	7.34167	21.3736	1.58481	9.18624e-07	UP	AT4G32530.1	ATPase, F0/V0 complex, subunit C protein
GH_D03G0732	4.3358	9.28646	1.14537	0.000918934	UP	AT5G11340.1	Acyl-CoA N-acyltransferases (NAT) superfamily protein
GH_D03G0750	0	0.802938	9.1754	3.46618e-06	UP	AT1G79860.1	RHO guanyl-nucleotide exchange factor 12
GH_D03G0759	1.42355	3.90229	1.49053	0.000461878	UP	AT4G19640.1	Ras-related small GTP-binding family protein
GH_D03G0802	0	1.09506	22.1266	0.018734	UP	AT3G57550.2	guanylate kinase
GH_D03G0827	0.183656	3.91624	4.43895	1.10391e-06	UP	AT2G41740.1	villin 2
GH_D03G0873	0.063458	1.69605	4.50291	0.00716018	UP	ATCG00280.1	photosystem II reaction center protein C
GH_D03G0875	0.0595553	0.780332	3.71307	0.0447236	UP	ATCG00480.1	ATP synthase subunit beta
GH_D03G0881	0.0148687	1.53854	6.70769	5.31818e-05	UP	AT4G11280.1	1-aminocyclopropane-1-carboxylic acid (acc) synthase 6
GH_D03G0882	3.05367	11.0395	1.89906	1.51931e-21	UP	AT1G63970.1	isoprenoid F
GH_D03G0891	0.135272	6.47689	5.56333	9.42493e-20	UP	AT1G64065.1	Late embryogenesis abundant (LEA) hydroxyproline-rich glycoprotein family
GH_D03G0895	23.8174	49.5591	1.10377	0.0147496	UP	AT2G46170.1	Reticulon family protein
GH_D03G0928	3.24252	27.1742	3.1131	5.13257e-06	UP	AT4G11090.1	TRICHOME BIREFRINGENCE-LIKE 23
GH_D03G0930	0.158979	2.43278	3.83751	8.5535e-08	UP	AT5G41810.2	unknown protein; BEST Arabidopsis thaliana protein match is: unknown protein (TAIR:AT1G64340.1); Has 514 Blast hits to 437 proteins in 98 species: Archae - 0; Bacteria - 21; Metazoa - 115; Fungi - 53; Plants - 52; Viruses - 5; Other Eukaryotes - 268 (source: NCBI BLink).
GH_D03G0966	0.55513	1.88659	1.80463	0.000228098	UP	AT5G42090.1	Lung seven transmembrane receptor family protein
GH_D03G0984	0	1.1435	9.59192	4.55684e-09	UP	AT4G00910.1	Aluminium activated malate transporter family protein
GH_D03G1000	0.151281	8.49901	5.79722	0.00482727	UP	AT3G49290.2	ABL interactor-like protein 2
GH_D03G1043	0.33102	3.16813	3.28575	2.32202e-10	UP	AT3G01470.1	homeobox 1
GH_D03G1081	10.0257	21.3751	1.13787	0.00301377	UP	AT5G07720.1	Galactosyl transferase GMA12/MNN10 family protein
GH_D03G1085	0.909169	13.5149	3.93622	2.57163e-16	UP	AT2G03350.1	Protein of unknown function, DUF538
GH_D03G1087	132.935	267.337	1.0549	0.0279398	UP	AT2G41840.1	Ribosomal protein S5 family protein
GH_D03G1096	0.0178337	0.882907	5.65001	1.03099e-06	UP	AT1G26610.1	C2H2-like zinc finger protein
GH_D03G1105	0.231291	3.48784	3.9147	0.00486706	UP	AT5G61030.1	glycine-rich RNA-binding protein 3
GH_D03G1120	1.07881	4.51641	2.10313	0.000211513	UP	AT5G60850.1	OBF binding protein 4
GH_D03G1131	0.973461	3.23065	1.76993	1.95933e-05	UP	AT5G08139.1	RING/U-box superfamily protein
GH_D03G1173	11.6136	106.695	3.2468	0.00615521	UP	AT5G50260.1	Cysteine proteinases superfamily protein
GH_D03G1174	0.484958	220.627	8.86855	2.38499e-27	UP	AT1G67750.1	Pectate lyase family protein
GH_D03G1202	9.07522	25.662	1.55192	0.0022622	UP	AT5G07440.2	glutamate dehydrogenase 2
GH_D03G1265	0.011129	7.69796	9.27054	1.83163e-20	UP	AT1G01630.1	Sec14p-like phosphatidylinositol transfer family protein
GH_D03G1377	0.572271	3.92001	2.81083	1.48408e-07	UP	AT3G53990.1	Adenine nucleotide alpha hydrolases-like superfamily protein
GH_D03G1391	6.99562	26.7854	1.97986	0.000922371	UP	AT1G07420.1	sterol 4-alpha-methyl-oxidase 2-1
GH_D03G1407	1.46212	10.7009	2.91529	6.44411e-05	UP	AT5G59480.1	Haloacid dehalogenase-like hydrolase (HAD) superfamily protein
GH_D03G1424	11.1025	57.254	2.41346	4.2354e-13	UP	AT1G67730.1	beta-ketoacyl reductase 1
GH_D03G1431	6.18826	37.6668	2.65162	2.55421e-23	UP	AT1G67730.1	beta-ketoacyl reductase 1
GH_D03G1458	4.73046	22.1375	2.27357	9.93047e-08	UP	AT5G59300.1	ubiquitin carrier protein 7
GH_D03G1470	9.59353	26.3727	1.51295	0.000630927	UP	AT5G59890.1	actin depolymerizing factor 4
GH_D03G1476	0	63.8885	25.796	0.00407312	UP	AT3G45980.1	Histone superfamily protein
GH_D03G1483	0	1.1906	8.77723	0.000135319	UP	AT4G01470.1	tonoplast intrinsic protein 1;3
GH_D03G1495	4.42865	11.6058	1.43763	0.000465113	UP	AT3G46290.1	hercules receptor kinase 1
GH_D03G1517	1.18117	4.96039	2.12525	0.00611749	UP	AT3G45640.1	mitogen-activated protein kinase 3
GH_D03G1522	0	0.658237	8.46815	3.49005e-08	UP	AT5G23530.1	carboxyesterase 18
GH_D03G1529	0.529736	26.3052	5.65547	5.35959e-09	UP	AT3G45230.1	hydroxyproline-rich glycoprotein family protein
GH_D03G1595	0.055576	0.656544	3.44678	0.00466619	UP	AT3G10910.1	RING/U-box superfamily protein
GH_D03G1610	13.5122	29.9278	1.19384	0.000669304	UP	AT1G07080.1	Thioredoxin superfamily protein
GH_D03G1636	0.103516	15.0384	7.18032	0.0180633	UP	AT1G06930.1	unknown protein; Has 4478 Blast hits to 355 proteins in 82 species: Archae - 0; Bacteria - 29; Metazoa - 379; Fungi - 125; Plants - 120; Viruses - 25; Other Eukaryotes - 3800 (source: NCBI BLink).
GH_D03G1656	4.97547	16.0261	1.74065	0.013523	UP	AT1G55340.1	Protein of unknown function (DUF1639)
GH_D03G1659	8.93573	35.013	2.01747	7.82339e-08	UP	AT5G56350.1	Pyruvate kinase family protein
GH_D03G1670	1.97659	8.31919	2.11776	0.000126734	UP	AT1G63930.1	from the Czech 'roh' meaning 'corner'
GH_D03G1672	45.3741	151.572	1.78561	0.000685033	UP	AT4G25740.1	RNA binding Plectin/S10 domain-containing protein
GH_D03G1678	3.06313	6.80019	1.20078	0.00315207	UP	AT4G23490.1	Protein of unknown function (DUF604)
GH_D03G1693	0.0601787	2.65071	5.41839	0.00323416	UP	AT5G41330.1	BTB/POZ domain with WD40/YVTN repeat-like protein
GH_D03G1707	0.361498	2.84701	3.0014	0.000392558	UP	AT5G12250.1	beta-6 tubulin
GH_D03G1709	22.6048	50.7575	1.21411	9.98122e-07	UP	AT5G23860.2	tubulin beta 8
GH_D03G1724	7.78881	17.1324	1.18522	0.00300839	UP	AT1G63120.1	RHOMBOid-like 2
GH_D03G1747	30.7761	224.092	2.91106	5.24561e-11	UP	AT1G63000.1	nucleotide-rhamnose synthase/epimerase-reductase
GH_D03G1776	0	0.506212	8.02701	0.00083046	UP	AT4G22710.1	cytochrome P450, family 706, subfamily A, polypeptide 2
GH_D03G1778	0.225308	38.9342	7.48618	1.19331e-16	UP	AT4G12320.1	cytochrome P450, family 706, subfamily A, polypeptide 6
GH_D03G1816	0.787303	3.78893	2.30865	0.00244713	UP	AT4G22580.1	Exostosin family protein
GH_D03G1834	1.39107	5.65432	2.06013	0.000557151	UP	AT4G17350.1	Plant protein of unknown function (DUF828) with plant pleckstrin homology-like region
GH_D03G1868	0	3.44289	10.4835	2.53667e-13	UP	AT5G47180.2	Plant VAMP (vesicle-associated membrane protein) family protein
GH_D03G1882	3.93039	28.3618	2.89394	0.000897596	UP	AT4G17670.1	Protein of unknown function (DUF581)
GH_D03G1887	3.65401	25.2736	2.83894	9.92407e-12	UP	AT5G45420.1	Duplicated homeodomain-like superfamily protein
GH_D03G1905	0.809782	2.73765	1.77668	0.0373791	UP	AT4G17870.1	Polyketide cyclase/dehydrase and lipid transport superfamily protein
GH_D03G1950	10.7809	26.4053	1.33832	5.44594e-06	UP	AT1G32050.1	SCAMP family protein
GH_D03G1971	1.76129	14.9092	3.12205	0.0164542	UP	AT5G50790.1	Nodulin MtN3 family protein
GH_D04G0010	0.211975	7.69789	5.20214	5.69555e-15	UP	AT1G70140.1	formin 8
GH_D04G0016	0.508265	3.99071	3.00734	2.37724e-09	UP	AT3G49220.1	Plant invertase/pectin methylesterase inhibitor superfamily
GH_D04G0092	11.3249	149.13	3.76685	4.26097e-12	UP	AT5G17050.1	UDP-glucosyl transferase 78D2
GH_D04G0102	1.55274	12.4747	3.03874	0.0032061	UP	AT5G11970.1	Protein of unknown function (DUF3511)
GH_D04G0168	0.0852043	0.83701	3.2889	0.000236591	UP	AT2G41310.1	response regulator 3
GH_D04G0176	2.37672	7.51944	1.70107	0.000235446	UP	AT3G27890.1	NADPH:quinone oxidoreductase
GH_D04G0188	0	1.0276	8.99251	7.16698e-08	UP	AT5G07010.1	sulfotransferase 2A
GH_D04G0196	26.2382	52.4706	1.04698	0.0480385	UP	AT1G66240.1	homolog of anti-oxidant 1
GH_D04G0204	0.212038	67.8784	8.32749	1.28567e-29	UP	AT4G39490.1	cytochrome P450, family 96, subfamily A, polypeptide 10
GH_D04G0205	0.212567	130.941	9.28497	2.14193e-35	UP	AT4G39490.1	cytochrome P450, family 96, subfamily A, polypeptide 10
GH_D04G0263	25.0669	116.76	2.26766	5.88143e-10	UP	AT3G02790.1	zinc finger (C2H2 type) family protein
GH_D04G0306	0	0.522288	6.49302	0.0111848	UP
GH_D04G0314	1.03994	3.8831	1.94545	0.014913	UP	AT1G53570.4	mitogen-activated protein kinase kinase kinase 3
GH_D04G0343	0	2.91536	11.4495	9.96697e-09	UP	AT5G64440.1	fatty acid amide hydrolase
GH_D04G0386	425.843	1444.65	1.8113	0.00110656	UP	AT2G42840.1	protodermal factor 1
GH_D04G0395	2.69512	5.38518	1.04293	0.00545423	UP	AT3G58760.1	Integrin-linked protein kinase family
GH_D04G0418	11.7573	22.8846	1.00847	2.34789e-07	UP	AT5G08500.1	Transmembrane CLPTM1 family protein
GH_D04G0496	6.4135	209.261	5.07035	1.141e-15	UP	AT5G15230.1	GAST1 protein homolog 4
GH_D04G0508	6.94088	31.2826	2.21732	0.000263602	UP	AT5G39865.1	Glutaredoxin family protein
GH_D04G0568	0.325629	4.88795	3.93867	2.26362e-05	UP	AT5G14750.1	myb domain protein 66
GH_D04G0580	0.0298127	0.732806	4.64306	0.025206	UP	AT3G01550.1	phosphoenolpyruvate (pep)/phosphate translocator 2
GH_D04G0590	2.56186	63.3776	4.67406	8.28801e-07	UP	AT5G40450.1	unknown protein; FUNCTIONS IN: molecular_function unknown; INVOLVED IN: biological_process unknown; LOCATED IN: chloroplast, plasma membrane; EXPRESSED IN: 24 plant structures; EXPRESSED DURING: 13 growth stages; Has 30201 Blast hits to 17322 proteins in 780 species: Archae - 12; Bacteria - 1396; Metazoa - 17338; Fungi - 3422; Plants - 5037; Viruses - 0; Other Eukaryotes - 2996 (source: NCBI BLin…
GH_D04G0632	1.93455	13.1325	2.81547	2.60211e-06	UP	AT3G55260.1	beta-hexosaminidase 1
GH_D04G0633	0.564089	3.17155	2.5282	0.00674575	UP	AT5G13550.1	sulfate transporter 4.1
GH_D04G0651	2.22188	4.57073	1.08504	0.0175846	UP	AT3G55360.1	3-oxo-5-alpha-steroid 4-dehydrogenase family protein
GH_D04G0652	4.9424	14.2107	1.57212	0.0220633	UP	AT3G12110.1	actin-11
GH_D04G0717	0.034003	17.1625	8.91295	1.34207e-05	UP	AT3G55990.1	Plant protein of unknown function (DUF828)
GH_D04G0720	0.89339	4.26812	2.29011	3.51415e-05	UP	AT2G40200.1	basic helix-loop-helix (bHLH) DNA-binding superfamily protein
GH_D04G0724	7.07438	18.3847	1.43119	0.000605775	UP	AT3G56050.2	Protein kinase family protein
GH_D04G0730	0.148063	3.65604	4.64635	6.44411e-05	UP	AT5G05450.1	P-loop containing nucleoside triphosphate hydrolases superfamily protein
GH_D04G0747	0.012516	9.09259	9.57199	1.5182e-19	UP	AT1G02205.3	Fatty acid hydroxylase superfamily
GH_D04G0758	8.72755	24.5972	1.54361	4.59949e-09	UP	AT1G12840.1	vacuolar ATP synthase subunit C (VATC) / V-ATPase C subunit / vacuolar proton pump C subunit (DET3)
GH_D04G0788	4.44646	10.8846	1.33971	5.02972e-05	UP	AT5G14120.1	Major facilitator superfamily protein
GH_D04G0810	1.78087	10.8349	2.64371	1.18546e-05	UP	AT3G01820.1	P-loop containing nucleoside triphosphate hydrolases superfamily protein
GH_D04G0814	10.4882	20.4725	1.01174	2.63456e-06	UP	AT5G14240.1	Thioredoxin superfamily protein
GH_D04G0820	265.639	560.286	1.12359	2.56272e-05	UP	AT3G04120.1	glyceraldehyde-3-phosphate dehydrogenase C subunit 1
GH_D04G0836	18.8715	39.0421	1.09595	5.68589e-08	UP	AT5G40650.1	succinate dehydrogenase 2-2
GH_D04G0840	0.027651	1.67124	5.67042	1.22313e-05	UP
GH_D04G0841	1.73327	4.42034	1.39173	0.0306425	UP	AT3G55090.1	ABC-2 type transporter family protein
GH_D04G0860	0.105325	5.10024	5.57499	0.000230113	UP	AT5G60390.3	GTP binding Elongation factor Tu family protein
GH_D04G0921	1.45409	29.6398	4.39838	3.92981e-13	UP	AT2G29420.1	glutathione S-transferase tau 7
GH_D04G0930	5.10494	11.1738	1.17788	6.62165e-07	UP	AT5G06700.1	Plant protein of unknown function (DUF828)
GH_D04G0939	0.771541	12.7016	4.06514	9.70187e-06	UP	AT3G53750.1	actin 3
GH_D04G1044	0	1.08424	7.04698	1.44883e-05	UP	AT3G61175.1	low-molecular-weight cysteine-rich 52
GH_D04G1047	0.524263	4.61584	3.1427	8.15164e-05	UP	AT5G42500.1	Disease resistance-responsive (dirigent-like protein) family protein
GH_D04G1080	136.903	411.948	1.63716	0.00597803	UP	AT3G52610.1	unknown protein; Has 68 Blast hits to 67 proteins in 21 species: Archae - 0; Bacteria - 11; Metazoa - 0; Fungi - 0; Plants - 55; Viruses - 0; Other Eukaryotes - 2 (source: NCBI BLink).
GH_D04G1127	1.39146	6.05798	2.17246	0.00477261	UP	AT5G03610.1	GDSL-like Lipase/Acylhydrolase superfamily protein
GH_D04G1182	0	4.91503	12.2828	2.2517e-19	UP	AT2G36660.1	poly(A) binding protein 7
GH_D04G1275	11.4005	25.6453	1.21526	3.4194e-07	UP	AT2G37110.1	PLAC8 family protein
GH_D04G1282	0.204003	2.17231	3.44379	0.0282598	UP	AT5G03040.3	IQ-domain 2
GH_D04G1301	4.17449	23.7595	2.55404	3.14537e-07	UP	AT5G18520.1	Lung seven transmembrane receptor family protein
GH_D04G1313	3.70163	14.0575	1.96978	0.00892115	UP	AT3G53570.4	FUS3-complementing gene 1
GH_D04G1328	1.02454	5.93815	2.57673	1.56049e-06	UP	AT5G02540.1	NAD(P)-binding Rossmann-fold superfamily protein
GH_D04G1378	3.60268	7.11393	1.03051	0.00955782	UP	AT2G37770.2	NAD(P)-linked oxidoreductase superfamily protein
GH_D04G1426	0.0277993	0.641455	4.59537	0.000783565	UP	AT2G38110.1	glycerol-3-phosphate acyltransferase 6
GH_D04G1443	2.19207	6.50269	1.60847	0.00699861	UP	AT3G11210.1	SGNH hydrolase-type esterase superfamily protein
GH_D04G1461	1.28339	3.40916	1.45792	0.0207338	UP	AT3G08950.1	electron transport SCO1/SenC family protein
GH_D04G1478	0.332658	3.81113	3.44033	5.00252e-07	UP
GH_D04G1483	0.0249463	1.82306	6.10896	0.000529664	UP	AT2G01570.1	GRAS family transcription factor family protein
GH_D04G1510	127.397	291.654	1.24129	1.29993e-05	UP	AT1G10360.1	glutathione S-transferase TAU 18
GH_D04G1513	0.387994	2.6321	2.81287	8.26052e-05	UP	AT1G69870.1	nitrate transporter 1.7
GH_D04G1533	2.93941	7.03617	1.29794	0.00101214	UP
GH_D04G1534	49.8326	147.764	1.61511	1.74505e-07	UP	AT5G08680.1	ATP synthase alpha/beta family protein
GH_D04G1535	51.2945	121.215	1.28747	0.000346902	UP	AT5G08680.1	ATP synthase alpha/beta family protein
GH_D04G1542	2.04711	50.9309	4.67913	4.66577e-09	UP	AT5G13170.1	senescence-associated gene 29
GH_D04G1591	0	15.7603	12.8026	2.4777e-12	UP	AT3G51000.1	alpha/beta-Hydrolases superfamily protein
GH_D04G1600	0.401687	39.8066	6.63773	1.16124e-21	UP	AT3G51000.1	alpha/beta-Hydrolases superfamily protein
GH_D04G1604	0.0246087	1.49986	5.94454	0.00608496	UP	AT4G03420.1	Protein of unknown function (DUF789)
GH_D04G1635	43.1571	133.302	1.67499	0.00110656	UP	AT5G37600.1	glutamine synthase clone R1
GH_D04G1646	0.0278573	0.686401	4.59569	1.72497e-10	UP	AT5G23210.1	serine carboxypeptidase-like 34
GH_D04G1688	17.7207	131.296	2.93612	0.000312427	UP	AT2G17230.1	EXORDIUM like 5
GH_D04G1717	0.144557	0.818675	2.54629	0.0375305	UP	AT5G64230.1	unknown protein; FUNCTIONS IN: molecular_function unknown; INVOLVED IN: biological_process unknown; LOCATED IN: endomembrane system; EXPRESSED IN: 9 plant structures; EXPRESSED DURING: 4 anthesis, petal differentiation and expansion stage; BEST Arabidopsis thaliana protein match is: unknown protein (TAIR:AT3G19920.1); Has 35333 Blast hits to 34131 proteins in 2444 species: Archae - 798; Bacteria …
GH_D04G1742	1.06476	16.2768	3.97994	5.45585e-16	UP	AT5G10530.1	Concanavalin A-like lectin protein kinase family protein
GH_D04G1744	0	27.3282	13.6045	7.27182e-19	UP	AT2G23970.1	Class I glutamine amidotransferase-like superfamily protein
GH_D04G1755	17.8607	44.2466	1.35531	0.0031559	UP	AT5G66680.1	dolichyl-diphosphooligosaccharide-protein glycosyltransferase 48kDa subunit family protein
GH_D04G1759	54.7499	692.267	3.70824	1.87897e-08	UP	AT1G50010.1	tubulin alpha-2 chain
GH_D04G1773	136.573	1156.06	3.12735	1.57404e-05	UP	AT5G59845.1	Gibberellin-regulated family protein
GH_D04G1776	0.305563	1.91845	2.67927	2.7577e-07	UP	AT4G37260.1	myb domain protein 73
GH_D04G1777	0.0522453	13.3366	7.93857	2.46345e-11	UP	AT4G34200.1	D-3-phosphoglycerate dehydrogenase
GH_D04G1785	0.126614	0.787555	2.62857	2.24784e-05	UP	AT3G55350.1	PIF / Ping-Pong family of plant transposases
GH_D04G1815	0.0203473	1.30251	5.82713	0.000102537	UP	AT2G21140.1	proline-rich protein 2
GH_D04G1818	21.6053	61.2312	1.54973	5.53353e-08	UP	AT2G21170.1	triosephosphate isomerase
GH_D04G1865	8.61133	19.3663	1.21471	1.99276e-13	UP	AT4G35260.1	isocitrate dehydrogenase 1
GH_D04G1892	0.0193827	1.04442	5.7412	3.71369e-05	UP	AT1G09970.1	Leucine-rich receptor-like protein kinase family protein
GH_D04G1951	5.61575	11.0089	1.0163	4.96712e-06	UP	AT4G24330.1	Protein of unknown function (DUF1682)
GH_D04G1981	9.91721	19.457	1.01704	0.00153807	UP	AT4G10040.1	cytochrome c-2
GH_D04G1999	8.27873	18.6717	1.21703	0.00318003	UP	AT1G10670.4	ATP-citrate lyase A-1
GH_D04G2010	0.694921	2.46409	1.86665	8.02926e-08	UP	AT1G13130.1	Cellulase (glycosyl hydrolase family 5) protein
GH_D04G2037	9.71202	749.852	6.31773	1.89909e-25	UP	AT1G27950.1	glycosylphosphatidylinositol-anchored lipid protein transfer 1
GH_D04G2040	0.272542	2.8433	3.3859	2.57363e-05	UP	AT1G27300.1	unknown protein; Has 54 Blast hits to 54 proteins in 19 species: Archae - 0; Bacteria - 0; Metazoa - 11; Fungi - 6; Plants - 34; Viruses - 0; Other Eukaryotes - 3 (source: NCBI BLink).
GH_D04G2064	1.63631	10.6791	2.74335	3.67594e-09	UP	AT1G70670.1	Caleosin-related family protein
GH_D04G2110	0.0513097	0.516614	3.37763	0.0072919	UP	AT1G69510.2	cAMP-regulated phosphoprotein 19-related protein
GH_D04G2127	0.190624	1.73206	3.11045	0.00259276	UP
GH_D04G2129	0	0.599373	6.3459	0.000716228	UP
GH_D05G0007	7.55729	15.3493	1.0676	0.00625703	UP	AT2G32080.2	purin-rich alpha 1
GH_D05G0056	2.0676	11.5004	2.52087	1.70937e-08	UP	AT3G21240.1	4-coumarate:CoA ligase 2
GH_D05G0057	1.63624	30.2479	4.24755	3.92981e-13	UP	AT4G25830.1	Uncharacterised protein family (UPF0497)
GH_D05G0084	10.4808	39.6654	1.9665	2.7075e-07	UP	AT1G73250.1	GDP-4-keto-6-deoxymannose-3,5-epimerase-4-reductase 1
GH_D05G0125	0	13.6383	11.5615	1.35918e-07	UP
GH_D05G0159	3.58703	12.9611	1.90181	0.00448718	UP	AT5G20190.1	Tetratricopeptide repeat (TPR)-like superfamily protein
GH_D05G0164	3.77022	10.8364	1.56807	7.64927e-08	UP	AT4G13730.1	Ypt/Rab-GAP domain of gyp1p superfamily protein
GH_D05G0178	0.0361537	4.68031	6.65821	7.24054e-08	UP	AT1G15400.2	unknown protein; FUNCTIONS IN: molecular_function unknown; INVOLVED IN: biological_process unknown; LOCATED IN: plasma membrane; EXPRESSED IN: 23 plant structures; EXPRESSED DURING: 13 growth stages; BEST Arabidopsis thaliana protein match is: unknown protein (TAIR:AT1G80180.1); Has 82 Blast hits to 82 proteins in 16 species: Archae - 0; Bacteria - 4; Metazoa - 0; Fungi - 0; Plants - 75; Viruses …
GH_D05G0273	29.8294	89.4836	1.63013	6.19127e-07	UP	AT5G56600.1	profilin 3
GH_D05G0274	0.0336	26.9145	9.65891	1.66732e-18	UP	AT2G19770.1	profilin 5
GH_D05G0291	1.99179	4.62098	1.25811	0.0072882	UP	AT2G19690.1	phospholipase A2-beta
GH_D05G0307	20.995	82.9862	2.02996	6.04221e-05	UP	AT2G19480.3	nucleosome assembly protein 1;2
GH_D05G0319	0.062275	4.11907	5.99099	1.06684e-10	UP	AT5G49690.1	UDP-Glycosyltransferase superfamily protein
GH_D05G0322	0	1.72423	10.3567	3.47076e-07	UP	AT4G33080.2	AGC (cAMP-dependent, cGMP-dependent and protein kinase C) kinase family protein
GH_D05G0343	0.870616	621.583	9.51034	5.55512e-185	UP	AT5G20630.1	germin 3
GH_D05G0346	3.09521	11.6101	1.95214	3.009e-05	UP	AT3G45310.1	Cysteine proteinases superfamily protein
GH_D05G0356	0.929781	2.28976	1.32971	0.0248875	UP	AT1G19210.1	Integrase-type DNA-binding superfamily protein
GH_D05G0359	0.508655	2.26647	2.22223	0.00365686	UP
GH_D05G0360	108.843	466.169	2.14527	7.98224e-05	UP	AT5G20740.1	Plant invertase/pectin methylesterase inhibitor superfamily protein
GH_D05G0405	0.107809	0.777443	2.83683	0.0239294	UP	AT5G12020.1	17.6 kDa class II heat shock protein
GH_D05G0406	31.6087	102.281	1.73859	0.0130524	UP	AT5G12020.1	17.6 kDa class II heat shock protein
GH_D05G0431	2.61007	6.33746	1.32746	0.0126126	UP	AT4G33010.1	glycine decarboxylase P-protein 1
GH_D05G0457	2.04136	4.46998	1.17612	0.045	UP	AT5G11710.1	ENTH/VHS family protein
GH_D05G0469	0	3.96944	11.7714	3.60553e-12	UP	AT5G25880.1	NADP-malic enzyme 3
GH_D05G0480	0.202885	0.768726	1.94809	0.00639941	UP	AT5G23340.1	RNI-like superfamily protein
GH_D05G0497	0.226184	0.934432	2.08352	4.58022e-09	UP	AT4G32760.2	ENTH/VHS/GAT family protein
GH_D05G0504	28.4088	122.021	2.15459	0.00308347	UP	AT5G25610.1	BURP domain-containing protein
GH_D05G0505	7.61042	580.588	6.30183	3.46048e-35	UP	AT5G25610.1	BURP domain-containing protein
GH_D05G0520	0.44892	2.28564	2.38942	2.62464e-20	UP	AT4G23130.2	cysteine-rich RLK (RECEPTOR-like protein kinase) 5
GH_D05G0569	0.23247	12.8384	5.82898	2.2744e-17	UP	AT5G11150.1	vesicle-associated membrane protein 713
GH_D05G0630	0.0999193	1.91302	4.20138	8.48523e-11	UP	AT5G10750.1	Protein of unknown function (DUF1336)
GH_D05G0637	4.65253	12.2071	1.44138	0.00115575	UP	AT5G10730.1	NAD(P)-binding Rossmann-fold superfamily protein
GH_D05G0654	0.110985	0.547469	2.29697	0.0372123	UP	AT2G24530.1	unknown protein; BEST Arabidopsis thaliana protein match is: unknown protein (TAIR:AT4G31440.1); Has 30201 Blast hits to 17322 proteins in 780 species: Archae - 12; Bacteria - 1396; Metazoa - 17338; Fungi - 3422; Plants - 5037; Viruses - 0; Other Eukaryotes - 2996 (source: NCBI BLink).
GH_D05G0703	5.21564	47.7411	3.24399	0.0369641	UP	AT4G36250.1	aldehyde dehydrogenase 3F1
GH_D05G0712	6.19017	127.615	4.41353	4.31348e-20	UP	AT3G21090.1	ABC-2 type transporter family protein
GH_D05G0717	0.819189	2.68977	1.75849	1.24391e-07	UP	AT5G12430.1	Heat shock protein DnaJ with tetratricopeptide repeat
GH_D05G0778	0	0.52751	9.12146	0.0355795	UP	AT5G04885.1	Glycosyl hydrolase family protein
GH_D05G0860	0.167951	32.6702	7.59002	3.64204e-11	UP	AT5G22870.1	Late embryogenesis abundant (LEA) hydroxyproline-rich glycoprotein family
GH_D05G0866	0.165096	1.13251	2.742	0.00346638	UP	AT2G28200.1	C2H2-type zinc finger family protein
GH_D05G0871	0.637585	36.5254	5.80765	0.0445213	UP
GH_D05G0901	0.239729	1.19584	2.37264	0.0435859	UP	AT3G47000.1	Glycosyl hydrolase family protein
GH_D05G0950	42.1078	86.2099	1.08048	0.0450825	UP	AT3G55440.1	triosephosphate isomerase
GH_D05G0962	1.52889	3.79081	1.34273	0.017456	UP	AT5G59300.1	ubiquitin carrier protein 7
GH_D05G0980	1.40529	37.6537	4.78761	7.31267e-21	UP	AT2G28630.1	3-ketoacyl-CoA synthase 12
GH_D05G1004	0.0186573	0.946046	5.70606	0.0295361	UP	AT3G45650.1	nitrate excretion transporter1
GH_D05G1008	2.40644	7.97061	1.773	0.00399042	UP	AT5G21070.1	unknown protein; Has 115 Blast hits to 115 proteins in 34 species: Archae - 1; Bacteria - 36; Metazoa - 0; Fungi - 0; Plants - 60; Viruses - 0; Other Eukaryotes - 18 (source: NCBI BLink).
GH_D05G1019	0.45979	3.367	2.92505	1.26045e-05	UP	AT5G60580.3	RING/U-box superfamily protein
GH_D05G1020	4.49063	29.4885	2.75993	6.03101e-11	UP	AT3G45230.1	hydroxyproline-rich glycoprotein family protein
GH_D05G1021	0	0.509161	8.73692	0.0474377	UP	AT5G60640.1	PDI-like 1-4
GH_D05G1045	0.540971	19.4028	5.19354	2.65967e-05	UP	AT2G28250.2	Protein kinase superfamily protein
GH_D05G1046	5.26539	21.3855	2.0777	0.014849	UP	AT5G60710.1	Zinc finger (C3HC4-type RING finger) family protein
GH_D05G1063	10.7475	258.431	4.63274	6.70773e-09	UP
GH_D05G1070	0	2.13332	10.7874	8.88768e-11	UP	AT2G28120.1	Major facilitator superfamily protein
GH_D05G1075	14.4462	28.3031	1.01649	0.00376904	UP	AT5G58590.1	RAN binding protein 1
GH_D05G1112	0.036146	4.45007	7.01966	4.4707e-13	UP	AT2G31930.1	unknown protein; Has 35333 Blast hits to 34131 proteins in 2444 species: Archae - 798; Bacteria - 22429; Metazoa - 974; Fungi - 991; Plants - 531; Viruses - 0; Other Eukaryotes - 9610 (source: NCBI BLink).
GH_D05G1114	6.77366	103.879	3.98552	2.82331e-19	UP	AT5G23860.2	tubulin beta 8
GH_D05G1124	9.62752	27.7792	1.57581	5.78683e-07	UP	AT1G30630.1	Coatomer epsilon subunit
GH_D05G1163	1.2859	5.58067	2.16317	0.00425921	UP	AT1G66950.1	pleiotropic drug resistance 11
GH_D05G1187	1.57861	7.47032	2.28549	8.70974e-10	UP	AT5G48930.1	hydroxycinnamoyl-CoA shikimate/quinate hydroxycinnamoyl transferase
GH_D05G1193	1.34996	4.00626	1.61367	0.0353622	UP	AT1G76690.1	12-oxophytodienoate reductase 2
GH_D05G1219	1.00727	9.83093	3.31613	0.0223091	UP	AT1G80640.1	Protein kinase superfamily protein
GH_D05G1220	0.0250137	2.48793	6.49716	3.19239e-05	UP
GH_D05G1233	0.109792	0.81329	2.88808	0.0321646	UP	AT1G52520.1	FAR1-related sequence 6
GH_D05G1247	0.0109743	1.14524	6.54232	3.3789e-07	UP	AT1G15520.1	pleiotropic drug resistance 12
GH_D05G1266	10.4747	98.5323	3.28081	7.14402e-21	UP	AT5G62200.1	Embryo-specific protein 3, (ATS3)
GH_D05G1290	0.316964	1.52917	2.31038	0.00421561	UP	AT3G15990.1	sulfate transporter 3;4
GH_D05G1298	0.333791	6.49496	4.29941	0.000645029	UP	AT1G79910.1	Regulator of Vps4 activity in the MVB pathway protein
GH_D05G1308	6.55872	12.6909	1.00342	0.000683722	UP	AT3G16110.1	PDI-like 1-6
GH_D05G1345	0	2.10738	10.9312	6.49864e-14	UP	AT1G52080.1	actin binding protein family
GH_D05G1346	15.2523	585.526	5.30821	3.10591e-08	UP	AT3G16370.1	GDSL-like Lipase/Acylhydrolase superfamily protein
GH_D05G1373	0.0156123	1.14784	6.21233	5.997e-08	UP	AT2G02650.1	Ribonuclease H-like superfamily protein
GH_D05G1380	1.91492	94.3739	5.66142	1.74181e-25	UP	AT1G17620.1	Late embryogenesis abundant (LEA) hydroxyproline-rich glycoprotein family
GH_D05G1382	8.6042	35.4874	2.0919	3.52404e-07	UP	AT1G72970.1	Glucose-methanol-choline (GMC) oxidoreductase family protein
GH_D05G1493	11.5423	34.1371	1.61365	0.0176449	UP	AT1G30360.1	Early-responsive to dehydration stress protein (ERD4)
GH_D05G1502	0.0974697	3.55864	5.18846	0.00266863	UP	AT1G72280.1	endoplasmic reticulum oxidoreductins 1
GH_D05G1531	13.5922	34.7732	1.40302	0.0017138	UP	AT5G46290.1	3-ketoacyl-acyl carrier protein synthase I
GH_D05G1558	0.019223	1.24447	5.96564	2.81874e-16	UP	AT1G78580.1	trehalose-6-phosphate synthase
GH_D05G1560	4.48868	36.9727	3.08817	0.0324008	UP	AT1G29670.1	GDSL-like Lipase/Acylhydrolase superfamily protein
GH_D05G1569	15.8968	41.4495	1.44041	0.00358266	UP	AT5G45750.1	RAB GTPase homolog A1C
GH_D05G1575	3.69936	20.5087	2.51858	8.88638e-10	UP	AT4G18760.1	receptor like protein 51
GH_D05G1607	0.186072	3.12323	4.07725	0.0253617	UP	AT2G33990.1	IQ-domain 9
GH_D05G1619	1.00209	4.24696	2.12984	6.6143e-05	UP	AT1G28510.1	Optic atrophy 3 protein (OPA3)
GH_D05G1627	2.52468	9.53959	1.96485	0.000696998	UP	AT2G20560.1	DNAJ heat shock family protein
GH_D05G1629	99.918	3797.12	5.29497	3.19691e-18	UP	AT2G33850.1	unknown protein; FUNCTIONS IN: molecular_function unknown; INVOLVED IN: biological_process unknown; LOCATED IN: endomembrane system; EXPRESSED IN: 17 plant structures; EXPRESSED DURING: 9 growth stages; BEST Arabidopsis thaliana protein match is: unknown protein (TAIR:AT1G28400.1); Has 3053 Blast hits to 2119 proteins in 133 species: Archae - 6; Bacteria - 52; Metazoa - 135; Fungi - 96; Plants - …
GH_D05G1636	0.156208	3.28998	4.39094	0.012695	UP	AT2G44350.1	Citrate synthase family protein
GH_D05G1683	5.85932	15.4758	1.45159	1.78215e-10	UP	AT4G21570.1	Protein of unknown function (DUF300)
GH_D05G1685	0.876768	10.6347	3.64683	9.35519e-06	UP	AT1G61260.1	Protein of unknown function (DUF761)
[truncated: 2,628 more rows]

## Sheet: EZ60_10D_VS_5D
Table S5-2. The differentially expressed genes (DEGs) EZ60_10D_VS_5D UP:2162 DOWN:1643 TOTAL:3805
Gene_ID	FPKM_EZ60_5D	FPKM_EZ60_10D	Log2FC	FDE	UP or DOWN	At_ID	Annotation
GH_A01G0022	516.536	1655.46	1.95817	0.0316456	UP	AT2G16850.1	plasma membrane intrinsic protein 2;8
GH_A01G0032	1.33675	3.70687	1.73202	0.000376291	UP	AT3G19000.1	2-oxoglutarate (2OG) and Fe(II)-dependent oxygenase superfamily protein
GH_A01G0034	3.31465	8.11298	1.56206	0.0019091	UP	AT2G16600.1	rotamase CYP 3
GH_A01G0060	0.005825	1.7724	8.19753	0.00184555	UP	AT3G19000.1	2-oxoglutarate (2OG) and Fe(II)-dependent oxygenase superfamily protein
GH_A01G0069	1.43111	2.5207	1.05598	0.0214651	UP	AT2G15695.1	Protein of unknown function DUF829, transmembrane 53
GH_A01G0075	9.99492	17.9435	1.11483	7.83086e-06	UP	AT3G19240.1	Vacuolar import/degradation, Vid27-related protein
GH_A01G0248	3.56532	6.55777	1.14787	0.000244918	UP	AT4G14500.1	Polyketide cyclase/dehydrase and lipid transport superfamily protein
GH_A01G0254	91.0001	301.632	2.00465	1.8042e-05	UP	AT4G14440.1	3-hydroxyacyl-CoA dehydratase 1
GH_A01G0258	60.8707	125.391	1.31816	7.27459e-05	UP	AT4G27090.1	Ribosomal protein L14
GH_A01G0281	56.6062	120.873	1.3732	0.00658705	UP	AT4G15800.1	ralf-like 33
GH_A01G0285	1.16396	12.9109	3.73531	1.99782e-09	UP	AT3G16720.1	TOXICOS EN LEVADURA 2
GH_A01G0295	0.164201	0.715063	2.34942	0.0178628	UP	AT2G47480.1	Protein of unknown function (DUF3511)
GH_A01G0346	0.133921	1.60414	3.94092	0.0470873	UP	AT3G12940.1	2-oxoglutarate (2OG) and Fe(II)-dependent oxygenase superfamily protein
GH_A01G0361	826.187	1793.14	1.39173	0.000214766	UP	AT1G17200.1	Uncharacterised protein family (UPF0497)
GH_A01G0362	29.1343	60.4093	1.3264	8.41864e-06	UP	AT4G09650.1	ATP synthase delta-subunit gene
GH_A01G0423	0.564865	1.75468	1.88357	0.0142021	UP	AT2G04340.1	unknown protein; Has 24 Blast hits to 24 proteins in 10 species: Archae - 0; Bacteria - 0; Metazoa - 0; Fungi - 0; Plants - 24; Viruses - 0; Other Eukaryotes - 0 (source: NCBI BLink).
GH_A01G0478	0.490704	1.33655	1.72489	0.00568602	UP	AT5G38260.1	Protein kinase superfamily protein
GH_A01G0499	105.454	180.36	1.03934	0.0015947	UP	AT2G42680.1	multiprotein bridging factor 1A
GH_A01G0523	19.7189	42.422	1.36507	5.04992e-08	UP	AT1G53280.1	Class I glutamine amidotransferase-like superfamily protein
GH_A01G0524	0	2.4903	21.1499	1.16272e-20	UP	AT1G12740.1	cytochrome P450, family 87, subfamily A, polypeptide 2
GH_A01G0526	0.005923	3.83457	9.57548	4.81937e-09	UP	AT1G53270.1	ABC-2 type transporter family protein
GH_A01G0527	5.79819	10.84	1.18044	0.000207723	UP	AT3G15000.1	cobalt ion binding
GH_A01G0528	0.0679433	1.06102	4.20532	0.000234073	UP
GH_A01G0529	0.029665	0.507778	3.98753	0.0296635	UP
GH_A01G0634	7.38094	61.6386	3.32195	0.000818743	UP	AT4G27450.1	Aluminium induced protein with YGL and LRDR motifs
GH_A01G0643	0.327442	1.37055	2.33752	0.000325663	UP	AT4G27420.1	ABC-2 type transporter family protein
GH_A01G0646	1.01215	9.15172	3.43456	4.41708e-09	UP	AT3G15518.1	unknown protein; FUNCTIONS IN: molecular_function unknown; INVOLVED IN: biological_process unknown; LOCATED IN: cellular_component unknown; Has 30201 Blast hits to 17322 proteins in 780 species: Archae - 12; Bacteria - 1396; Metazoa - 17338; Fungi - 3422; Plants - 5037; Viruses - 0; Other Eukaryotes - 2996 (source: NCBI BLink).
GH_A01G0668	0.312319	2.81188	3.38162	0.00351309	UP	AT5G54110.1	membrane-associated mannitol-induced
GH_A01G0835	6.46664	27.0472	2.33814	0.000195945	UP	AT5G55560.1	Protein kinase superfamily protein
GH_A01G0883	24.0361	75.8008	1.93465	7.71395e-05	UP	AT5G55850.3	RPM1-interacting protein 4 (RIN4) family protein
GH_A01G0960	0.0968477	1.34698	3.94243	1.41351e-05	UP	AT5G51510.1	unknown protein; CONTAINS InterPro DOMAIN/s: Protein of unknown function DUF1352 (InterPro:IPR009787); Has 30201 Blast hits to 17322 proteins in 780 species: Archae - 12; Bacteria - 1396; Metazoa - 17338; Fungi - 3422; Plants - 5037; Viruses - 0; Other Eukaryotes - 2996 (source: NCBI BLink).
GH_A01G0975	0.671207	10.0727	4.19444	0.00704334	UP	AT3G12670.1	CTP synthase family protein
GH_A01G0987	0.379506	1.87578	2.55578	0.031746	UP	AT1G21010.1	unknown protein; FUNCTIONS IN: molecular_function unknown; INVOLVED IN: N-terminal protein myristoylation; LOCATED IN: cellular_component unknown; EXPRESSED IN: 24 plant structures; EXPRESSED DURING: 14 growth stages; BEST Arabidopsis thaliana protein match is: unknown protein (TAIR:AT1G76600.1); Has 206 Blast hits to 206 proteins in 13 species: Archae - 0; Bacteria - 0; Metazoa - 0; Fungi - 0; P…
GH_A01G0998	1.74236	5.44932	1.89605	0.00010322	UP	AT1G20823.1	RING/U-box superfamily protein
GH_A01G1025	0.470431	1.50647	1.94371	0.00276551	UP	AT5G42340.1	Plant U-Box 15
GH_A01G1042	0.655918	6.42121	3.51876	6.00718e-07	UP	AT5G42290.1	transcription activator-related
GH_A01G1052	16.8902	84.4536	2.56644	0.0286763	UP	AT1G20450.1	Dehydrin family protein
GH_A01G1061	8.30029	17.3886	1.28989	0.00222977	UP	AT4G35750.1	SEC14 cytosolic factor family protein / phosphoglyceride transfer family protein
GH_A01G1126	22.4079	210.281	3.49244	8.3845e-18	UP	AT1G75280.1	NmrA-like negative transcriptional regulator family protein
GH_A01G1129	4.25734	34.0772	3.24918	7.15595e-05	UP	AT1G19530.1	unknown protein; FUNCTIONS IN: molecular_function unknown; INVOLVED IN: N-terminal protein myristoylation, anaerobic respiration; LOCATED IN: cellular_component unknown; EXPRESSED IN: leaf apex, inflorescence meristem, hypocotyl, root, flower; EXPRESSED DURING: petal differentiation and expansion stage; Has 47 Blast hits to 47 proteins in 13 species: Archae - 0; Bacteria - 0; Metazoa - 0; Fungi -…
GH_A01G1180	7.9665	35.0358	2.40078	3.86297e-05	UP	AT5G42890.1	sterol carrier protein 2
GH_A01G1187	40.9462	89.9544	1.40916	0.00126363	UP	AT1G47200.1	WPP domain protein 2
GH_A01G1242	0	1.76149	10.3737	1.7799e-07	UP	AT4G24510.1	HXXXD-type acyl-transferase family protein
GH_A01G1253	0.86216	3.60152	2.38153	0.0104386	UP	AT1G35780.1	unknown protein; BEST Arabidopsis thaliana protein match is: unknown protein (TAIR:AT1G78150.2); Has 145 Blast hits to 144 proteins in 16 species: Archae - 0; Bacteria - 0; Metazoa - 0; Fungi - 0; Plants - 145; Viruses - 0; Other Eukaryotes - 0 (source: NCBI BLink).
GH_A01G1298	0.256593	3.75758	4.11679	2.45178e-08	UP	AT5G65550.1	UDP-Glycosyltransferase superfamily protein
GH_A01G1310	27.8066	60.4588	1.40335	0.0394677	UP	AT3G10525.1	LOSS OF GIANT CELLS FROM ORGANS
GH_A01G1337	32.4765	74.3431	1.47713	0.00109404	UP
GH_A01G1357	0.0893547	0.614369	2.98844	0.008032	UP	AT5G06710.1	homeobox from Arabidopsis thaliana
GH_A01G1435	0.0147837	0.547519	5.39023	2.21133e-05	UP	AT2G37010.1	non-intrinsic ABC protein 12
GH_A01G1449	0.416135	2.07158	2.55984	0.00532836	UP	AT5G40240.1	nodulin MtN21 /EamA-like transporter family protein
GH_A01G1455	0.270832	5.60644	4.60766	0.00287497	UP	AT5G05010.2	clathrin adaptor complexes medium subunit family protein
GH_A01G1586	0.426571	3.35038	3.22733	0.0298402	UP	AT1G14870.1	PLANT CADMIUM RESISTANCE 2
GH_A01G1599	7.8749	60.2656	3.20003	0.000310947	UP	AT2G01660.1	plasmodesmata-located protein 6
GH_A01G1629	9.01098	281.281	5.16801	2.93774e-15	UP	AT1G70830.5	MLP-like protein 28
GH_A01G1661	0.0416987	1.0016	4.69809	0.00180596	UP	AT1G27290.2	unknown protein; FUNCTIONS IN: molecular_function unknown; INVOLVED IN: biological_process unknown; EXPRESSED IN: 25 plant structures; EXPRESSED DURING: 15 growth stages; Has 44 Blast hits to 44 proteins in 12 species: Archae - 0; Bacteria - 0; Metazoa - 0; Fungi - 0; Plants - 44; Viruses - 0; Other Eukaryotes - 0 (source: NCBI BLink).
GH_A01G1686	0.281433	0.8512	1.86933	0.00285	UP	AT3G27320.2	alpha/beta-Hydrolases superfamily protein
GH_A01G1762	94.644	705.074	3.17316	3.42335e-09	UP	AT2G21140.1	proline-rich protein 2
GH_A01G1819	0.073808	0.667617	3.40899	0.0380725	UP	AT4G38520.2	Protein phosphatase 2C family protein
GH_A01G1830	2.68438	5.13166	1.1878	0.00622865	UP	AT4G35140.1	Transducin/WD40 repeat-like superfamily protein
GH_A01G1937	17.1985	34.7762	1.28923	0.00507142	UP	AT5G64510.1	unknown protein; FUNCTIONS IN: molecular_function unknown; INVOLVED IN: biological_process unknown; LOCATED IN: endomembrane system; EXPRESSED IN: 17 plant structures; EXPRESSED DURING: 10 growth stages; Has 35333 Blast hits to 34131 proteins in 2444 species: Archae - 798; Bacteria - 22429; Metazoa - 974; Fungi - 991; Plants - 531; Viruses - 0; Other Eukaryotes - 9610 (source: NCBI BLink).
GH_A01G1967	11.0391	25.7754	1.49108	0.000214869	UP	AT1G49430.1	long-chain acyl-CoA synthetase 2
GH_A01G2022	0	1.1534	20.5167	5.67435e-14	UP	AT1G53710.2	Calcineurin-like metallo-phosphoesterase superfamily protein
GH_A01G2041	0.188426	1.05937	2.83235	0.047	UP	AT1G44820.1	Peptidase M20/M25/M40 family protein
GH_A01G2043	2.42284	4.35481	1.07393	0.031607	UP	AT1G44770.1	unknown protein; BEST Arabidopsis thaliana protein match is: unknown protein (TAIR:AT5G49710.3); Has 81 Blast hits to 81 proteins in 17 species: Archae - 0; Bacteria - 0; Metazoa - 0; Fungi - 0; Plants - 81; Viruses - 0; Other Eukaryotes - 0 (source: NCBI BLink).
GH_A01G2052	9.11235	15.7936	1.06453	0.0180656	UP	AT5G54160.1	O-methyltransferase 1
GH_A01G2053	0.0780907	1.20607	4.1713	0.00412696	UP	AT1G76340.1	golgi nucleotide sugar transporter 3
GH_A01G2094	2.52961	7.82349	1.88942	5.58621e-06	UP
GH_A01G2113	0.425315	13.7151	5.25349	0.000173911	UP	AT2G41290.1	strictosidine synthase-like 2
GH_A01G2144	6.1661	10.5846	1.04395	0.00087132	UP	AT1G76730.1	NagB/RpiA/CoA transferase-like superfamily protein
GH_A01G2196	5.79061	39.9917	3.02727	0.000692867	UP	AT3G11660.1	NDR1/HIN1-like 1
GH_A01G2204	99.3461	167.066	1.01805	2.81684e-05	UP	AT3G52560.1	ubiquitin E2 variant 1D-4
GH_A01G2205	0.192105	33.7018	7.57754	8.51865e-08	UP	AT3G11600.1	unknown protein; FUNCTIONS IN: molecular_function unknown; INVOLVED IN: response to karrikin; EXPRESSED IN: 21 plant structures; EXPRESSED DURING: 12 growth stages; BEST Arabidopsis thaliana protein match is: unknown protein (TAIR:AT5G06270.1); Has 171 Blast hits to 171 proteins in 15 species: Archae - 0; Bacteria - 0; Metazoa - 0; Fungi - 0; Plants - 171; Viruses - 0; Other Eukaryotes - 0 (sourc…
GH_A01G2259	27.0743	70.9964	1.66125	0.00185688	UP	AT2G27770.1	Plant protein of unknown function (DUF868)
GH_A01G2320	7.82317	27.5247	2.09852	0.0162592	UP	AT2G37170.1	plasma membrane intrinsic protein 2
GH_A01G2329	46.0523	84.2339	1.14273	0.000497233	UP	AT2G37110.1	PLAC8 family protein
GH_A01G2351	4.59042	8.6371	1.18133	0.0084138	UP	AT3G53490.1	unknown protein; FUNCTIONS IN: molecular_function unknown; INVOLVED IN: biological_process unknown; LOCATED IN: endomembrane system; BEST Arabidopsis thaliana protein match is: unknown protein (TAIR:AT5G02720.1); Has 70 Blast hits to 70 proteins in 13 species: Archae - 0; Bacteria - 0; Metazoa - 0; Fungi - 0; Plants - 70; Viruses - 0; Other Eukaryotes - 0 (source: NCBI BLink).
GH_A01G2403	769.869	2057.71	1.69178	1.81888e-05	UP	AT3G09390.1	metallothionein 2A
GH_A01G2451	114.793	271.94	1.51653	0.0045112	UP	AT2G30060.1	Pleckstrin homology (PH) domain superfamily protein
GH_A01G2473	7.93336	25.2306	1.94537	2.39912e-08	UP	AT3G51790.1	transmembrane protein G1P-related 1
GH_A01G2483	0	2.21398	9.40454	0.0411761	UP	AT5G37070.1	Protein of unknown function, DUF538
GH_A02G0059	0.0516117	28.0775	9.28845	0.00321494	UP	AT3G03080.1	Zinc-binding dehydrogenase family protein
GH_A02G0116	0.785933	1.54413	1.24454	0.0352184	UP	AT4G30700.1	Pentatricopeptide repeat (PPR) superfamily protein
GH_A02G0137	0.0924013	0.624922	2.93641	0.0073438	UP	AT1G05990.1	EF hand calcium-binding protein family
GH_A02G0244	10.6736	17.9553	1.0342	0.0488445	UP	AT3G25040.1	endoplasmic reticulum retention defective 2B
GH_A02G0316	0.136331	0.877562	2.84312	0.0341728	UP	AT5G19140.1	Aluminium induced protein with YGL and LRDR motifs
GH_A02G0325	0.601054	19.0804	5.2001	3.1201e-10	UP	AT3G06145.1	unknown protein; Has 15 Blast hits to 15 proteins in 7 species: Archae - 0; Bacteria - 0; Metazoa - 0; Fungi - 0; Plants - 15; Viruses - 0; Other Eukaryotes - 0 (source: NCBI BLink).
GH_A02G0345	1.13679	42.3612	5.50025	2.16744e-09	UP	AT4G10250.1	HSP20-like chaperones superfamily protein
GH_A02G0350	0.00563167	15.6405	11.5429	1.36929e-12	UP	AT3G22600.1	Bifunctional inhibitor/lipid-transfer protein/seed storage 2S albumin superfamily protein
GH_A02G0361	34.0669	65.1995	1.20337	0.00306027	UP	AT4G14710.5	RmlC-like cupins superfamily protein
GH_A02G0396	0.070118	0.509303	3.04179	0.0454174	UP	AT1G06620.1	2-oxoglutarate (2OG) and Fe(II)-dependent oxygenase superfamily protein
GH_A02G0410	2043.34	4885.44	1.55158	0.00908039	UP	AT3G22142.1	Bifunctional inhibitor/lipid-transfer protein/seed storage 2S albumin superfamily protein
GH_A02G0464	2.7528	5.64735	1.28442	0.00399745	UP	AT4G13510.1	ammonium transporter 1;1
GH_A02G0466	12.8065	21.5432	1.00449	0.00236817	UP	AT4G13520.1	small acidic protein 1
GH_A02G0526	0.293841	0.64741	1.41017	0.0116113	UP	AT3G16785.1	phospholipase D P1
GH_A02G0587	0.040819	2.18579	5.86011	1.88011e-09	UP	AT3G12410.1	Polynucleotidyl transferase, ribonuclease H-like superfamily protein
GH_A02G0719	0	1.24376	17.8601	0.00122957	UP
GH_A02G0738	6.5765	12.5346	1.19181	6.11352e-05	UP	AT1G43890.3	RAB GTPASE HOMOLOG B18
GH_A02G0787	1.88523	3.21498	1.02247	0.046317	UP	AT1G44130.1	Eukaryotic aspartyl protease family protein
GH_A02G0788	1.17661	8.99359	3.21591	7.22225e-05	UP	AT1G44130.1	Eukaryotic aspartyl protease family protein
GH_A02G0817	1.34884	6.69267	2.56003	0.000332483	UP	AT1G22030.1	CONTAINS InterPro DOMAIN/s: Protein BYPASS related (InterPro:IPR008511); BEST Arabidopsis thaliana protein match is: unknown protein (TAIR:AT1G77855.1); Has 99 Blast hits to 99 proteins in 17 species: Archae - 0; Bacteria - 0; Metazoa - 3; Fungi - 0; Plants - 96; Viruses - 0; Other Eukaryotes - 0 (source: NCBI BLink).
GH_A02G0838	0.10585	2.28913	4.69121	2.88865e-05	UP	AT1G72200.1	RING/U-box superfamily protein
GH_A02G0839	5.53933	9.81105	1.09991	0.0071432	UP	AT1G28200.1	FH interacting protein 1
GH_A02G0879	3.08663	12.3461	2.2558	5.81463e-08	UP	AT4G10810.1	unknown protein; FUNCTIONS IN: molecular_function unknown; INVOLVED IN: biological_process unknown; LOCATED IN: chloroplast; EXPRESSED IN: 23 plant structures; EXPRESSED DURING: 15 growth stages; BEST Arabidopsis thaliana protein match is: unknown protein (TAIR:AT4G24026.1); Has 1807 Blast hits to 1807 proteins in 277 species: Archae - 0; Bacteria - 0; Metazoa - 736; Fungi - 347; Plants - 385; Vi…
GH_A02G0893	0.176783	7.27654	5.57159	0.000199534	UP	AT1G49890.1	Family of unknown function (DUF566)
GH_A02G0894	9.41381	23.3255	1.57876	0.0170369	UP	AT5G43150.1	unknown protein; FUNCTIONS IN: molecular_function unknown; INVOLVED IN: biological_process unknown; LOCATED IN: mitochondrion; EXPRESSED IN: 22 plant structures; EXPRESSED DURING: 13 growth stages; Has 1807 Blast hits to 1807 proteins in 277 species: Archae - 0; Bacteria - 0; Metazoa - 736; Fungi - 347; Plants - 385; Viruses - 0; Other Eukaryotes - 339 (source: NCBI BLink).
GH_A02G0967	7.15564	19.5769	1.72127	0.00700538	UP	AT1G75820.1	Leucine-rich receptor-like protein kinase family protein
GH_A02G1096	0.402311	9.73248	4.8478	8.45488e-06	UP	AT2G46770.1	NAC (No Apical Meristem) domain transcriptional regulator superfamily protein
GH_A02G1160	0.0996923	0.793288	3.08812	0.0066935	UP	AT4G23690.1	Disease resistance-responsive (dirigent-like protein) family protein
GH_A02G1172	18.1793	70.7305	2.23447	6.78014e-09	UP	AT1G64065.1	Late embryogenesis abundant (LEA) hydroxyproline-rich glycoprotein family
GH_A02G1204	2.73458	6.20578	1.45492	5.13314e-05	UP	AT1G21840.1	urease accessory protein F
GH_A02G1214	0.997711	15.0784	4.1907	1.10129e-05	UP	AT1G21390.1	embryo defective 2170
GH_A02G1231	0.187552	2.16407	3.74555	0.0273346	UP	AT1G77330.1	2-oxoglutarate (2OG) and Fe(II)-dependent oxygenase superfamily protein
GH_A02G1275	0.697059	1.62456	1.47317	0.00283854	UP	AT1G80160.1	Lactoylglutathione lyase / glyoxalase I family protein
GH_A02G1372	4.01784	9.61482	1.53277	0.00215987	UP	AT2G19480.3	nucleosome assembly protein 1;2
GH_A02G1411	0.141932	0.630012	2.2992	0.00248246	UP	AT5G11590.1	Integrase-type DNA-binding superfamily protein
GH_A02G1415	2.98606	11.1792	2.10024	0.0299673	UP	AT3G16240.1	delta tonoplast integral protein
GH_A02G1427	1.07338	5.02076	2.50065	0.00517284	UP	AT1G52240.2	RHO guanyl-nucleotide exchange factor 11
GH_A02G1444	0.138371	1.08709	3.1785	0.00810372	UP	AT1G80000.2	CASC3/Barentsz eIF4AIII binding
GH_A02G1489	0.553153	5.18281	3.49045	0.00333013	UP	AT1G21460.1	Nodulin MtN3 family protein
GH_A02G1495	52.9868	382.545	3.13079	1.7594e-06	UP	AT4G25980.1	Peroxidase superfamily protein
GH_A02G1529	1.75304	3.85469	1.41168	0.0225532	UP	AT4G39970.1	Haloacid dehalogenase-like hydrolase (HAD) superfamily protein
GH_A02G1583	19.6824	68.1421	2.07282	3.21085e-06	UP	AT1G15100.1	RING-H2 finger A2A
GH_A02G1584	0.185963	11.2864	6.02243	0.00370328	UP	AT5G65207.1	unknown protein; BEST Arabidopsis thaliana protein match is: unknown protein (TAIR:AT5G10040.1); Has 30201 Blast hits to 17322 proteins in 780 species: Archae - 12; Bacteria - 1396; Metazoa - 17338; Fungi - 3422; Plants - 5037; Viruses - 0; Other Eukaryotes - 2996 (source: NCBI BLink).
GH_A02G1585	1.52107	40.678	4.94747	9.06207e-05	UP	AT5G65207.1	unknown protein; BEST Arabidopsis thaliana protein match is: unknown protein (TAIR:AT5G10040.1); Has 30201 Blast hits to 17322 proteins in 780 species: Archae - 12; Bacteria - 1396; Metazoa - 17338; Fungi - 3422; Plants - 5037; Viruses - 0; Other Eukaryotes - 2996 (source: NCBI BLink).
GH_A02G1598	13.1666	34.4012	1.6659	0.00349738	UP	AT2G21970.1	stress enhanced protein 2
GH_A02G1666	2.47649	10.1623	2.31267	0.00894735	UP	AT3G02970.1	EXORDIUM like 6
GH_A02G1688	0.681888	1.17965	1.02682	0.00897797	UP	AT4G39870.2	TLD-domain containing nucleolar protein
GH_A02G1691	4.94484	14.0217	1.78312	1.74227e-06	UP	AT4G39840.1	unknown protein; FUNCTIONS IN: molecular_function unknown; INVOLVED IN: biological_process unknown; LOCATED IN: endomembrane system; EXPRESSED IN: 23 plant structures; EXPRESSED DURING: 13 growth stages; Has 20719 Blast hits to 6096 proteins in 607 species: Archae - 22; Bacteria - 3243; Metazoa - 4364; Fungi - 2270; Plants - 237; Viruses - 128; Other Eukaryotes - 10455 (source: NCBI BLink).
GH_A02G1773	2.14163	15.2554	3.1076	1.91298e-06	UP	AT4G37650.1	GRAS family transcription factor
GH_A02G1779	2.19486	10.3726	2.51774	0.0145153	UP	AT5G67480.1	BTB and TAZ domain protein 4
GH_A02G1788	5.04972	10.3179	1.29805	3.48015e-06	UP	AT4G37480.1	Chaperone DnaJ-domain superfamily protein
GH_A02G1796	9.49378	16.8841	1.09368	0.0276226	UP	AT2G23150.1	natural resistance-associated macrophage protein 3
GH_A02G1813	3.75472	10.2656	1.71709	0.000480258	UP	AT4G36910.1	Cystathionine beta-synthase (CBS) family protein
GH_A02G1822	0.266972	0.910049	1.97986	0.0052524	UP	AT5G67020.1	unknown protein; BEST Arabidopsis thaliana protein match is: unknown protein (TAIR:AT3G50340.1); Has 1807 Blast hits to 1807 proteins in 277 species: Archae - 0; Bacteria - 0; Metazoa - 736; Fungi - 347; Plants - 385; Viruses - 0; Other Eukaryotes - 339 (source: NCBI BLink).
GH_A02G1937	2.40753	4.1432	1.05668	0.0181198	UP	AT5G17760.1	P-loop containing nucleoside triphosphate hydrolases superfamily protein
GH_A02G1947	0.0704207	1.12523	4.22527	0.035389	UP	AT4G36380.1	Cytochrome P450 superfamily protein
GH_A02G1952	28.1072	53.3429	1.19388	0.00113585	UP	AT4G36250.1	aldehyde dehydrogenase 3F1
GH_A02G1961	29.969	54.6615	1.14401	0.0021416	UP	AT1G19910.1	ATPase, F0/V0 complex, subunit C protein
GH_A02G2006	1.89846	3.6809	1.20598	0.000477744	UP	AT4G35840.1	RING/U-box superfamily protein
GH_A02G2011	1.04909	2.09101	1.24188	0.0247526	UP	AT1G76070.1	unknown protein; FUNCTIONS IN: molecular_function unknown; INVOLVED IN: biological_process unknown; LOCATED IN: plasma membrane; EXPRESSED IN: 8 plant structures; EXPRESSED DURING: LP.04 four leaves visible, 4 anthesis, petal differentiation and expansion stage; BEST Arabidopsis thaliana protein match is: unknown protein (TAIR:AT1G20310.1); Has 66 Blast hits to 66 proteins in 15 species: Archae -…
GH_A03G0083	0.497416	2.43717	2.53708	0.010831	UP	AT2G35190.1	novel plant snare 11
GH_A03G0133	4.50745	14.1586	1.91482	0.00534778	UP	AT4G16563.1	Eukaryotic aspartyl protease family protein
GH_A03G0148	0.198293	0.710507	2.06802	0.00686512	UP	AT4G22600.1	unknown protein; Has 26 Blast hits to 26 proteins in 8 species: Archae - 0; Bacteria - 0; Metazoa - 0; Fungi - 0; Plants - 26; Viruses - 0; Other Eukaryotes - 0 (source: NCBI BLink).
GH_A03G0165	3.76502	9.35975	1.59469	0.00400835	UP	AT1G12440.2	A20/AN1-like zinc finger family protein
GH_A03G0178	0.427431	2.21551	2.61734	0.0136201	UP	AT4G12060.1	Double Clp-N motif protein
GH_A03G0198	5.17943	13.5968	1.66059	0.00479436	UP	AT4G12320.1	cytochrome P450, family 706, subfamily A, polypeptide 6
GH_A03G0252	1.09784	3.42626	1.8658	0.0403931	UP
GH_A03G0281	13.9442	29.652	1.35313	0.00117041	UP	AT1G63800.1	ubiquitin-conjugating enzyme 5
GH_A03G0312	17.7793	40.3602	1.44311	0.000314789	UP	AT2G32080.2	purin-rich alpha 1
GH_A03G0322	1.37762	2.69477	1.19671	0.0287194	UP	AT5G58250.1	unknown protein; FUNCTIONS IN: molecular_function unknown; INVOLVED IN: biological_process unknown; LOCATED IN: thylakoid, chloroplast; EXPRESSED IN: 22 plant structures; EXPRESSED DURING: 14 growth stages; CONTAINS InterPro DOMAIN/s: Protein of unknown function DUF2488 (InterPro:IPR019616); Has 1807 Blast hits to 1807 proteins in 277 species: Archae - 0; Bacteria - 0; Metazoa - 736; Fungi - 347;…
GH_A03G0328	0.846441	3.69722	2.36073	0.000112791	UP	AT1G31930.3	extra-large GTP-binding protein 3
GH_A03G0331	69.402	139.254	1.28119	0.00167333	UP	AT2G30360.1	SOS3-interacting protein 4
GH_A03G0333	7.93704	13.6152	1.03535	0.0423069	UP	AT5G58375.1	Methyltransferase-related protein
GH_A03G0350	0	1.02795	20.7612	1.24541e-21	UP	AT2G38470.1	WRKY DNA-binding protein 33
GH_A03G0351	0.113128	2.1768	4.47192	0.0322539	UP	AT1G06980.1	unknown protein; FUNCTIONS IN: molecular_function unknown; INVOLVED IN: biological_process unknown; LOCATED IN: endomembrane system; EXPRESSED IN: sepal, male gametophyte, carpel; EXPRESSED DURING: 4 anthesis; BEST Arabidopsis thaliana protein match is: unknown protein (TAIR:AT2G30230.1); Has 159 Blast hits to 159 proteins in 13 species: Archae - 0; Bacteria - 0; Metazoa - 0; Fungi - 0; Plants - …
GH_A03G0362	14.1029	51.3714	2.13772	4.74877e-08	UP	AT1G07080.1	Thioredoxin superfamily protein
GH_A03G0382	2.25328	13.5424	2.84279	6.13537e-07	UP	AT3G16720.1	TOXICOS EN LEVADURA 2
GH_A03G0384	0	0.63345	16.8185	2.33467e-06	UP	AT1G07120.1	FUNCTIONS IN: molecular_function unknown; INVOLVED IN: biological_process unknown; LOCATED IN: chloroplast envelope; EXPRESSED IN: inflorescence meristem, petal, leaf whorl, flower; EXPRESSED DURING: 4 anthesis, petal differentiation and expansion stage; BEST Arabidopsis thaliana protein match is: Tetratricopeptide repeat (TPR)-like superfamily protein (TAIR:AT4G18570.1); Has 288 Blast hits to 26…
GH_A03G0432	0.413264	2.68963	2.9674	0.00299277	UP	AT2G28350.1	auxin response factor 10
GH_A03G0449	0.544371	2.36209	2.38179	0.0148927	UP	AT5G60580.3	RING/U-box superfamily protein
GH_A03G0455	1.07265	25.4748	4.83315	1.92498e-11	UP	AT5G23530.1	carboxyesterase 18
GH_A03G0477	44.0456	143.725	1.9777	0.000338171	UP	AT1G07400.1	HSP20-like chaperones superfamily protein
GH_A03G0482	8.52614	16.997	1.27671	0.0416948	UP	AT3G46290.1	hercules receptor kinase 1
GH_A03G0514	15.5547	39.5351	1.60663	0.00421586	UP	AT5G59300.1	ubiquitin carrier protein 7
GH_A03G0531	11.7936	27.171	1.47693	0.000449966	UP	AT3G46540.1	ENTH/VHS family protein
GH_A03G0533	0	0.602853	9.28442	0.000465297	UP	AT1G07620.1	GTP-binding protein Obg/CgtA
GH_A03G0544	69.5886	121.178	1.07542	0.0403088	UP	AT1G67730.1	beta-ketoacyl reductase 1
GH_A03G0590	29.7652	61.6633	1.32191	0.000119057	UP	AT2G26975.1	Ctr copper transporter family
GH_A03G0604	11.5734	43.2874	2.17717	3.30218e-07	UP	AT4G37300.1	maternal effect embryo arrest 59
GH_A03G0608	4.73529	15.2371	1.94616	3.04513e-16	UP	AT2G29590.1	Thioesterase superfamily protein
GH_A03G0626	0.10585	2.57269	4.81457	9.0165e-06	UP	AT2G29730.1	UDP-glucosyl transferase 71D1
GH_A03G0650	0.0447847	2.66409	6.07311	4.21279e-05	UP	AT4G24910.1	Protein of unknown function (DUF579)
GH_A03G0667	0.113381	1.30605	3.67775	0.00180322	UP	AT5G50710.1	unknown protein; BEST Arabidopsis thaliana protein match is: unknown protein (TAIR:AT5G50610.1); Has 30201 Blast hits to 17322 proteins in 780 species: Archae - 12; Bacteria - 1396; Metazoa - 17338; Fungi - 3422; Plants - 5037; Viruses - 0; Other Eukaryotes - 2996 (source: NCBI BLink).
GH_A03G0685	7.66125	20.6145	1.69346	1.49875e-05	UP	AT1G01630.1	Sec14p-like phosphatidylinositol transfer family protein
GH_A03G0704	0.0574947	1.16027	4.45188	0.000850649	UP	AT5G62360.1	Plant invertase/pectin methylesterase inhibitor superfamily protein
GH_A03G0817	95.9298	169.493	1.0885	1.02515e-05	UP	AT1G13950.1	eukaryotic elongation factor 5A-1
GH_A03G0911	102.081	203.391	1.27017	0.00522687	UP	AT5G23860.2	tubulin beta 8
GH_A03G0926	9.55682	20.6837	1.36975	8.93683e-05	UP	AT4G39230.1	NmrA-like negative transcriptional regulator family protein
GH_A03G0948	1.89511	5.85778	1.87195	2.29381e-08	UP	AT4G21740.1	unknown protein; BEST Arabidopsis thaliana protein match is: unknown protein (TAIR:AT1G30515.1); Has 20 Blast hits to 20 proteins in 4 species: Archae - 0; Bacteria - 0; Metazoa - 0; Fungi - 0; Plants - 20; Viruses - 0; Other Eukaryotes - 0 (source: NCBI BLink).
GH_A03G1011	0.292445	2.69014	3.48701	1.88763e-05	UP	AT3G51550.1	Malectin/receptor-like protein kinase family protein
GH_A03G1014	5.79799	20.8035	2.11226	0.000339265	UP	AT5G01970.1	unknown protein; BEST Arabidopsis thaliana protein match is: unknown protein (TAIR:AT1G30050.1); Has 240 Blast hits to 236 proteins in 72 species: Archae - 0; Bacteria - 15; Metazoa - 51; Fungi - 19; Plants - 119; Viruses - 0; Other Eukaryotes - 36 (source: NCBI BLink).
GH_A03G1033	2.68244	17.9113	3.01555	1.80875e-06	UP	AT1G17100.1	SOUL heme-binding family protein
GH_A03G1056	83.7819	146.522	1.08396	0.0476493	UP	AT1G17840.1	white-brown complex homolog protein 11
GH_A03G1127	25.8863	43.9004	1.03378	0.0147366	UP	AT1G13340.1	Regulator of Vps4 activity in the MVB pathway protein
GH_A03G1128	0.38233	1.20178	1.89104	0.0130738	UP	AT1G68590.1	Ribosomal protein PSRP-3/Ycf65
GH_A03G1263	0.094913	0.806494	3.37453	0.0121772	UP	AT3G25545.1	unknown protein; FUNCTIONS IN: molecular_function unknown; INVOLVED IN: biological_process unknown; LOCATED IN: cellular_component unknown; EXPRESSED IN: 23 plant structures; EXPRESSED DURING: 13 growth stages; Has 38 Blast hits to 38 proteins in 14 species: Archae - 0; Bacteria - 0; Metazoa - 0; Fungi - 0; Plants - 38; Viruses - 0; Other Eukaryotes - 0 (source: NCBI BLink).
GH_A03G1313	7.02478	36.3923	2.63891	1.06391e-17	UP	AT1G14720.1	xyloglucan endotransglucosylase/hydrolase 28
GH_A03G1324	0.512211	4.17735	3.25732	0.0370441	UP	AT2G02010.1	glutamate decarboxylase 4
GH_A03G1327	0.515212	1.16293	1.44042	0.0488854	UP	AT3G14470.1	NB-ARC domain-containing disease resistance protein
GH_A03G1338	0.312096	3.27823	3.51228	0.000509862	UP	AT3G48660.1	Protein of unknown function (DUF 3339)
GH_A03G1411	0.458422	15.3937	5.26522	4.18788e-06	UP	AT1G70840.1	MLP-like protein 31
GH_A03G1432	17.0161	72.7791	2.36423	8.44164e-05	UP	AT1G23040.1	hydroxyproline-rich glycoprotein family protein
GH_A03G1452	24.8286	45.0301	1.12818	0.0027438	UP	AT1G27330.1	Ribosome associated membrane protein RAMP4
GH_A03G1475	2.53252	6.27181	1.55423	2.65106e-05	UP	AT1G67400.1	ELMO/CED-12 family protein
GH_A03G1491	6.06273	12.9275	1.36215	0.0215516	UP	AT1G67620.1	Lojap-related protein
GH_A03G1496	0.0822903	1.39735	4.09312	0.0384308	UP	AT3G48140.1	B12D protein
GH_A03G1518	144.152	377.957	1.66829	0.020659	UP	AT1G67730.1	beta-ketoacyl reductase 1
GH_A03G1679	51.7159	217.437	2.35327	0.000976454	UP	AT1G68530.1	3-ketoacyl-CoA synthase 6
GH_A03G1683	0.20174	1.20538	2.66847	0.0277927	UP	AT3G25905.1	CLAVATA3/ESR-RELATED 27
GH_A03G1713	3.30981	5.59299	1.01544	0.0327824	UP	AT2G01220.2	Nucleotidylyl transferase superfamily protein
GH_A03G1715	0.06818	0.567121	3.23379	0.0130961	UP	AT1G68200.1	Zinc finger C-x8-C-x5-C-x3-H type family protein
GH_A03G1739	1.26454	11.6984	3.45871	7.6982e-06	UP	AT5G13190.1	CONTAINS InterPro DOMAIN/s: LPS-induced tumor necrosis factor alpha factor (InterPro:IPR006629); Has 30201 Blast hits to 17322 proteins in 780 species: Archae - 12; Bacteria - 1396; Metazoa - 17338; Fungi - 3422; Plants - 5037; Viruses - 0; Other Eukaryotes - 2996 (source: NCBI BLink).
GH_A03G1744	0	25.2151	13.3	6.54082e-17	UP	AT2G30500.2	Kinase interacting (KIP1-like) family protein
GH_A03G1806	0	1.07086	9.53599	6.09597e-07	UP	AT2G20760.1	Clathrin light chain protein
GH_A03G1815	0.723683	5.04265	2.99481	0.00882605	UP	AT4G35160.1	O-methyltransferase family protein
GH_A03G1834	1.51199	26.7691	4.3571	9.53509e-05	UP	AT4G10265.1	Wound-responsive family protein
GH_A03G1835	3.01105	35.5847	3.79063	0.00571849	UP	AT4G10265.1	Wound-responsive family protein
GH_A03G1837	0.223963	4.95001	4.58149	0.00574795	UP	AT4G10265.1	Wound-responsive family protein
GH_A03G1838	0.441728	15.7225	5.37386	0.0374387	UP	AT4G10265.1	Wound-responsive family protein
GH_A03G1849	1.19789	5.36329	2.44407	9.29205e-05	UP	AT2G19130.1	S-locus lectin protein kinase family protein
GH_A03G1974	7.94339	17.541	1.39358	6.43635e-06	UP	AT5G64130.1	cAMP-regulated phosphoprotein 19-related protein
GH_A03G1975	3.02889	6.36894	1.34354	0.000181098	UP	AT5G09390.1	CD2-binding protein-related
GH_A03G1979	3.27436	14.9279	2.45405	1.0354e-08	UP	AT5G64210.1	alternative oxidase 2
GH_A03G2010	0.023467	1.82859	6.3612	8.98711e-08	UP	AT5G09530.1	hydroxyproline-rich glycoprotein family protein
GH_A03G2071	12.2522	20.7056	1.03194	0.00477269	UP	AT2G14740.2	vaculolar sorting receptor 3
GH_A03G2080	8.26624	27.7758	2.00114	8.38916e-08	UP	AT2G23090.1	Uncharacterised protein family SERF
GH_A03G2203	0.137446	0.535812	2.10384	0.0315766	UP	AT4G34560.1	unknown protein; BEST Arabidopsis thaliana protein match is: unknown protein (TAIR:AT5G66440.1); Has 67 Blast hits to 66 proteins in 11 species: Archae - 0; Bacteria - 0; Metazoa - 0; Fungi - 0; Plants - 67; Viruses - 0; Other Eukaryotes - 0 (source: NCBI BLink).
GH_A03G2223	32.2607	81.816	1.61774	0.00617942	UP	AT4G39090.1	Papain family cysteine protease
GH_A03G2262	4.48595	8.42776	1.17757	0.00151168	UP	AT4G38810.2	Calcium-binding EF-hand family protein
GH_A03G2283	9.48853	37.2408	2.23361	7.75347e-06	UP	AT2G16700.1	actin depolymerizing factor 5
GH_A03G2305	0.14362	0.508593	2.05292	0.0495085	UP	AT2G17030.1	F-box family protein with a domain of unknown function (DUF295)
GH_A03G2371	1.82891	11.8768	2.92453	0.00584073	UP
GH_A03G2377	1.9948	5.54456	1.74477	0.00887026	UP	AT2G14520.1	CBS domain-containing protein with a domain of unknown function (DUF21)
GH_A03G2421	7.19497	13.318	1.13385	0.00145313	UP	AT1G09630.1	RAB GTPase 11C
GH_A03G2428	0.357325	0.957165	1.69523	1.64282e-05	UP	AT1G30450.2	cation-chloride co-transporter 1
GH_A03G2454	0.00249633	0.54053	7.61499	3.45193e-06	UP
GH_A04G0003	0.0517843	0.616097	3.66289	0.00638173	UP	AT3G59840.1	unknown protein; FUNCTIONS IN: molecular_function unknown; INVOLVED IN: biological_process unknown; LOCATED IN: chloroplast, chloroplast envelope; EXPRESSED IN: 23 plant structures; EXPRESSED DURING: 13 growth stages; Has 72 Blast hits to 72 proteins in 12 species: Archae - 0; Bacteria - 0; Metazoa - 0; Fungi - 0; Plants - 72; Viruses - 0; Other Eukaryotes - 0 (source: NCBI BLink).
GH_A04G0165	2.84942	27.3189	3.48264	0.00335526	UP	AT3G20395.1	RING/U-box superfamily protein
GH_A04G0173	2.39945	4.92865	1.29496	0.0136535	UP	AT1G28570.1	SGNH hydrolase-type esterase superfamily protein
GH_A04G0181	8.75156	18.794	1.37367	0.00755262	UP	AT3G20510.1	Transmembrane proteins 14C
GH_A04G0395	7.48574	14.2123	1.18654	6.38503e-10	UP	AT5G46020.1	CONTAINS InterPro DOMAIN/s: Casein kinase substrate, phosphoprotein PP28 (InterPro:IPR019380); Has 30201 Blast hits to 17322 proteins in 780 species: Archae - 12; Bacteria - 1396; Metazoa - 17338; Fungi - 3422; Plants - 5037; Viruses - 0; Other Eukaryotes - 2996 (source: NCBI BLink).
GH_A04G0415	0.140813	2.40667	4.2611	1.21677e-05	UP	AT1G17780.2	unknown protein; BEST Arabidopsis thaliana protein match is: unknown protein (TAIR:AT2G16575.1); Has 35333 Blast hits to 34131 proteins in 2444 species: Archae - 798; Bacteria - 22429; Metazoa - 974; Fungi - 991; Plants - 531; Viruses - 0; Other Eukaryotes - 9610 (source: NCBI BLink).
GH_A04G0483	1.8197	5.72328	1.93164	0.00349738	UP	AT1G53440.1	Leucine-rich repeat transmembrane protein kinase
GH_A04G0540	0.118911	0.832259	3.06291	0.00612269	UP	AT5G65060.1	K-box region and MADS-box transcription factor family protein
GH_A04G0550	0.139875	0.610673	2.32506	0.00215944	UP	AT1G18870.1	isochorismate synthase 2
GH_A04G0575	0.00697133	1.44561	7.02474	0.000764626	UP	AT1G80160.1	Lactoylglutathione lyase / glyoxalase I family protein
GH_A04G0591	0.979826	2.33976	1.5356	0.00125455	UP	AT3G10660.1	calmodulin-domain protein kinase cdpk isoform 2
GH_A04G0596	0.137331	1.14123	3.40461	0.00763173	UP	AT2G35840.3	Sucrose-6F-phosphate phosphohydrolase family protein
GH_A04G0658	0.405435	0.948627	1.47438	0.0221605	UP	AT3G12050.2	Aha1 domain-containing protein
GH_A04G0712	0.110883	2.10428	4.61518	0.000147526	UP	AT2G35940.3	BEL1-like homeodomain 1
GH_A04G0717	37.4183	70.1807	1.16343	0.00599106	UP	AT3G11660.1	NDR1/HIN1-like 1
GH_A04G0862	1.30532	16.8315	3.96443	3.2962e-05	UP	AT2G36660.1	poly(A) binding protein 7
GH_A04G0938	0.0389393	0.883419	4.61957	8.66856e-05	UP	AT2G42760.1	unknown protein; CONTAINS InterPro DOMAIN/s: Protein of unknown function DUF1685 (InterPro:IPR012881); Has 170 Blast hits to 164 proteins in 34 species: Archae - 0; Bacteria - 1; Metazoa - 26; Fungi - 10; Plants - 107; Viruses - 0; Other Eukaryotes - 26 (source: NCBI BLink).
GH_A04G1009	1.25904	8.97434	3.06179	1.30923e-09	UP	AT5G02420.1	unknown protein; Has 90 Blast hits to 90 proteins in 10 species: Archae - 0; Bacteria - 0; Metazoa - 0; Fungi - 0; Plants - 90; Viruses - 0; Other Eukaryotes - 0 (source: NCBI BLink).
GH_A04G1040	1.44678	3.97361	1.70082	0.00877506	UP	AT2G37770.2	NAD(P)-linked oxidoreductase superfamily protein
GH_A04G1070	6.62228	13.1913	1.25645	0.043543	UP	AT2G38000.1	chaperone protein dnaJ-related
GH_A04G1086	0.219972	2.55619	3.75567	0.015053	UP	AT2G38110.1	glycerol-3-phosphate acyltransferase 6
GH_A04G1100	0	1.21936	9.78022	1.34082e-07	UP	AT3G11210.1	SGNH hydrolase-type esterase superfamily protein
GH_A04G1142	3.82785	38.5661	3.60751	2.61157e-09	UP
GH_A04G1177	1.5364	14.5078	3.50736	4.23807e-08	UP	AT1G68300.1	Adenine nucleotide alpha hydrolases-like superfamily protein
GH_A04G1209	15.3752	77.9286	2.62121	0.00331564	UP	AT5G13170.1	senescence-associated gene 29
GH_A04G1249	2.13364	31.5575	4.16075	8.74682e-08	UP	AT4G03550.1	glucan synthase-like 5
GH_A04G1336	0.042749	0.573532	3.82142	0.0250378	UP	AT1G76490.1	hydroxy methylglutaryl CoA reductase 1
GH_A04G1362	1.15232	3.35678	1.80621	0.00135797	UP	AT3G11750.1	Dihydroneopterin aldolase
GH_A04G1375	67.7943	116.091	1.04538	0.00134624	UP	AT5G10360.1	Ribosomal protein S6e
GH_A04G1387	7.65941	13.889	1.11255	0.0091672	UP	AT2G15910.2	CSL zinc finger domain-containing protein
GH_A04G1412	996.163	2241.71	1.44146	0.0385639	UP	AT1G50010.1	tubulin alpha-2 chain
GH_A04G1418	2.10682	4.28389	1.25628	0.0079241	UP	AT1G10200.1	GATA type zinc finger transcription factor family protein
GH_A04G1442	0.230311	0.533662	1.50507	0.0422185	UP	AT3G55350.1	PIF / Ping-Pong family of plant transposases
GH_A04G1488	0.0632343	0.631992	3.52641	0.0347039	UP	AT4G34630.1	unknown protein; Has 30 Blast hits to 30 proteins in 10 species: Archae - 0; Bacteria - 2; Metazoa - 0; Fungi - 0; Plants - 24; Viruses - 0; Other Eukaryotes - 4 (source: NCBI BLink).
GH_A04G1571	0.232676	0.539691	1.48465	0.0112711	UP
GH_A04G1661	2.20095	5.23737	1.48396	0.00511827	UP	AT3G26140.1	Cellulase (glycosyl hydrolase family 5) protein
GH_A04G1662	0.589934	1.92599	1.92616	0.00142017	UP	AT1G13130.1	Cellulase (glycosyl hydrolase family 5) protein
GH_A04G1684	2.94925	13.8084	2.47542	5.60874e-09	UP	AT1G67360.1	Rubber elongation factor protein (REF)
GH_A04G1685	12.3387	35.8817	1.80253	0.000303296	UP	AT5G43260.1	chaperone protein dnaJ-related
GH_A04G1715	8.55465	15.7839	1.1471	0.00365644	UP	AT1G70670.1	Caleosin-related family protein
GH_A04G1774	0	0.512582	8.69498	1.02174e-06	UP	AT2G02720.1	Pectate lyase family protein
GH_A05G0052	145.256	779.099	2.7031	7.32984e-07	UP	AT4G25830.1	Uncharacterised protein family (UPF0497)
GH_A05G0094	11.1524	28.8115	1.63073	0.000200697	UP	AT2G34160.1	Alba DNA/RNA-binding protein
GH_A05G0119	2.22495	25.2521	3.78233	0.0155083	UP
GH_A05G0121	3.75989	12.6046	2.01305	1.57584e-08	UP	AT2G41040.1	S-adenosyl-L-methionine-dependent methyltransferases superfamily protein
GH_A05G0153	0.106578	2.4704	4.7646	7.74131e-07	UP	AT2G26580.2	plant-specific transcription factor YABBY family protein
GH_A05G0166	3.03357	6.12063	1.28971	0.00905828	UP	AT4G32390.1	Nucleotide-sugar transporter family protein
GH_A05G0174	0.0318283	0.847229	4.96084	0.0199541	UP	AT1G15400.2	unknown protein; FUNCTIONS IN: molecular_function unknown; INVOLVED IN: biological_process unknown; LOCATED IN: plasma membrane; EXPRESSED IN: 23 plant structures; EXPRESSED DURING: 13 growth stages; BEST Arabidopsis thaliana protein match is: unknown protein (TAIR:AT1G80180.1); Has 82 Blast hits to 82 proteins in 16 species: Archae - 0; Bacteria - 4; Metazoa - 0; Fungi - 0; Plants - 75; Viruses …
GH_A05G0181	3.08771	26.5147	3.32212	0.0450828	UP	AT5G25940.1	early nodulin-related
GH_A05G0182	6.00952	31.8845	2.64391	0.00640121	UP	AT5G25940.1	early nodulin-related
GH_A05G0230	0.778218	4.36469	2.73184	0.0006373	UP	AT5G53250.1	arabinogalactan protein 22
GH_A05G0269	84.1983	150.104	1.09062	0.00178688	UP	AT5G56600.1	profilin 3
GH_A05G0270	25.3532	324.001	3.9583	9.95714e-06	UP	AT2G19770.1	profilin 5
GH_A05G0271	7.57276	20.1805	1.69399	1.81839e-05	UP	AT4G29310.1	Protein of unknown function (DUF1005)
GH_A05G0273	3.81461	7.28301	1.1892	0.0306546	UP	AT5G56610.1	Phosphotyrosine protein phosphatases superfamily protein
GH_A05G0278	0.141968	1.59864	3.7222	0.00796972	UP	AT4G29190.1	Zinc finger C-x8-C-x5-C-x3-H type family protein
GH_A05G0336	2.04202	14.3418	3.05915	4.42121e-14	UP	AT5G20630.1	germin 3
GH_A05G0348	1.99454	3.54595	1.07204	0.0069916	UP	AT1G19170.1	Pectin lyase-like superfamily protein
GH_A05G0403	0.00658033	0.660255	6.61947	0.00572656	UP	AT5G12020.1	17.6 kDa class II heat shock protein
GH_A05G0404	72.7945	262.223	2.11996	0.00317461	UP	AT5G12020.1	17.6 kDa class II heat shock protein
GH_A05G0419	1.20294	4.88094	2.28823	0.00339269	UP	AT4G33050.3	calmodulin-binding family protein
GH_A05G0423	0.217205	5.3131	4.79326	0.000886098	UP	AT4G33030.1	sulfoquinovosyldiacylglycerol 1
GH_A05G0481	0.79679	3.17662	2.25961	0.000379782	UP	AT5G23340.1	RNI-like superfamily protein
GH_A05G0525	0.201625	1.2907	2.93013	3.75367e-05	UP	AT2G25180.1	response regulator 12
GH_A05G0530	5.1292	8.89465	1.06262	0.020238	UP	AT5G58060.1	SNARE-like superfamily protein
GH_A05G0540	0.829713	2.01153	1.52215	0.0377094	UP	AT2G24240.1	BTB/POZ domain with WD40/YVTN repeat-like protein
GH_A05G0602	9.42817	27.0446	1.77399	0.000584468	UP	AT5G10930.1	CBL-interacting protein kinase 5
GH_A05G0646	0.252616	6.74239	4.98561	3.02339e-06	UP	AT5G24910.1	cytochrome P450, family 714, subfamily A, polypeptide 1
GH_A05G0653	0.00451067	0.710534	7.50022	0.014001	UP	AT5G10690.1	pentatricopeptide (PPR) repeat-containing protein / CBS domain-containing protein
GH_A05G0690	0.601573	4.32134	3.10534	9.12187e-06	UP	AT1G07250.1	UDP-glucosyl transferase 71C4
GH_A05G0789	41.7131	70.8007	1.04075	0.000130964	UP	AT3G11780.1	MD-2-related lipid recognition domain-containing protein / ML domain-containing protein
GH_A05G0832	0.00932233	1.06447	6.19759	0.000213016	UP	AT3G52740.1	unknown protein; BEST Arabidopsis thaliana protein match is: unknown protein (TAIR:AT3G44450.1); Has 65 Blast hits to 65 proteins in 13 species: Archae - 0; Bacteria - 0; Metazoa - 0; Fungi - 0; Plants - 65; Viruses - 0; Other Eukaryotes - 0 (source: NCBI BLink).
GH_A05G0834	0	0.519859	19.7972	0.047072	UP	AT1G08320.3	bZIP transcription factor family protein
GH_A05G0874	1.1101	4.88532	2.41038	0.0141486	UP	AT2G28200.1	C2H2-type zinc finger family protein
GH_A05G0896	0.102064	0.954769	3.48344	0.00502536	UP	AT2G29890.2	villin-like 1
GH_A05G0899	0.0754043	5.84505	6.52887	4.55007e-07	UP	AT3G47570.1	Leucine-rich repeat protein kinase family protein
GH_A05G0913	0.66361	2.3496	2.06078	3.28075e-05	UP	AT2G29590.1	Thioesterase superfamily protein
GH_A05G0923	1.88095	70.2237	5.49841	1.8881e-06	UP	AT1G53540.1	HSP20-like chaperones superfamily protein
GH_A05G0924	0.057207	5.50245	6.59157	0.000511863	UP	AT1G07400.1	HSP20-like chaperones superfamily protein
GH_A05G0927	0.0703383	0.603304	3.11545	0.0210752	UP	AT3G46870.1	Pentatricopeptide repeat (PPR) superfamily protein
GH_A05G0929	7.64386	17.7497	1.48284	0.0350519	UP	AT1G07410.1	RAB GTPase homolog A2B
GH_A05G0973	7.9823	32.9614	2.29824	0.00104706	UP	AT5G02500.1	heat shock cognate protein 70-1
GH_A05G0976	2.51043	9.41115	2.18487	0.000225699	UP	AT5G59300.1	ubiquitin carrier protein 7
GH_A05G1038	0.867448	3.7674	2.35746	0.000924395	UP	AT2G28410.1	unknown protein; Has 18 Blast hits to 18 proteins in 5 species: Archae - 0; Bacteria - 0; Metazoa - 0; Fungi - 0; Plants - 18; Viruses - 0; Other Eukaryotes - 0 (source: NCBI BLink).
GH_A05G1039	0.456732	16.9159	5.40207	1.24306e-05	UP	AT5G60660.1	plasma membrane intrinsic protein 2;4
GH_A05G1083	0	2.65319	23.1967	0.0146891	UP	AT5G58320.2	Kinase interacting (KIP1-like) family protein
GH_A05G1117	8.68387	50.3813	2.82264	0.000112984	UP	AT2G31930.1	unknown protein; Has 35333 Blast hits to 34131 proteins in 2444 species: Archae - 798; Bacteria - 22429; Metazoa - 974; Fungi - 991; Plants - 531; Viruses - 0; Other Eukaryotes - 9610 (source: NCBI BLink).
GH_A05G1174	2.06781	12.2493	2.83982	3.72547e-06	UP	AT1G78990.1	HXXXD-type acyl-transferase family protein
GH_A05G1190	1.14688	6.85488	2.79087	0.0267037	UP	AT1G80920.1	Chaperone DnaJ-domain superfamily protein
GH_A05G1208	0.120402	1.41908	3.66546	0.00997492	UP	AT1G15910.1	XH/XS domain-containing protein
GH_A05G1224	0.45194	2.54191	2.66525	0.0019317	UP	AT5G11090.1	serine-rich protein-related
GH_A05G1242	35.2246	152.979	2.39324	7.98119e-07	UP	AT3G15890.1	Protein kinase superfamily protein
GH_A05G1258	5.32999	19.9319	2.15948	6.12062e-12	UP	AT3G15630.1	unknown protein; FUNCTIONS IN: molecular_function unknown; INVOLVED IN: biological_process unknown; LOCATED IN: chloroplast; EXPRESSED IN: 24 plant structures; EXPRESSED DURING: 15 growth stages; BEST Arabidopsis thaliana protein match is: unknown protein (TAIR:AT1G52720.1); Has 61 Blast hits to 61 proteins in 13 species: Archae - 0; Bacteria - 0; Metazoa - 0; Fungi - 0; Plants - 61; Viruses - 0;…
GH_A05G1300	0.181695	2.18626	3.85104	0.00748637	UP	AT3G16030.1	lectin protein kinase family protein
GH_A05G1313	0.153847	1.11813	3.20071	0.0112875	UP	AT1G79830.3	golgin candidate 5
GH_A05G1326	0.294051	2.94429	3.5334	0.00557911	UP	AT1G55490.2	chaperonin 60 beta
GH_A05G1341	0.445012	6.02669	4.03678	0.00069534	UP	AT1G52080.1	actin binding protein family
GH_A05G1349	26.1356	53.1773	1.29147	0.000368929	UP	AT1G17730.1	vacuolar protein sorting 46.1
GH_A05G1360	0.021004	0.976484	5.67618	2.79326e-05	UP	AT1G17710.1	Pyridoxal phosphate phosphatase-related protein
GH_A05G1365	0.322607	1.35542	2.35019	0.0409248	UP	AT1G55150.1	DEA(D/H)-box RNA helicase family protein
GH_A05G1377	0.20796	1.83083	3.28686	0.00617942	UP	AT3G13890.2	myb domain protein 26
GH_A05G1413	2.79254	10.3858	2.17455	0.0199847	UP	AT1G54120.1	unknown protein; BEST Arabidopsis thaliana protein match is: unknown protein (TAIR:AT3G14060.1); Has 23 Blast hits to 23 proteins in 7 species: Archae - 0; Bacteria - 0; Metazoa - 0; Fungi - 0; Plants - 23; Viruses - 0; Other Eukaryotes - 0 (source: NCBI BLink).
GH_A05G1420	3.29616	5.50267	1.00846	0.029405	UP	AT1G72660.3	P-loop containing nucleoside triphosphate hydrolases superfamily protein
GH_A05G1434	0	0.732126	7.36448	0.00585876	UP	AT1G04360.1	RING/U-box superfamily protein
GH_A05G1509	0.110078	0.593597	2.58863	0.0145474	UP	AT1G29930.1	chlorophyll A/B binding protein 1
GH_A05G1524	0.554596	3.31625	2.8316	9.18295e-09	UP	AT4G18040.1	eukaryotic translation initiation factor 4E
GH_A05G1594	0.057538	0.561097	3.37286	0.0025277	UP	AT1G28480.1	Thioredoxin superfamily protein
GH_A05G1599	17.3302	64.6376	2.16747	0.000289985	UP	AT2G20560.1	DNAJ heat shock family protein
GH_A05G1605	0.893165	2.42811	1.72329	0.0172745	UP	AT1G28380.1	MAC/Perforin domain-containing protein
GH_A05G1680	1.12874	3.23022	1.73359	0.000778849	UP	AT3G22104.1	Phototropic-responsive NPH3 family protein
GH_A05G1813	5.29747	48.1624	3.39174	1.28697e-07	UP	AT1G20440.1	cold-regulated 47
GH_A05G1817	6.81128	32.8947	2.54784	4.87937e-05	UP	AT1G76160.1	SKU5 similar 5
GH_A05G1842	0.105697	0.619205	2.78957	0.0201189	UP	AT1G20160.2	Subtilisin-like serine endopeptidase family protein
GH_A05G1877	0	0.898252	19.3446	1.26192e-16	UP	AT1G19870.1	IQ-domain 32
GH_A05G1898	0	0.595795	9.41821	5.35468e-06	UP	AT1G19715.3	Mannose-binding lectin superfamily protein
GH_A05G1915	0.103318	1.50156	4.01691	1.10743e-07	UP	AT5G26690.1	Heavy metal transport/detoxification superfamily protein
GH_A05G1932	3.49094	8.21775	1.51049	0.000129887	UP	AT1G19440.1	3-ketoacyl-CoA synthase 4
GH_A05G1964	0.105412	8.58216	6.551	6.12062e-12	UP	AT1G75050.1	Pathogenesis-related thaumatin superfamily protein
GH_A05G2015	3.05387	10.6007	2.07398	0.0243399	UP	AT2G26560.1	phospholipase A 2A
GH_A05G2020	0.107192	1.91441	4.33843	5.23234e-08	UP	AT1G47480.1	alpha/beta-Hydrolases superfamily protein
GH_A05G2021	0.0651107	1.11794	4.29175	0.00572656	UP	AT1G47480.1	alpha/beta-Hydrolases superfamily protein
GH_A05G2099	10.992	21.7818	1.24863	0.0217449	UP	AT1G27450.1	adenine phosphoribosyl transferase 1
GH_A05G2104	0.887929	3.11622	2.04984	0.0401143	UP	AT3G01400.1	ARM repeat superfamily protein
GH_A05G2131	1.0763	3.15188	1.81962	0.00996593	UP	AT1G58440.1	FAD/NAD(P)-binding oxidoreductase family protein
GH_A05G2136	0.0301303	0.93555	5.14764	0.0230917	UP	AT1G10070.2	branched-chain amino acid transaminase 2
GH_A05G2149	0.230455	0.658206	1.77554	0.000322501	UP	AT1G58350.2	Putative serine esterase family protein
GH_A05G2178	0.469386	1.97745	2.42641	0.0320743	UP	AT1G09910.1	Rhamnogalacturonate lyase family protein
GH_A05G2206	7.38284	13.509	1.16273	0.0119015	UP	AT5G49710.3	unknown protein; BEST Arabidopsis thaliana protein match is: unknown protein (TAIR:AT4G24590.1); Has 35333 Blast hits to 34131 proteins in 2444 species: Archae - 798; Bacteria - 22429; Metazoa - 974; Fungi - 991; Plants - 531; Viruses - 0; Other Eukaryotes - 9610 (source: NCBI BLink).
GH_A05G2224	0.69676	2.73162	2.24593	7.9607e-08	UP	AT5G65380.1	MATE efflux family protein
GH_A05G2233	0	5.11898	10.7041	1.67096e-07	UP	AT1G72230.1	Cupredoxin superfamily protein
GH_A05G2270	16.6641	34.0549	1.29039	0.00145379	UP	AT1G78170.1	unknown protein; BEST Arabidopsis thaliana protein match is: unknown protein (TAIR:AT1G22250.1); Has 66 Blast hits to 66 proteins in 11 species: Archae - 0; Bacteria - 0; Metazoa - 0; Fungi - 0; Plants - 66; Viruses - 0; Other Eukaryotes - 0 (source: NCBI BLink).
GH_A05G2275	358.919	594.514	1.0029	0.0016827	UP	AT1G35720.1	annexin 1
GH_A05G2282	0.436076	1.12268	1.63952	0.0193469	UP	AT1G36050.2	Endoplasmic reticulum vesicle transporter protein
GH_A05G2302	15.0907	74.1103	2.57799	8.45863e-08	UP	AT3G06060.1	NAD(P)-binding Rossmann-fold superfamily protein
GH_A05G2319	0.890631	3.76934	2.27983	0.0023871	UP	AT1G24620.1	EF hand calcium-binding protein family
GH_A05G2400	0.152134	5.16037	5.33204	1.79531e-08	UP	AT1G21380.1	target of Myb protein 1
GH_A05G2566	0.106217	0.597998	2.69867	0.0324822	UP	AT1G75810.1	unknown protein; FUNCTIONS IN: molecular_function unknown; INVOLVED IN: biological_process unknown; LOCATED IN: endomembrane system; EXPRESSED IN: 24 plant structures; EXPRESSED DURING: 15 growth stages; Has 13 Blast hits to 13 proteins in 5 species: Archae - 0; Bacteria - 0; Metazoa - 0; Fungi - 0; Plants - 13; Viruses - 0; Other Eukaryotes - 0 (source: NCBI BLink).
GH_A05G2593	0.0835743	7.76205	6.72214	0.00124617	UP	AT1G19530.1	unknown protein; FUNCTIONS IN: molecular_function unknown; INVOLVED IN: N-terminal protein myristoylation, anaerobic respiration; LOCATED IN: cellular_component unknown; EXPRESSED IN: leaf apex, inflorescence meristem, hypocotyl, root, flower; EXPRESSED DURING: petal differentiation and expansion stage; Has 47 Blast hits to 47 proteins in 13 species: Archae - 0; Bacteria - 0; Metazoa - 0; Fungi -…
GH_A05G2658	16.2092	30.5285	1.16832	5.71764e-07	UP	AT1G27530.1	CONTAINS InterPro DOMAIN/s: Ubiquitin-conjugating enzyme/RWD-like (InterPro:IPR016135), Ubiquitin-fold modifier-conjugating enzyme 1 (InterPro:IPR014806); Has 269 Blast hits to 269 proteins in 110 species: Archae - 0; Bacteria - 0; Metazoa - 175; Fungi - 0; Plants - 42; Viruses - 0; Other Eukaryotes - 52 (source: NCBI BLink).
GH_A05G2668	0.417504	1.64959	2.21909	0.0144335	UP	AT5G49710.1	unknown protein; BEST Arabidopsis thaliana protein match is: unknown protein (TAIR:AT4G24590.1); Has 35333 Blast hits to 34131 proteins in 2444 species: Archae - 798; Bacteria - 22429; Metazoa - 974; Fungi - 991; Plants - 531; Viruses - 0; Other Eukaryotes - 9610 (source: NCBI BLink).
GH_A05G2672	0.211852	1.19961	2.79235	0.0203904	UP	AT1G28390.1	Protein kinase superfamily protein
GH_A05G2689	0	2.17281	10.6937	3.85148e-09	UP	AT1G78140.1	S-adenosyl-L-methionine-dependent methyltransferases superfamily protein
GH_A05G2797	61.178	266.917	2.40292	0.00273046	UP
GH_A05G2800	37.5734	87.0163	1.47619	3.55142e-06	UP	AT3G10920.1	manganese superoxide dismutase 1
GH_A05G2822	0.066658	1.39691	4.51113	0.0472932	UP	AT5G27760.1	Hypoxia-responsive family protein
GH_A05G2891	13.4278	36.5581	1.7252	1.19276e-05	UP	AT1G35430.1	unknown protein; FUNCTIONS IN: molecular_function unknown; INVOLVED IN: biological_process unknown; LOCATED IN: mitochondrion; EXPRESSED IN: 22 plant structures; EXPRESSED DURING: 13 growth stages; BEST Arabidopsis thaliana protein match is: unknown protein (TAIR:AT4G09170.1); Has 23 Blast hits to 23 proteins in 5 species: Archae - 0; Bacteria - 0; Metazoa - 0; Fungi - 0; Plants - 23; Viruses - 0…
GH_A05G2930	0.634923	4.32869	3.03607	0.00224571	UP	AT5G04490.1	vitamin E pathway gene 5
GH_A05G2988	0.865278	2.13058	1.59278	0.0221203	UP	AT3G57120.1	Protein kinase superfamily protein
GH_A05G3052	0.768831	2.91484	2.19385	6.11352e-05	UP	AT2G39490.1	F-box family protein
GH_A05G3091	0.428041	1.01632	1.51629	0.0191112	UP	AT1G12220.2	Disease resistance protein (CC-NBS-LRR class) family
GH_A05G3105	0	1.97774	9.15083	0.00180792	UP	AT2G35360.1	ubiquitin family protein
GH_A05G3197	1.9629	5.3323	1.69079	0.000153691	UP	AT5G13090.1	unknown protein; BEST Arabidopsis thaliana protein match is: unknown protein (TAIR:AT1G24270.1); Has 30201 Blast hits to 17322 proteins in 780 species: Archae - 12; Bacteria - 1396; Metazoa - 17338; Fungi - 3422; Plants - 5037; Viruses - 0; Other Eukaryotes - 2996 (source: NCBI BLink).
GH_A05G3199	0.563271	2.82112	2.53535	0.00710688	UP	AT1G27290.2	unknown protein; FUNCTIONS IN: molecular_function unknown; INVOLVED IN: biological_process unknown; EXPRESSED IN: 25 plant structures; EXPRESSED DURING: 15 growth stages; Has 44 Blast hits to 44 proteins in 12 species: Archae - 0; Bacteria - 0; Metazoa - 0; Fungi - 0; Plants - 44; Viruses - 0; Other Eukaryotes - 0 (source: NCBI BLink).
GH_A05G3201	7.08967	22.4639	1.92028	0.00784171	UP	AT1G27970.1	nuclear transport factor 2B
GH_A05G3300	23.2815	40.9764	1.09165	2.69457e-05	UP	AT1G05720.1	selenoprotein family protein
GH_A05G3430	0.696105	5.57591	3.26517	0.00320134	UP	AT3G03280.1	unknown protein; FUNCTIONS IN: molecular_function unknown; INVOLVED IN: N-terminal protein myristoylation; LOCATED IN: cellular_component unknown; BEST Arabidopsis thaliana protein match is: unknown protein (TAIR:AT5G17350.1); Has 137 Blast hits to 137 proteins in 11 species: Archae - 0; Bacteria - 0; Metazoa - 0; Fungi - 0; Plants - 137; Viruses - 0; Other Eukaryotes - 0 (source: NCBI BLink).
GH_A05G3441	2.96725	5.10632	1.05467	0.00204905	UP	AT3G55830.1	Nucleotide-diphospho-sugar transferases superfamily protein
GH_A05G3527	0.155466	1.76604	3.66144	0.00877937	UP	AT3G27010.1	TEOSINTE BRANCHED 1, cycloidea, PCF (TCP)-domain family protein 20
GH_A05G3532	0.036444	0.942605	4.81729	0.010831	UP	AT3G01980.4	NAD(P)-binding Rossmann-fold superfamily protein
GH_A05G3547	12.9556	22.2704	1.07165	0.00391048	UP	AT3G27090.1	DCD (Development and Cell Death) domain protein
GH_A05G3604	6.72141	13.9321	1.3191	2.05911e-06	UP	AT2G35820.1	ureidoglycolate hydrolases
GH_A05G3605	0.0899013	1.6556	4.32965	0.0345892	UP	AT5G60390.3	GTP binding Elongation factor Tu family protein
GH_A05G3675	0.226796	1.05011	2.4529	5.81038e-06	UP	AT3G21420.1	2-oxoglutarate (2OG) and Fe(II)-dependent oxygenase superfamily protein
GH_A05G3707	12.0409	20.0856	1.006	0.00476623	UP	AT2G39500.1	unknown protein; FUNCTIONS IN: molecular_function unknown; INVOLVED IN: biological_process unknown; LOCATED IN: endomembrane system; EXPRESSED IN: 21 plant structures; EXPRESSED DURING: 12 growth stages; Has 16 Blast hits to 16 proteins in 8 species: Archae - 0; Bacteria - 0; Metazoa - 0; Fungi - 0; Plants - 16; Viruses - 0; Other Eukaryotes - 0 (source: NCBI BLink).
GH_A05G3743	0	0.701115	9.28727	9.83147e-08	UP	AT3G27440.1	uridine kinase-like 5
GH_A05G3783	3.24308	9.39475	1.74661	0.00544351	UP	AT1G23740.1	Oxidoreductase, zinc-binding dehydrogenase family protein
GH_A05G3822	23.5688	40.7341	1.05726	3.28075e-05	UP	AT3G28480.1	Oxoglutarate/iron-dependent oxygenase
GH_A05G3857	7.36622	34.0852	2.48722	2.39912e-08	UP	AT4G31130.1	Protein of unknown function (DUF1218)
GH_A05G3868	0.148253	1.2676	3.32083	0.00489545	UP	AT3G28960.1	Transmembrane amino acid transporter family protein
GH_A05G3906	4.99006	12.9377	1.65191	0.0178771	UP	AT5G39380.1	Plant calmodulin-binding protein-related
GH_A05G3915	14.304	24.6064	1.0581	4.41603e-05	UP	AT5G15530.1	biotin carboxyl carrier protein 2
GH_A05G4012	0.109521	0.604177	2.72428	0.0142297	UP	AT4G19645.2	TRAM, LAG1 and CLN8 (TLC) lipid-sensing domain containing protein
GH_A05G4015	6.99637	20.7994	1.84789	2.82878e-06	UP	AT5G39040.1	transporter associated with antigen processing protein 2
GH_A05G4027	0.182887	9.71727	6.00304	0.00172032	UP	AT4G34240.1	aldehyde dehydrogenase 3I1
GH_A05G4050	9.1744	22.6119	1.57445	1.65961e-06	UP	AT5G64040.1	photosystem I reaction center subunit PSI-N, chloroplast, putative / PSI-N, putative (PSAN)
GH_A05G4126	11.4429	29.6964	1.66346	0.035389	UP	AT1G17860.1	Kunitz family trypsin and protease inhibitor protein
GH_A05G4136	0.130409	0.884141	3.00747	0.0124109	UP	AT5G04190.1	phytochrome kinase substrate 4
GH_A05G4139	2.5118	10.38	2.3434	0.031323	UP	AT5G08640.2	flavonol synthase 1
GH_A05G4142	0.147743	1.5376	3.51075	0.0173207	UP
GH_A05G4171	3.11749	279.768	6.78799	4.68706e-17	UP	AT4G39490.1	cytochrome P450, family 96, subfamily A, polypeptide 10
GH_A05G4181	4.41465	10.5657	1.52266	0.000598559	UP	AT1G66240.1	homolog of anti-oxidant 1
GH_A05G4213	0.239539	0.798489	1.99158	0.0219317	UP	AT5G13810.1	Glutaredoxin family protein
GH_A05G4308	0.187616	1.50637	3.29281	0.0255448	UP	AT3G26040.1	HXXXD-type acyl-transferase family protein
GH_A05G4333	3.64011	8.04247	1.40431	0.0445025	UP	AT3G20060.1	ubiquitin-conjugating enzyme19
GH_A05G4339	0.152295	0.691861	2.35333	0.0227555	UP	AT5G53150.1	DNAJ heat shock N-terminal domain-containing protein
GH_A06G0003	0.133343	0.825975	2.8176	0.0351554	UP	AT1G13810.1	Restriction endonuclease, type II-like superfamily protein
GH_A06G0033	0.135882	0.651005	2.39415	0.0102482	UP	AT5G42146.1	unknown protein; Has 98 Blast hits to 98 proteins in 12 species: Archae - 0; Bacteria - 0; Metazoa - 0; Fungi - 0; Plants - 98; Viruses - 0; Other Eukaryotes - 0 (source: NCBI BLink).
GH_A06G0035	2.04172	23.1209	3.69255	0.0010746	UP	AT1G75750.1	GAST1 protein homolog 1
GH_A06G0037	0.713145	3.77077	2.60264	0.00824162	UP	AT2G18420.1	Gibberellin-regulated family protein
GH_A06G0179	0.368653	10.3385	5.06433	9.49089e-07	UP	AT4G33330.2	plant glycogenin-like starch initiation protein 3
GH_A06G0204	1.27228	9.56771	3.19466	0.0303842	UP	AT2G15490.1	UDP-glycosyltransferase 73B4
GH_A06G0240	4.76041	27.0784	2.7844	1.49797e-06	UP	AT3G01400.1	ARM repeat superfamily protein
GH_A06G0243	0.231326	1.51419	3.03919	0.0414297	UP	AT5G22370.2	P-loop containing nucleoside triphosphate hydrolases superfamily protein
GH_A06G0244	3.51356	15.5763	2.40969	0.0123271	UP	AT1G10200.1	GATA type zinc finger transcription factor family protein
GH_A06G0252	0.562516	14.5143	4.83529	8.31288e-05	UP	AT4G10810.1	unknown protein; FUNCTIONS IN: molecular_function unknown; INVOLVED IN: biological_process unknown; LOCATED IN: chloroplast; EXPRESSED IN: 23 plant structures; EXPRESSED DURING: 15 growth stages; BEST Arabidopsis thaliana protein match is: unknown protein (TAIR:AT4G24026.1); Has 1807 Blast hits to 1807 proteins in 277 species: Archae - 0; Bacteria - 0; Metazoa - 736; Fungi - 347; Plants - 385; Vi…
GH_A06G0314	4.12245	10.4447	1.61069	0.000286464	UP	AT5G09570.1	Cox19-like CHCH family protein
GH_A06G0338	0.065969	0.737805	3.79564	0.00475548	UP	AT5G50010.1	sequence-specific DNA binding transcription factors;transcription regulators
GH_A06G0429	3.05388	31.2228	3.62726	7.73568e-05	UP
GH_A06G0432	0.251118	8.78586	5.28394	7.42195e-22	UP
GH_A06G0458	54.2639	118.756	1.4036	0.0121546	UP	AT1G77710.1	CONTAINS InterPro DOMAIN/s: Ubiquitin-like, Ufm1 (InterPro:IPR005375); Has 244 Blast hits to 244 proteins in 106 species: Archae - 0; Bacteria - 0; Metazoa - 149; Fungi - 0; Plants - 47; Viruses - 0; Other Eukaryotes - 48 (source: NCBI BLink).
GH_A06G0524	0.086384	10.8763	7.18867	4.59609e-22	UP	AT2G25680.1	molybdate transporter 1
GH_A06G0576	9.74524	52.7714	2.70932	0.0133541	UP	AT5G20270.1	heptahelical transmembrane protein1
GH_A06G0605	0.787078	5.62338	3.05993	0.00864941	UP	AT2G26670.1	Plant haem oxygenase (decyclizing) family protein
GH_A06G0630	1.37855	3.37206	1.54449	0.0159859	UP	AT1G68680.1	unknown protein; FUNCTIONS IN: molecular_function unknown; INVOLVED IN: biological_process unknown; LOCATED IN: chloroplast; EXPRESSED IN: 23 plant structures; EXPRESSED DURING: 16 growth stages; Has 20 Blast hits to 20 proteins in 11 species: Archae - 0; Bacteria - 0; Metazoa - 0; Fungi - 0; Plants - 20; Viruses - 0; Other Eukaryotes - 0 (source: NCBI BLink).
GH_A06G0664	4.84407	26.1365	2.71429	0.00087132	UP	AT3G24500.1	multiprotein bridging factor 1C
GH_A06G0687	1.11806	2.85459	1.59217	0.0171954	UP	AT3G16120.1	Dynein light chain type 1 family protein
GH_A06G0719	0.429865	1.0691	1.55401	0.00161966	UP	AT5G19680.1	Leucine-rich repeat (LRR) family protein
GH_A06G0743	6.96022	13.2045	1.17787	0.00760441	UP	AT5G56610.1	Phosphotyrosine protein phosphatases superfamily protein
GH_A06G0746	1.08898	13.6228	3.91245	0.00210404	UP	AT4G26270.1	phosphofructokinase 3
GH_A06G0778	2.85176	4.91569	1.05325	0.017521	UP
GH_A06G0843	5.5993	30.3717	2.70847	0.00417243	UP	AT5G20650.1	copper transporter 5
GH_A06G0870	0.153365	1.06787	2.87224	0.000421555	UP	AT3G43120.1	SAUR-like auxin-responsive protein family
GH_A06G0876	0.245129	3.7661	4.16217	0.00100663	UP	AT5G21940.1	unknown protein; BEST Arabidopsis thaliana protein match is: unknown protein (TAIR:AT3G43850.1); Has 30201 Blast hits to 17322 proteins in 780 species: Archae - 12; Bacteria - 1396; Metazoa - 17338; Fungi - 3422; Plants - 5037; Viruses - 0; Other Eukaryotes - 2996 (source: NCBI BLink).
GH_A06G0880	27.9429	72.5696	1.64729	0.00617942	UP	AT4G33180.1	alpha/beta-Hydrolases superfamily protein
GH_A06G0896	0.332477	0.835747	1.61014	0.0263704	UP	AT4G33150.2	lysine-ketoglutarate reductase/saccharopine dehydrogenase bifunctional enzyme
GH_A06G0909	0.143455	23.662	7.60729	7.00089e-10	UP	AT1G02180.1	ferredoxin-related
GH_A06G0940	0.469847	2.07903	2.40746	0.00223563	UP	AT5G11970.1	Protein of unknown function (DUF3511)
GH_A06G0977	19.9757	76.8473	2.21639	5.87516e-06	UP	AT4G32940.1	gamma vacuolar processing enzyme
GH_A06G0978	157.981	885.337	2.76059	7.43458e-11	UP
GH_A06G1052	1.69929	3.11692	1.13562	0.000272674	UP	AT2G24240.1	BTB/POZ domain with WD40/YVTN repeat-like protein
GH_A06G1105	3.33221	7.40293	1.43429	0.0377181	UP	AT2G25140.1	casein lytic proteinase B4
GH_A06G1108	0.882768	15.7741	4.42258	8.91979e-13	UP	AT5G25110.1	CBL-interacting protein kinase 25
GH_A06G1119	0	0.772134	9.12886	3.88994e-06	UP	AT5G06720.1	peroxidase 2
GH_A06G1218	0.548107	1.92198	2.09083	0.00358454	UP	AT1G80780.2	Polynucleotidyl transferase, ribonuclease H-like superfamily protein
GH_A06G1245	0.175214	2.04294	3.70911	0.0019091	UP	AT1G71697.1	choline kinase 1
GH_A06G1273	0.367534	0.737395	1.25658	0.0456153	UP	AT1G73730.1	ETHYLENE-INSENSITIVE3-like 3
GH_A06G1375	3.01936	5.20819	1.06326	0.0236468	UP	AT1G61667.1	Protein of unknown function, DUF538
GH_A06G1418	0.0213563	0.831906	5.23458	9.25798e-05	UP	AT4G20970.1	basic helix-loop-helix (bHLH) DNA-binding superfamily protein
GH_A06G1420	0.211728	2.3276	3.69491	0.0118165	UP	AT4G18910.1	NOD26-like intrinsic protein 1;2
GH_A06G1428	14.519	31.3781	1.38807	0.00217374	UP	AT1G53035.1	unknown protein; FUNCTIONS IN: molecular_function unknown; INVOLVED IN: biological_process unknown; LOCATED IN: endomembrane system; EXPRESSED IN: 23 plant structures; EXPRESSED DURING: 13 growth stages; BEST Arabidopsis thaliana protein match is: unknown protein (TAIR:AT3G15358.1); Has 49 Blast hits to 49 proteins in 9 species: Archae - 0; Bacteria - 0; Metazoa - 0; Fungi - 0; Plants - 49; Virus…
GH_A06G1461	2.50122	5.64936	1.44622	0.00113808	UP	AT1G61250.1	secretory carrier 3
GH_A06G1508	0.832656	3.90993	2.49873	0.00147684	UP	AT1G29195.1	unknown protein; FUNCTIONS IN: molecular_function unknown; INVOLVED IN: biological_process unknown; LOCATED IN: chloroplast; EXPRESSED IN: 13 plant structures; EXPRESSED DURING: 4 anthesis, C globular stage, 4 leaf senescence stage, petal differentiation and expansion stage; BEST Arabidopsis thaliana protein match is: unknown protein (TAIR:AT2G30230.1); Has 180 Blast hits to 180 proteins in 14 sp…
GH_A06G1526	0.403276	1.89016	2.4906	0.00490549	UP	AT2G42760.1	unknown protein; CONTAINS InterPro DOMAIN/s: Protein of unknown function DUF1685 (InterPro:IPR012881); Has 170 Blast hits to 164 proteins in 34 species: Archae - 0; Bacteria - 1; Metazoa - 26; Fungi - 10; Plants - 107; Viruses - 0; Other Eukaryotes - 26 (source: NCBI BLink).
GH_A06G1606	0.028637	4.51488	7.45248	1.12629e-06	UP	AT1G30100.1	nine-cis-epoxycarotenoid dioxygenase 5
GH_A06G1703	586.855	1317.11	1.4315	4.96306e-05	UP	AT4G05050.3	ubiquitin 11
GH_A06G1734	4.32439	8.56686	1.26709	0.00231218	UP	AT4G21990.1	APS reductase 3
GH_A06G1744	6.95959	15.4166	1.3963	0.0422867	UP	AT5G42570.1	B-cell receptor-associated 31-like
GH_A06G1745	0.042919	0.611469	3.81094	0.0132477	UP	AT1G62280.1	SLAC1 homologue 1
GH_A06G1791	0.36255	5.61077	4.20773	0.00616165	UP	AT5G47560.1	tonoplast dicarboxylate transporter
GH_A06G1817	7.37318	24.252	1.98513	0.000518085	UP	AT4G16380.1	Heavy metal transport/detoxification superfamily protein
GH_A06G1894	8.91861	36.9499	2.30566	7.27079e-21	UP	AT4G00430.1	plasma membrane intrinsic protein 1;4
GH_A06G1930	0.147252	11.3291	6.33297	0.00260913	UP	AT2G39420.1	alpha/beta-Hydrolases superfamily protein
GH_A06G1955	0.070119	0.828971	3.69744	0.0468783	UP	AT4G10100.3	co-factor for nitrate, reductase and xanthine dehydrogenase 7
GH_A06G1995	0.53039	2.47281	2.57036	0.0265276	UP	AT3G49601.1	FUNCTIONS IN: molecular_function unknown; INVOLVED IN: biological_process unknown; LOCATED IN: cellular_component unknown; CONTAINS InterPro DOMAIN/s: mRNA splicing factor, Cwf21 (InterPro:IPR013170); Has 30201 Blast hits to 17322 proteins in 780 species: Archae - 12; Bacteria - 1396; Metazoa - 17338; Fungi - 3422; Plants - 5037; Viruses - 0; Other Eukaryotes - 2996 (source: NCBI BLink).
GH_A06G2042	0.387742	1.60797	2.31742	0.0313871	UP	AT3G15140.1	Polynucleotidyl transferase, ribonuclease H-like superfamily protein
GH_A06G2054	0.237899	0.770832	1.8854	0.00537819	UP	AT2G40460.1	Major facilitator superfamily protein
GH_A06G2110	1.23844	3.02502	1.52867	0.00726199	UP	AT2G11890.2	adenylate cyclases
GH_A06G2121	9.92442	21.6419	1.39103	6.06245e-05	UP	AT1G52540.1	Protein kinase superfamily protein
GH_A06G2151	0.113322	0.814545	3.10395	0.0179944	UP	AT1G80400.1	RING/U-box superfamily protein
GH_A06G2182	17.5932	30.8166	1.07546	0.00155738	UP	AT1G17730.1	vacuolar protein sorting 46.1
GH_A06G2194	1.6252	4.29272	1.68077	0.000328119	UP	AT3G13870.1	Root hair defective 3 GTP-binding protein (RHD3)
GH_A06G2294	0.118042	9.10374	6.43048	1.02515e-05	UP	AT5G46060.1	Protein of unknown function, DUF599
GH_A06G2332	0.473763	6.05928	3.95406	0.00230276	UP	AT4G21215.1	unknown protein; Has 35333 Blast hits to 34131 proteins in 2444 species: Archae - 798; Bacteria - 22429; Metazoa - 974; Fungi - 991; Plants - 531; Viruses - 0; Other Eukaryotes - 9610 (source: NCBI BLink).
GH_A06G2336	3.79811	8.03083	1.32665	0.0358662	UP	AT3G29130.1	CONTAINS InterPro DOMAIN/s: Domain of unknown function KxDL (InterPro:IPR019371); Has 135 Blast hits to 135 proteins in 54 species: Archae - 0; Bacteria - 0; Metazoa - 106; Fungi - 0; Plants - 26; Viruses - 0; Other Eukaryotes - 3 (source: NCBI BLink).
GH_A06G2384	0	0.633405	20.1406	5.08006e-09	UP	AT5G47800.1	Phototropic-responsive NPH3 family protein
GH_A07G0071	1.17996	4.02251	2.00702	0.00352483	UP	AT2G25735.1	unknown protein; Has 31 Blast hits to 31 proteins in 9 species: Archae - 0; Bacteria - 0; Metazoa - 0; Fungi - 0; Plants - 31; Viruses - 0; Other Eukaryotes - 0 (source: NCBI BLink).
GH_A07G0096	56.0498	521.619	3.49279	5.825e-06	UP
GH_A07G0137	0	1.89608	10.2651	2.81584e-08	UP	AT4G29810.1	MAP kinase kinase 2
GH_A07G0144	0.757081	1.85036	1.54465	0.0290453	UP	AT1G04360.1	RING/U-box superfamily protein
GH_A07G0167	27.7938	91.5624	1.97884	9.55417e-12	UP	AT1G74940.1	Protein of unknown function (DUF581)
GH_A07G0176	3.35386	17.6437	2.6615	0.0108798	UP	AT5G20820.1	SAUR-like auxin-responsive protein family
GH_A07G0183	11.0174	73.8786	3.02361	0.0185301	UP	AT3G43270.1	Plant invertase/pectin methylesterase inhibitor superfamily
GH_A07G0194	2.45406	5.71896	1.48409	0.0248014	UP	AT5G20650.1	copper transporter 5
GH_A07G0195	0.0380913	2.13413	5.94826	0.0266141	UP	AT2G05940.1	Protein kinase superfamily protein
GH_A07G0216	14.9144	129.205	3.38486	3.24217e-06	UP	AT5G12020.1	17.6 kDa class II heat shock protein
GH_A07G0247	22.2021	69.8131	1.9071	7.65092e-05	UP	AT4G29190.1	Zinc finger C-x8-C-x5-C-x3-H type family protein
GH_A07G0274	1.27157	13.5844	3.70117	1.78508e-08	UP	AT5G25760.2	peroxin4
GH_A07G0307	63.775	118.845	1.15556	0.0488854	UP	AT5G58070.1	temperature-induced lipocalin
GH_A07G0308	4.16745	8.6111	1.32555	0.00901675	UP	AT5G58060.1	SNARE-like superfamily protein
GH_A07G0323	1.90236	3.40631	1.11367	0.0128658	UP	AT5G57910.1	unknown protein; BEST Arabidopsis thaliana protein match is: unknown protein (TAIR:AT4G30630.1); Has 30201 Blast hits to 17322 proteins in 780 species: Archae - 12; Bacteria - 1396; Metazoa - 17338; Fungi - 3422; Plants - 5037; Viruses - 0; Other Eukaryotes - 2996 (source: NCBI BLink).
GH_A07G0351	4.59577	22.2579	2.51151	0.00191776	UP	AT5G11070.1	unknown protein; Has 1807 Blast hits to 1807 proteins in 277 species: Archae - 0; Bacteria - 0; Metazoa - 736; Fungi - 347; Plants - 385; Viruses - 0; Other Eukaryotes - 339 (source: NCBI BLink).
GH_A07G0367	23.2644	45.4198	1.22439	4.58614e-06	UP	AT5G10930.1	CBL-interacting protein kinase 5
GH_A07G0459	14.4333	39.1622	1.72118	0.00137828	UP	AT2G45510.1	cytochrome P450, family 704, subfamily A, polypeptide 2
GH_A07G0525	69.678	154.771	1.42941	0.0137924	UP	AT1G01630.1	Sec14p-like phosphatidylinositol transfer family protein
GH_A07G0548	0.158496	2.03871	3.85806	1.78747e-05	UP	AT5G50760.1	SAUR-like auxin-responsive protein family
GH_A07G0725	11.0457	34.1225	1.90466	4.97401e-06	UP	AT1G18720.1	Protein of unknown function (DUF962)
GH_A07G0769	0.079449	0.689442	3.22631	0.0431413	UP	AT5G07920.1	diacylglycerol kinase1
GH_A07G0893	0.0578867	1.62584	5.09317	0.0160496	UP
GH_A07G0966	0.0947743	0.842628	3.28787	0.0482279	UP	AT5G48170.1	F-box family protein
GH_A07G1013	10.3156	28.5936	1.74014	4.10283e-07	UP	AT4G13010.1	Oxidoreductase, zinc-binding dehydrogenase family protein
GH_A07G1060	0.313899	3.57863	3.73958	0.00442484	UP	AT2G37530.1	unknown protein; BEST Arabidopsis thaliana protein match is: unknown protein (TAIR:AT1G07795.1); Has 39 Blast hits to 39 proteins in 11 species: Archae - 0; Bacteria - 0; Metazoa - 0; Fungi - 0; Plants - 39; Viruses - 0; Other Eukaryotes - 0 (source: NCBI BLink).
GH_A07G1119	2.14334	11.0111	2.641	0.0087776	UP	AT1G07400.1	HSP20-like chaperones superfamily protein
GH_A07G1122	13.746	23.5382	1.04175	2.26752e-05	UP	AT5G52370.1	unknown protein; BEST Arabidopsis thaliana protein match is: unknown protein (TAIR:AT5G58990.1); Has 30201 Blast hits to 17322 proteins in 780 species: Archae - 12; Bacteria - 1396; Metazoa - 17338; Fungi - 3422; Plants - 5037; Viruses - 0; Other Eukaryotes - 2996 (source: NCBI BLink).
GH_A07G1144	0.286278	3.9287	4.03898	0.00304186	UP	AT5G05580.1	fatty acid desaturase 8
GH_A07G1150	0.920684	7.43626	3.27021	0.00504736	UP	AT2G28200.1	C2H2-type zinc finger family protein
GH_A07G1191	45.9443	83.735	1.12442	1.32789e-06	UP	AT3G44590.1	60S acidic ribosomal protein family
GH_A07G1204	0	0.978358	20.9718	0.032225	UP	AT1G08320.3	bZIP transcription factor family protein
GH_A07G1209	1.90844	11.4378	2.83733	5.3932e-12	UP	AT5G22390.1	Protein of unknown function (DUF3049)
GH_A07G1230	0	0.640163	7.65782	0.0028502	UP
GH_A07G1234	0	1.17111	21.29	8.3845e-18	UP	AT2G35940.3	BEL1-like homeodomain 1
GH_A07G1271	8.68444	18.375	1.36575	6.84498e-05	UP	AT3G09690.2	alpha/beta-Hydrolases superfamily protein
GH_A07G1283	0	0.804443	8.63129	2.0748e-05	UP	AT5G60490.1	FASCICLIN-like arabinogalactan-protein 12
GH_A07G1369	1.03079	1.87892	1.12527	0.0179708	UP
GH_A07G1373	0.0871417	1.3458	4.16112	0.00155175	UP	AT4G02270.1	root hair specific 13
GH_A07G1392	0.0929737	11.4636	7.19713	5.37277e-16	UP	AT1G02640.1	beta-xylosidase 2
GH_A07G1393	0.255363	1.22783	2.50522	0.013686	UP	AT4G02090.1	unknown protein; FUNCTIONS IN: molecular_function unknown; INVOLVED IN: N-terminal protein myristoylation; LOCATED IN: cellular_component unknown; EXPRESSED IN: root; Has 132 Blast hits to 132 proteins in 12 species: Archae - 0; Bacteria - 0; Metazoa - 0; Fungi - 0; Plants - 132; Viruses - 0; Other Eukaryotes - 0 (source: NCBI BLink).
GH_A07G1427	0.486614	3.77697	3.25238	0.00061087	UP	AT4G01720.1	WRKY family transcription factor
GH_A07G1434	0.398853	2.88669	3.08279	0.0242732	UP	AT1G09540.1	myb domain protein 61
GH_A07G1499	0.534572	0.914306	1.04805	0.0157761	UP	AT4G01030.1	pentatricopeptide (PPR) repeat-containing protein
GH_A07G1507	0.0862573	0.793815	3.46979	0.0328895	UP	AT3G61660.1	unknown protein; BEST Arabidopsis thaliana protein match is: unknown protein (TAIR:AT2G46375.1); Has 28 Blast hits to 28 proteins in 7 species: Archae - 0; Bacteria - 0; Metazoa - 0; Fungi - 0; Plants - 28; Viruses - 0; Other Eukaryotes - 0 (source: NCBI BLink).
GH_A07G1559	7.89435	15.3052	1.20856	0.00439526	UP	AT4G00585.1	unknown protein; Has 47 Blast hits to 47 proteins in 22 species: Archae - 0; Bacteria - 0; Metazoa - 3; Fungi - 7; Plants - 33; Viruses - 0; Other Eukaryotes - 4 (source: NCBI BLink).
GH_A07G1564	0.509799	7.77408	4.20052	1.75035e-14	UP	AT4G00750.1	S-adenosyl-L-methionine-dependent methyltransferases superfamily protein
GH_A07G1580	1.0063	3.04451	1.84342	2.6184e-05	UP	AT3G60820.3	N-terminal nucleophile aminohydrolases (Ntn hydrolases) superfamily protein
GH_A07G1620	0.523591	2.26522	2.31923	0.0131379	UP	AT2G31200.1	actin depolymerizing factor 6
GH_A07G1646	23.8117	75.7665	1.95433	0.000173328	UP	AT4G28570.1	Long-chain fatty alcohol dehydrogenase family protein
GH_A07G1682	15.9089	34.3878	1.38954	0.0343832	UP
GH_A07G1697	1.78559	10.8785	2.90377	5.33433e-05	UP	AT5G48850.1	Tetratricopeptide repeat (TPR)-like superfamily protein
GH_A07G1699	0.366791	4.05902	3.72609	6.38192e-06	UP	AT1G04760.1	vesicle-associated membrane protein 726
GH_A07G1748	4.93371	9.28608	1.18433	0.0362612	UP	AT3G07360.1	plant U-box 9
GH_A07G1760	0.014496	0.818977	5.5074	0.000352499	UP	AT2G43060.1	ILI1 binding bHLH 1
GH_A07G1843	0.842182	2.43212	1.73317	0.046532	UP	AT3G07870.1	F-box and associated interaction domains-containing protein
GH_A07G1859	1.16823	7.45951	2.92985	6.91013e-05	UP	AT5G35740.1	Carbohydrate-binding X8 domain superfamily protein
GH_A07G1961	0.905293	8.95532	3.5617	0.000238128	UP	AT1G65820.1	microsomal glutathione s-transferase, putative
GH_A07G1967	2.94119	7.83316	1.686	6.13138e-05	UP	AT5G37710.1	alpha/beta-Hydrolases superfamily protein
GH_A07G1978	1.64118	12.3834	3.16844	0.00245238	UP	AT2G24762.1	glutamine dumper 4
GH_A07G2083	0.165999	0.735306	2.30556	0.0300307	UP	AT4G15415.1	Protein phosphatase 2A regulatory B subunit family protein
GH_A07G2092	1.40581	3.94155	1.73011	0.000297189	UP	AT1G05000.1	Phosphotyrosine protein phosphatases superfamily protein
GH_A07G2169	1.57932	43.5324	5.0623	1.05637e-09	UP	AT5G35735.1	Auxin-responsive family protein
GH_A07G2209	1.56181	4.06994	1.65813	0.00392034	UP	AT4G17170.1	RAB GTPase homolog B1C
GH_A07G2233	1.98198	42.8146	4.69124	4.95765e-14	UP	AT2G43060.1	ILI1 binding bHLH 1
GH_A07G2235	0.452745	3.29	2.98815	0.0325994	UP	AT4G12970.1	stomagen
GH_A07G2243	0.86309	4.76412	2.7403	7.99003e-07	UP	AT4G13000.1	AGC (cAMP-dependent, cGMP-dependent and protein kinase C) kinase family protein
GH_A07G2263	15.023	26.7869	1.11219	0.00933071	UP	AT3G25070.1	RPM1 interacting protein 4
GH_A07G2272	4.77357	19.8008	2.3261	0.0308844	UP	AT3G25030.2	RING/U-box superfamily protein
GH_A07G2329	0.0279877	1.38321	5.82532	0.0071432	UP	AT5G25120.1	ytochrome p450, family 71, subfamily B, polypeptide 11
GH_A07G2379	0.0736027	1.24058	4.2504	0.000674487	UP	AT5G63450.1	cytochrome P450, family 94, subfamily B, polypeptide 1
GH_A07G2387	5.67865	12.233	1.37262	0.000534606	UP	AT3G58170.1	BET1P/SFT1P-like protein 14A
GH_A07G2395	4.86182	8.62518	1.0869	0.000266985	UP	AT4G10500.1	2-oxoglutarate (2OG) and Fe(II)-dependent oxygenase superfamily protein
GH_A07G2432	0	2.27003	9.88281	0.0404801	UP	AT3G01220.1	homeobox protein 20
GH_A07G2462	2.95462	8.4862	1.79601	0.00103235	UP	AT2G04690.1	Pyridoxamine 5'-phosphate oxidase family protein
GH_A07G2464	2.55697	12.6707	2.59245	3.74284e-05	UP	AT3G28210.1	zinc finger (AN1-like) family protein
GH_A07G2466	38.5553	89.7671	1.52346	0.0442881	UP	AT5G40150.1	Peroxidase superfamily protein
GH_A07G2487	5.82173	12.7369	1.40461	6.31682e-05	UP	AT5G40300.1	Uncharacterised protein family (UPF0497)
GH_A07G2542	0.0205093	1.12473	5.84746	0.034604	UP	AT5G14420.2	RING domain ligase2
GH_A07G2568	8.45583	19.7885	1.50518	0.0159725	UP	AT3G01820.1	P-loop containing nucleoside triphosphate hydrolases superfamily protein
GH_A07G2578	0.087647	1.21708	4.02589	0.0227714	UP	AT3G26430.1	GDSL-like Lipase/Acylhydrolase superfamily protein
GH_A07G2582	0.464955	1.59938	1.97655	0.0419479	UP	AT5G14150.1	Protein of unknown function, DUF642
GH_A08G0058	0.406049	5.29729	3.98715	0.00223864	UP	AT1G07400.1	HSP20-like chaperones superfamily protein
GH_A08G0118	0.461747	2.68644	2.78437	7.76078e-11	UP	AT2G28500.1	LOB domain-containing protein 11
GH_A08G0132	0.414542	1.01429	1.54044	9.93286e-05	UP	AT3G56630.1	cytochrome P450, family 94, subfamily D, polypeptide 2
GH_A08G0185	22.0965	43.8814	1.26116	0.0101527	UP	AT3G13460.1	evolutionarily conserved C-terminal region 2
GH_A08G0188	0.422074	6.5668	4.11546	1.69923e-06	UP
GH_A08G0225	10.1401	18.0636	1.10538	0.000607967	UP	AT5G57280.1	S-adenosyl-L-methionine-dependent methyltransferases superfamily protein
GH_A08G0281	0.11061	3.77447	5.32849	2.65047e-05	UP	AT1G59700.1	glutathione S-transferase TAU 16
GH_A08G0282	1.3717	6.41514	2.49567	2.15758e-17	UP	AT3G20420.1	RNAse THREE-like protein 2
GH_A08G0306	0.914521	3.59919	2.24243	6.96092e-05	UP	AT2G44300.1	Bifunctional inhibitor/lipid-transfer protein/seed storage 2S albumin superfamily protein
GH_A08G0350	1.06123	1.94428	1.15373	0.00329533	UP	AT4G00110.1	UDP-D-glucuronate 4-epimerase 3
GH_A08G0372	2.40885	5.40705	1.43274	0.0407771	UP	AT2G46220.1	Uncharacterized conserved protein (DUF2358)
GH_A08G0375	2.04213	5.54441	1.70216	0.0193958	UP	AT5G41761.1	unknown protein; FUNCTIONS IN: molecular_function unknown; INVOLVED IN: biological_process unknown; LOCATED IN: cellular_component unknown; BEST Arabidopsis thaliana protein match is: unknown protein (TAIR:AT3G55570.1); Has 30201 Blast hits to 17322 proteins in 780 species: Archae - 12; Bacteria - 1396; Metazoa - 17338; Fungi - 3422; Plants - 5037; Viruses - 0; Other Eukaryotes - 2996 (source: NC…
GH_A08G0418	191.485	440.168	1.47457	4.41937e-07	UP	AT1G65720.1	unknown protein; FUNCTIONS IN: molecular_function unknown; INVOLVED IN: biological_process unknown; LOCATED IN: endomembrane system; EXPRESSED IN: 24 plant structures; EXPRESSED DURING: 15 growth stages; Has 44 Blast hits to 44 proteins in 14 species: Archae - 0; Bacteria - 0; Metazoa - 0; Fungi - 0; Plants - 44; Viruses - 0; Other Eukaryotes - 0 (source: NCBI BLink).
GH_A08G0447	0.00980267	1.82299	7.38127	4.10283e-07	UP	AT2G47360.1	unknown protein; BEST Arabidopsis thaliana protein match is: unknown protein (TAIR:AT1G02570.1); Has 58 Blast hits to 55 proteins in 6 species: Archae - 0; Bacteria - 0; Metazoa - 0; Fungi - 0; Plants - 58; Viruses - 0; Other Eukaryotes - 0 (source: NCBI BLink).
GH_A08G0469	9.03505	15.8482	1.08899	0.00999147	UP	AT3G62790.1	NADH-ubiquinone oxidoreductase-related
GH_A08G0526	28.7249	55.673	1.21969	4.04655e-05	UP	AT1G04760.1	vesicle-associated membrane protein 726
GH_A08G0529	22.5113	82.5706	2.13964	1.84288e-11	UP	AT5G55160.1	small ubiquitin-like modifier 2
GH_A08G0558	0.02668	1.78694	6.05711	1.16705e-08	UP	AT2G04780.2	FASCICLIN-like arabinoogalactan 7
GH_A08G0595	0.021252	14.5457	9.52248	8.62373e-51	UP	AT2G44500.1	O-fucosyltransferase family protein
GH_A08G0619	24.1248	41.2465	1.03581	0.00935669	UP	AT2G44610.1	Ras-related small GTP-binding family protein
GH_A08G0643	38.7523	107.71	1.75085	0.0407135	UP	AT3G60280.1	uclacyanin 3
GH_A08G0644	15.1354	25.9266	1.03511	0.0277429	UP	AT1G02130.1	RAS 5
GH_A08G0766	0.933064	9.32224	3.58858	0.000534228	UP
GH_A08G0860	282.549	483.138	1.0485	0.0127539	UP	AT1G55260.2	Bifunctional inhibitor/lipid-transfer protein/seed storage 2S albumin superfamily protein
GH_A08G1024	0.569738	1.37415	1.54954	0.0161319	UP	AT4G30850.2	heptahelical transmembrane protein2
GH_A08G1035	0.946416	4.0579	2.30584	0.0284053	UP
GH_A08G1128	10.4298	22.3748	1.38317	0.0214439	UP	AT4G25720.1	glutaminyl cyclase
GH_A08G1138	1.28093	5.02815	2.17347	0.0105349	UP
GH_A08G1154	0.415433	58.187	7.41234	0.000684009	UP	AT5G53300.4	ubiquitin-conjugating enzyme 10
GH_A08G1211	0.068504	0.533556	2.76758	0.0219266	UP	AT5G62350.1	Plant invertase/pectin methylesterase inhibitor superfamily protein
GH_A08G1214	30.2022	83.0001	1.74089	0.000186399	UP	AT5G23750.2	Remorin family protein
GH_A08G1226	0.0849953	0.893128	3.48541	0.0223965	UP	AT4G25670.2	unknown protein; LOCATED IN: cellular_component unknown; EXPRESSED IN: male gametophyte, pollen tube; EXPRESSED DURING: M germinated pollen stage; BEST Arabidopsis thaliana protein match is: unknown protein (TAIR:AT4G25690.2).
GH_A08G1237	0.208308	0.943517	2.45199	0.00254698	UP	AT5G53110.1	RING/U-box superfamily protein
GH_A08G1250	91.7883	183.169	1.26402	2.61261e-06	UP	AT4G10810.1	unknown protein; FUNCTIONS IN: molecular_function unknown; INVOLVED IN: biological_process unknown; LOCATED IN: chloroplast; EXPRESSED IN: 23 plant structures; EXPRESSED DURING: 15 growth stages; BEST Arabidopsis thaliana protein match is: unknown protein (TAIR:AT4G24026.1); Has 1807 Blast hits to 1807 proteins in 277 species: Archae - 0; Bacteria - 0; Metazoa - 736; Fungi - 347; Plants - 385; Vi…
GH_A08G1251	0.040271	0.702165	4.31457	0.00171403	UP	AT1G64550.1	general control non-repressible 3
GH_A08G1264	0.172273	6.4448	5.4809	3.30144e-19	UP	AT4G10955.2	alpha/beta-Hydrolases superfamily protein
GH_A08G1312	0.177909	1.23979	3.02583	0.00459466	UP	AT5G24660.1	response to low sulfur 2
GH_A08G1313	1.757	8.27936	2.50314	0.0254785	UP	AT5G24660.1	response to low sulfur 2
GH_A08G1335	0.14365	2.39639	4.2804	0.0105109	UP	AT4G27670.1	heat shock protein 21
GH_A08G1355	1.90169	3.52115	1.13715	0.0111694	UP	AT5G41560.1	FUNCTIONS IN: molecular_function unknown; INVOLVED IN: biological_process unknown; LOCATED IN: chloroplast; EXPRESSED IN: 24 plant structures; EXPRESSED DURING: 15 growth stages; CONTAINS InterPro DOMAIN/s: Ubiquitin ligase, Det1/DDB1-complexing (InterPro:IPR018276); Has 1807 Blast hits to 1807 proteins in 277 species: Archae - 0; Bacteria - 0; Metazoa - 736; Fungi - 347; Plants - 385; Viruses - …
GH_A08G1369	0.0780187	1.49852	4.08158	0.0447392	UP
GH_A08G1374	0.183478	0.767054	2.22743	0.0367869	UP
GH_A08G1490	9.38852	63.6208	3.03347	3.95133e-05	UP	AT2G46690.1	SAUR-like auxin-responsive protein family
GH_A08G1528	3.92534	7.54359	1.20735	5.66461e-05	UP	AT2G46225.1	ABI-1-like 1
GH_A08G1564	0.178464	1.38099	3.11851	0.00592773	UP	AT4G00660.1	RNAhelicase-like 8
GH_A08G1572	0.788372	1.53192	1.24104	0.0126877	UP	AT4G00530.1	unknown protein; FUNCTIONS IN: molecular_function unknown; INVOLVED IN: biological_process unknown; LOCATED IN: mitochondrion; EXPRESSED IN: 19 plant structures; EXPRESSED DURING: 9 growth stages; BEST Arabidopsis thaliana protein match is: unknown protein (TAIR:AT1G01725.1); Has 1807 Blast hits to 1807 proteins in 277 species: Archae - 0; Bacteria - 0; Metazoa - 736; Fungi - 347; Plants - 385; V…
GH_A08G1616	2.04254	3.42817	1.01517	0.024133	UP	AT4G00110.1	UDP-D-glucuronate 4-epimerase 3
GH_A08G1635	1.72456	9.88603	2.77769	0.000944115	UP	AT3G60550.1	cyclin p3;2
GH_A08G1640	1.20345	8.33608	3.06737	1.08219e-06	UP	AT3G60520.1	unknown protein; BEST Arabidopsis thaliana protein match is: unknown protein (TAIR:AT1G02070.1); Has 107 Blast hits to 107 proteins in 14 species: Archae - 0; Bacteria - 0; Metazoa - 0; Fungi - 0; Plants - 107; Viruses - 0; Other Eukaryotes - 0 (source: NCBI BLink).
GH_A08G1674	0.877933	6.42147	3.1206	1.45909e-08	UP	AT2G44600.1	unknown protein; FUNCTIONS IN: molecular_function unknown; INVOLVED IN: biological_process unknown; LOCATED IN: plasma membrane; BEST Arabidopsis thaliana protein match is: unknown protein (TAIR:AT3G60200.1); Has 56 Blast hits to 55 proteins in 11 species: Archae - 0; Bacteria - 0; Metazoa - 2; Fungi - 0; Plants - 52; Viruses - 0; Other Eukaryotes - 2 (source: NCBI BLink).
GH_A08G1680	0.395315	2.83735	3.05708	0.010831	UP	AT1G01550.2	Protein of unknown function (DUF793)
GH_A08G1681	6.17239	14.3183	1.48504	0.000113455	UP	AT3G63470.1	serine carboxypeptidase-like 40
GH_A08G1792	0.434253	6.65146	4.19246	0.00924663	UP	AT1G32170.1	xyloglucan endotransglucosylase/hydrolase 30
GH_A08G1794	1.83958	4.07335	1.39268	0.00667285	UP	AT1G32220.1	NAD(P)-binding Rossmann-fold superfamily protein
GH_A08G1836	3.30805	12.2521	2.14716	0.000330015	UP	AT4G35470.1	plant intracellular ras group-related LRR 4
GH_A08G1868	0.292704	1.92294	2.95167	0.013638	UP	AT1G50500.1	Membrane trafficking VPS53 family protein
GH_A08G1880	1.90041	7.02557	2.1293	3.53915e-05	UP	AT4G17080.1	Histone H3 K4-specific methyltransferase SET7/9 family protein
GH_A08G1885	8.42185	22.0321	1.66339	0.000196751	UP	AT4G33950.1	Protein kinase superfamily protein
GH_A08G1940	0.387302	0.714797	1.15297	0.0254266	UP	AT4G17350.1	Plant protein of unknown function (DUF828) with plant pleckstrin homology-like region
GH_A08G1979	2.34202	62.2614	4.99782	7.97263e-06	UP	AT1G62790.2	Bifunctional inhibitor/lipid-transfer protein/seed storage 2S albumin superfamily protein
GH_A08G2017	1.67498	9.11716	2.70501	0.000352499	UP	AT2G45550.1	cytochrome P450, family 76, subfamily C, polypeptide 4
GH_A08G2033	5.84907	12.2602	1.32122	3.51972e-08	UP	AT1G62990.1	KNOTTED-like homeobox of Arabidopsis thaliana 7
GH_A08G2052	2.99837	13.2475	2.4551	0.00343206	UP	AT1G63120.1	RHOMBOid-like 2
GH_A08G2053	2.37822	5.25978	1.41296	0.000510901	UP	AT4G11680.1	Zinc finger, C3HC4 type (RING finger) family protein
GH_A08G2073	0.704456	12.6144	4.44308	0.00062306	UP	AT1G63430.1	Leucine-rich repeat protein kinase family protein
GH_A08G2076	219.705	782.436	2.11022	0.00198937	UP	AT5G23860.2	tubulin beta 8
GH_A08G2085	63.5071	410.363	2.96813	0.00100663	UP	AT5G12250.1	beta-6 tubulin
GH_A08G2112	1.67743	4.43594	1.64002	4.33672e-05	UP	AT2G48030.1	DNAse I-like superfamily protein
GH_A08G2117	27.286	76.3739	1.75867	5.43534e-05	UP	AT2G48150.1	glutathione peroxidase 4
GH_A08G2194	3.36558	6.78418	1.27252	4.15547e-05	UP	AT2G20230.1	Tetraspanin family protein
GH_A08G2287	108.517	254.093	1.50995	0.00403127	UP	AT5G58590.1	RAN binding protein 1
GH_A08G2289	6.64431	24.8642	2.16929	0.000109739	UP	AT2G30080.1	ZIP metal ion transporter family
GH_A08G2306	0.0701157	3.19243	5.7199	0.0302631	UP	AT1G06980.1	unknown protein; FUNCTIONS IN: molecular_function unknown; INVOLVED IN: biological_process unknown; LOCATED IN: endomembrane system; EXPRESSED IN: sepal, male gametophyte, carpel; EXPRESSED DURING: 4 anthesis; BEST Arabidopsis thaliana protein match is: unknown protein (TAIR:AT2G30230.1); Has 159 Blast hits to 159 proteins in 13 species: Archae - 0; Bacteria - 0; Metazoa - 0; Fungi - 0; Plants - …
GH_A08G2335	68.2184	214.178	1.92687	7.3664e-06	UP	AT1G15690.1	Inorganic H pyrophosphatase family protein
GH_A08G2384	12.9336	21.7522	1.01656	0.000646588	UP	AT1G55000.3	peptidoglycan-binding LysM domain-containing protein
GH_A08G2412	0.168065	0.768498	2.44627	0.00947125	UP	AT1G54570.1	Esterase/lipase/thioesterase family protein
GH_A08G2476	0.688123	4.19633	2.84958	7.90794e-26	UP	AT5G17850.1	Sodium/calcium exchanger family protein
GH_A08G2484	9.70826	16.254	1.01271	0.000352386	UP	AT5G17770.1	NADH:cytochrome B5 reductase 1
GH_A08G2520	6.86859	12.0805	1.08708	0.000647444	UP	AT1G65020.1	FUNCTIONS IN: molecular_function unknown; INVOLVED IN: biological_process unknown; LOCATED IN: endoplasmic reticulum, plasma membrane; EXPRESSED IN: 23 plant structures; EXPRESSED DURING: 13 growth stages; CONTAINS InterPro DOMAIN/s: NERD (InterPro:IPR011528); Has 69 Blast hits to 69 proteins in 27 species: Archae - 0; Bacteria - 18; Metazoa - 8; Fungi - 0; Plants - 36; Viruses - 0; Other Eukaryo…
GH_A08G2605	0	0.513856	7.66881	0.000510901	UP	AT1G65480.1	PEBP (phosphatidylethanolamine-binding protein) family protein
GH_A08G2662	1.21779	2.53443	1.29191	0.0203726	UP	AT1G53670.1	methionine sulfoxide reductase B 1
GH_A08G2668	7.80052	17.5214	1.43352	0.000686848	UP	AT4G10300.1	RmlC-like cupins superfamily protein
GH_A08G2679	1.80182	6.34017	2.03804	0.00125469	UP	AT2G42610.2	Protein of unknown function (DUF640)
GH_A08G2706	1.64029	3.85289	1.48469	0.000366022	UP	AT5G45290.1	RING/U-box superfamily protein
GH_A08G2715	0.993415	3.20438	1.97558	0.011462	UP	AT5G52600.1	myb domain protein 82
GH_A08G2738	0.145076	2.08244	3.98013	0.00479436	UP	AT1G08510.1	fatty acyl-ACP thioesterases B
GH_A08G2766	10.6464	37.2785	2.04993	7.77127e-09	UP
GH_A08G2769	255.674	448.732	1.08305	0.00173036	UP	AT2G19760.1	profilin 1
GH_A08G2777	0.218502	1.59365	3.08656	0.0161614	UP	AT4G29160.3	SNF7 family protein
GH_A08G2785	1.19249	2.49766	1.33778	0.0234895	UP	AT5G56780.1	effector of transcription2
GH_A08G2805	1.34434	5.57296	2.30501	0.0103766	UP	AT5G20885.1	RING/U-box superfamily protein
GH_A08G2823	3.95906	7.94882	1.28465	0.0488854	UP	AT5G26030.2	ferrochelatase 1
GH_A08G2825	17.6567	388.734	4.7391	4.14104e-17	UP
GH_A08G2829	0.799327	2.86395	2.11061	0.0288385	UP	AT5G11710.1	ENTH/VHS family protein
GH_A08G2851	16.2791	28.508	1.0724	0.000309786	UP	AT5G58060.1	SNARE-like superfamily protein
GH_A08G2858	0.563316	1.72755	1.87314	0.00571994	UP	AT5G57910.1	unknown protein; BEST Arabidopsis thaliana protein match is: unknown protein (TAIR:AT4G30630.1); Has 30201 Blast hits to 17322 proteins in 780 species: Archae - 12; Bacteria - 1396; Metazoa - 17338; Fungi - 3422; Plants - 5037; Viruses - 0; Other Eukaryotes - 2996 (source: NCBI BLink).
GH_A08G2865	7.05145	11.9328	1.03036	0.0140136	UP	AT5G20280.1	sucrose phosphate synthase 1F
GH_A09G0001	0.388909	25.7508	6.33431	0.00213314	UP	AT5G13930.1	Chalcone and stilbene synthase family protein
GH_A09G0002	11.2566	52.3947	2.49695	2.12487e-05	UP	AT5G13930.1	Chalcone and stilbene synthase family protein
GH_A09G0009	2.89568	8.396	1.80047	0.0258335	UP	AT3G26720.1	Glycosyl hydrolase family 38 protein
GH_A09G0074	2.22221	3.6949	1.00822	0.0172624	UP	AT4G18160.1	Ca2+ activated outward rectifying K+ channel 6
GH_A09G0241	12.764	31.1501	1.55769	0.00632366	UP	AT5G62670.1	H(+)-ATPase 11
GH_A09G0267	3.03354	7.37368	1.55574	0.0291897	UP	AT3G28480.1	Oxoglutarate/iron-dependent oxygenase
GH_A09G0318	3.90073	12.7355	1.94292	0.000491015	UP	AT5G62865.1	unknown protein; BEST Arabidopsis thaliana protein match is: unknown protein (TAIR:AT3G48020.1).
GH_A09G0409	16.8248	65.676	2.23841	8.12618e-05	UP	AT5G40690.1	CONTAINS InterPro DOMAIN/s: EF-Hand 1, calcium-binding site (InterPro:IPR018247); BEST Arabidopsis thaliana protein match is: unknown protein (TAIR:AT2G41730.1); Has 1807 Blast hits to 1807 proteins in 277 species: Archae - 0; Bacteria - 0; Metazoa - 736; Fungi - 347; Plants - 385; Viruses - 0; Other Eukaryotes - 339 (source: NCBI BLink).
GH_A09G0451	0.0439833	0.558462	3.88241	0.00556502	UP	AT5G14180.1	Myzus persicae-induced lipase 1
GH_A09G0515	0	4.84338	12.053	8.64294e-05	UP	AT5G52400.1	cytochrome P450, family 715, subfamily A, polypeptide 1
GH_A09G0614	7.43567	13.5157	1.11354	0.0280317	UP	AT5G51570.1	SPFH/Band 7/PHB domain-containing membrane-associated protein family
GH_A09G0650	0.226884	2.2463	3.52565	0.00046362	UP	AT1G25440.1	B-box type zinc finger protein with CCT domain
GH_A09G0654	0.731923	15.805	4.66052	9.80445e-05	UP	AT1G68510.1	LOB domain-containing protein 42
GH_A09G0670	1.74717	5.59114	1.96748	7.76701e-06	UP	AT1G18390.1	Protein kinase superfamily protein
GH_A09G0747	65.9184	539.495	3.31537	2.16961e-08	UP	AT2G33380.1	Caleosin-related family protein
GH_A09G0833	0.192755	1.05301	2.63784	0.000510882	UP	AT3G16920.1	chitinase-like protein 2
GH_A09G0855	1.71928	6.57745	2.15679	0.00263472	UP	AT3G17510.1	CBL-interacting protein kinase 1
GH_A09G0898	0.143144	1.95971	3.96416	0.00500215	UP	AT1G61150.1	LisH and RanBPM domains containing protein
GH_A09G0953	0.252735	0.788055	1.87652	0.0462283	UP	AT5G45190.1	Cyclin family protein
GH_A09G0966	1.14969	7.17339	2.8715	0.0162208	UP
GH_A09G1013	296.576	503.893	1.02606	7.87879e-06	UP	AT1G15270.1	Translation machinery associated TMA7
GH_A09G1030	5.2841	8.98049	1.04642	0.0286763	UP	AT1G80350.1	P-loop containing nucleoside triphosphate hydrolases superfamily protein
GH_A09G1048	0.258645	2.36519	3.39185	0.0289983	UP	AT1G80490.2	TOPLESS-related 1
GH_A09G1065	0.0996807	1.48251	4.0991	0.00521972	UP	AT2G28200.1	C2H2-type zinc finger family protein
GH_A09G1242	10.3652	29.0937	1.76724	5.77706e-07	UP	AT2G26770.2	plectin-related
GH_A09G1320	5.62778	13.7789	1.55244	0.000837169	UP	AT1G71980.1	Protease-associated (PA) RING/U-box zinc finger family protein
GH_A09G1337	6.92927	18.438	1.7005	0.0045953	UP	AT1G34420.1	leucine-rich repeat transmembrane protein kinase family protein
GH_A09G1383	6.15962	13.3925	1.39532	7.32444e-07	UP	AT2G41760.1	unknown protein; CONTAINS InterPro DOMAIN/s: Protein of unknown function WDYHV (InterPro:IPR019161); Has 201 Blast hits to 201 proteins in 90 species: Archae - 0; Bacteria - 2; Metazoa - 132; Fungi - 10; Plants - 30; Viruses - 0; Other Eukaryotes - 27 (source: NCBI BLink).
GH_A09G1407	30.1525	60.8246	1.29616	0.0058734	UP	AT3G20860.1	NIMA-related kinase 5
GH_A09G1425	55.2336	156.239	1.77637	0.031172	UP	AT5G06860.1	polygalacturonase inhibiting protein 1
GH_A09G1510	3.79847	9.4703	1.60071	0.00491331	UP
GH_A09G1528	0.925973	8.23516	3.41115	9.94924e-06	UP	AT1G52340.1	NAD(P)-binding Rossmann-fold superfamily protein
GH_A09G1594	0.368024	1.95747	2.67244	0.000739506	UP	AT3G26300.1	cytochrome P450, family 71, subfamily B, polypeptide 34
GH_A09G1596	1.56524	15.9476	3.58923	0.0141515	UP	AT3G10040.1	sequence-specific DNA binding transcription factors
GH_A09G1616	1.07119	7.74491	3.13974	0.0166018	UP	AT5G03530.1	RAB GTPase homolog C2A
GH_A09G1617	0.343245	1.50467	2.39658	0.0217184	UP	AT5G03510.1	C2H2-type zinc finger family protein
GH_A09G1685	1.44306	7.03673	2.52755	0.0258974	UP	AT5G03040.3	IQ-domain 2
GH_A09G1686	0.30016	10.7531	5.40933	6.0677e-07	UP	AT2G37090.1	Nucleotide-diphospho-sugar transferases superfamily protein
GH_A09G1719	33.6119	58.1909	1.0663	0.00126523	UP	AT5G02100.1	Oxysterol-binding family protein
GH_A09G1720	2.24445	8.80169	2.28026	0.0155472	UP	AT2G29050.1	RHOMBOid-like 1
GH_A09G1737	0.145596	0.908662	2.90196	0.0131932	UP	AT4G17905.1	RING/U-box superfamily protein
GH_A09G1743	245.396	474.025	1.23057	0.0274835	UP	AT5G02540.1	NAD(P)-binding Rossmann-fold superfamily protein
GH_A09G1771	0.035471	0.688638	4.28728	0.0130786	UP	AT3G53980.2	Bifunctional inhibitor/lipid-transfer protein/seed storage 2S albumin superfamily protein
GH_A09G1801	0.331988	13.4369	5.56491	3.12742e-09	UP	AT2G38110.1	glycerol-3-phosphate acyltransferase 6
GH_A09G1814	0	0.51624	7.94925	0.000254715	UP	AT2G01060.1	myb-like HTH transcriptional regulator family protein
GH_A09G1827	1.93261	7.74629	2.22987	0.0233896	UP	AT4G33070.1	Thiamine pyrophosphate dependent pyruvate decarboxylase family protein
GH_A09G1832	10.3224	87.4889	3.34119	0.000161473	UP	AT5G01600.1	ferretin 1
GH_A09G1834	25.6215	49.0049	1.20638	4.95443e-05	UP	AT3G08890.2	Protein of unknown function, DUF538
GH_A09G1835	0.327146	1.79413	2.65721	0.000914116	UP
GH_A09G1889	0.233407	9.20207	5.50029	1.04144e-20	UP	AT2G44130.1	Galactose oxidase/kelch repeat superfamily protein
GH_A09G1924	1.39699	4.02862	1.79496	0.0281015	UP	AT1G68490.1	unknown protein; FUNCTIONS IN: molecular_function unknown; INVOLVED IN: biological_process unknown; LOCATED IN: chloroplast; EXPRESSED IN: 22 plant structures; EXPRESSED DURING: 13 growth stages; BEST Arabidopsis thaliana protein match is: unknown protein (TAIR:AT1G13390.2); Has 125 Blast hits to 125 proteins in 18 species: Archae - 0; Bacteria - 0; Metazoa - 0; Fungi - 0; Plants - 125; Viruses -…
GH_A09G1936	0	0.54798	9.40119	0.0140815	UP	AT5G51600.1	Microtubule associated protein (MAP65/ASE1) family protein
GH_A09G1950	8.84833	33.2026	2.18933	0.00040281	UP	AT5G07250.1	RHOMBOid-like protein 3
GH_A09G2005	1.12908	2.16079	1.19843	0.0233082	UP	AT5G53490.1	Tetratricopeptide repeat (TPR)-like superfamily protein
GH_A09G2006	0.47563	3.04915	2.92046	4.33576e-07	UP	AT4G10810.1	unknown protein; FUNCTIONS IN: molecular_function unknown; INVOLVED IN: biological_process unknown; LOCATED IN: chloroplast; EXPRESSED IN: 23 plant structures; EXPRESSED DURING: 15 growth stages; BEST Arabidopsis thaliana protein match is: unknown protein (TAIR:AT4G24026.1); Has 1807 Blast hits to 1807 proteins in 277 species: Archae - 0; Bacteria - 0; Metazoa - 736; Fungi - 347; Plants - 385; Vi…
GH_A09G2097	0	0.506762	7.81044	9.82519e-05	UP	AT2G45570.1	cytochrome P450, family 76, subfamily C, polypeptide 2
GH_A09G2129	0.177876	1.43393	3.22732	0.014744	UP	AT4G17500.1	ethylene responsive element binding factor 1
GH_A09G2143	0.0133337	3.47017	7.78863	3.10769e-05	UP	AT5G38610.1	Plant invertase/pectin methylesterase inhibitor superfamily protein
GH_A09G2185	0.1549	3.17848	4.51799	7.80314e-07	UP
GH_A09G2190	0.099181	0.612146	2.82429	0.0115962	UP	AT1G04780.1	Ankyrin repeat family protein
GH_A09G2216	5.12767	13.8987	1.68873	2.85172e-06	UP	AT4G13620.1	Integrase-type DNA-binding superfamily protein
GH_A09G2239	0.185029	7.32871	5.58063	5.45863e-09	UP	AT5G20720.3	chaperonin 20
GH_A09G2245	3.38347	13.8756	2.3137	0.00268909	UP	AT5G48570.1	FKBP-type peptidyl-prolyl cis-trans isomerase family protein
GH_A09G2360	0.196546	1.22697	2.89678	0.0135962	UP	AT2G32120.2	heat-shock protein 70T-2
GH_A09G2381	0.090585	15.4652	7.6003	5.19765e-06	UP	AT3G22600.1	Bifunctional inhibitor/lipid-transfer protein/seed storage 2S albumin superfamily protein
GH_A09G2383	4.02554	37.4	3.50103	0.000803088	UP	AT3G22620.1	Bifunctional inhibitor/lipid-transfer protein/seed storage 2S albumin superfamily protein
GH_A09G2399	8.96271	15.5207	1.04938	0.0195873	UP	AT5G43850.1	RmlC-like cupins superfamily protein
GH_A09G2422	44.4203	245.547	2.74732	2.55166e-05	UP	AT1G04220.1	3-ketoacyl-CoA synthase 2
GH_A09G2426	0.395883	1.84081	2.48818	0.000113455	UP	AT3G23000.1	CBL-interacting protein kinase 7
GH_A09G2433	3.26832	179.36	6.05625	3.27636e-13	UP	AT4G14550.1	indole-3-acetic acid inducible 14
GH_A09G2496	18.4542	54.8857	1.85109	0.000193692	UP	AT3G23410.1	fatty alcohol oxidase 3
GH_A09G2497	6.34084	15.4522	1.55741	3.55777e-05	UP	AT3G23400.1	Plastid-lipid associated protein PAP / fibrillin family protein
GH_A09G2506	0.108549	2.88321	4.87679	0.000214941	UP	AT4G14380.1	unknown protein; Has 22 Blast hits to 22 proteins in 8 species: Archae - 0; Bacteria - 0; Metazoa - 1; Fungi - 1; Plants - 18; Viruses - 0; Other Eukaryotes - 2 (source: NCBI BLink).
GH_A09G2538	0.21195	4.68291	4.75589	0.047184	UP	AT5G18800.2	Cox19-like CHCH family protein
GH_A09G2555	15.438	29.4036	1.20013	0.00117175	UP	AT3G17000.1	ubiquitin-conjugating enzyme 32
GH_A09G2563	5.07559	54.3475	3.69498	8.22781e-07	UP	AT5G49360.1	beta-xylosidase 1
GH_A09G2564	23.1053	61.8605	1.68557	0.00134475	UP
GH_A09G2584	2.32804	7.08317	1.88019	0.0266467	UP	AT5G49120.1	Protein of unknown function (DUF581)
GH_A09G2643	134.957	269.453	1.26932	0.000102323	UP	AT1G13950.1	eukaryotic elongation factor 5A-1
GH_A09G2676	2.05601	5.03395	1.53739	0.000721033	UP	AT5G63380.1	AMP-dependent synthetase and ligase family protein
GH_A10G0090	0.368998	1.44144	2.23695	0.00203582	UP	AT1G62400.1	Protein kinase superfamily protein
GH_A10G0110	11.613	35.3617	1.9105	2.20978e-08	UP	AT1G11910.1	aspartic proteinase A1
GH_A10G0116	2.0649	3.62821	1.07819	0.000213123	UP	AT4G17180.1	O-Glycosyl hydrolases family 17 protein
GH_A10G0123	6.35977	22.2152	2.08468	0.00213314	UP	AT1G50660.1	unknown protein; INVOLVED IN: biological_process unknown; LOCATED IN: chloroplast; EXPRESSED IN: 22 plant structures; EXPRESSED DURING: 13 growth stages; BEST Arabidopsis thaliana protein match is: unknown protein (TAIR:AT3G20350.1); Has 21445 Blast hits to 15134 proteins in 1325 species: Archae - 461; Bacteria - 2309; Metazoa - 11052; Fungi - 1737; Plants - 1035; Viruses - 42; Other Eukaryotes -…
GH_A10G0124	0	3.17669	9.32757	6.3869e-09	UP	AT3G20340.1	Expression of the gene is downregulated in the presence of paraquat, an inducer of photoxidative stress.
GH_A10G0172	3.88626	18.7029	2.53707	8.55746e-07	UP	AT4G21320.1	Aldolase-type TIM barrel family protein
GH_A10G0308	0.020895	0.75478	5.2821	0.00280214	UP	AT2G33880.1	homeobox-3
GH_A10G0319	0.361209	1.6853	2.4873	0.0384281	UP	AT2G33990.1	IQ-domain 9
GH_A10G0335	0.662059	2.02096	1.89721	0.0415406	UP	AT4G18050.1	P-glycoprotein 9
GH_A10G0350	2.75348	7.96432	1.8035	0.0174875	UP	AT4G18910.1	NOD26-like intrinsic protein 1;2
GH_A10G0356	0.0977477	2.34642	4.74853	7.63815e-05	UP	AT1G29340.1	plant U-box 17
GH_A10G0365	17.9646	31.5161	1.08317	0.0120352	UP	AT5G45750.1	RAB GTPase homolog A1C
GH_A10G0366	1.47621	4.55341	1.87801	0.00218493	UP	AT1G29280.1	WRKY DNA-binding protein 65
GH_A10G0369	0.080255	1.11146	4.00983	0.0337285	UP	AT4G18780.1	cellulose synthase family protein
GH_A10G0377	6.95761	17.4542	1.59301	1.02174e-06	UP	AT4G18700.1	CBL-interacting protein kinase 12
GH_A10G0383	0.081604	1.24145	4.09399	8.3681e-07	UP	AT1G29195.1	unknown protein; FUNCTIONS IN: molecular_function unknown; INVOLVED IN: biological_process unknown; LOCATED IN: chloroplast; EXPRESSED IN: 13 plant structures; EXPRESSED DURING: 4 anthesis, C globular stage, 4 leaf senescence stage, petal differentiation and expansion stage; BEST Arabidopsis thaliana protein match is: unknown protein (TAIR:AT2G30230.1); Has 180 Blast hits to 180 proteins in 14 sp…
GH_A10G0409	0.553666	4.83936	3.3999	0.0040404	UP	AT4G18260.1	Cytochrome b561/ferric reductase transmembrane protein family
GH_A10G0412	11.4945	22.4223	1.23343	0.00560978	UP	AT5G46250.1	RNA-binding protein
GH_A10G0419	0	1.81488	10.4525	2.01915e-06	UP	AT5G58850.1	myb domain protein 119
GH_A10G0420	45.6216	85.0654	1.16261	0.000346221	UP	AT1G30070.1	SGS domain-containing protein
GH_A10G0465	0	1.73478	10.0663	0.000514872	UP	AT1G31260.1	zinc transporter 10 precursor
GH_A10G0485	25.2229	86.6824	2.05701	0.00534179	UP	AT1G31335.1	unknown protein; FUNCTIONS IN: molecular_function unknown; INVOLVED IN: biological_process unknown; LOCATED IN: plasma membrane; EXPRESSED IN: 20 plant structures; EXPRESSED DURING: 13 growth stages; Has 34 Blast hits to 34 proteins in 8 species: Archae - 0; Bacteria - 0; Metazoa - 0; Fungi - 0; Plants - 34; Viruses - 0; Other Eukaryotes - 0 (source: NCBI BLink).
GH_A10G0502	35.5326	68.0134	1.21395	0.00436954	UP	AT1G53730.1	STRUBBELIG-receptor family 6
GH_A10G0542	0.553256	1.30459	1.51386	1.53937e-05	UP	AT3G13840.1	GRAS family transcription factor
GH_A10G0568	0.213597	0.762756	2.07075	0.0391273	UP	AT1G72470.1	exocyst subunit exo70 family protein D1
GH_A10G0617	0.238699	3.67937	4.17612	0.0262031	UP	AT1G17710.1	Pyridoxal phosphate phosphatase-related protein
GH_A10G0627	40.1235	91.7069	1.4591	4.53301e-09	UP	AT1G17730.1	vacuolar protein sorting 46.1
GH_A10G0635	1.64787	3.36031	1.29412	0.00447265	UP	AT5G11730.1	Core-2/I-branching beta-1,6-N-acetylglucosaminyltransferase family protein
GH_A10G0660	0.632681	1.39368	1.42021	0.00566949	UP	AT3G16340.1	pleiotropic drug resistance 1
GH_A10G0678	0.180804	1.30566	3.08225	0.0474263	UP	AT2G03200.1	Eukaryotic aspartyl protease family protein
GH_A10G0680	0.135639	0.799766	2.85392	0.0488854	UP	AT3G05270.2	Plant protein of unknown function (DUF869)
GH_A10G0690	9.4482	18.4157	1.23067	1.94554e-07	UP	AT5G49720.1	glycosyl hydrolase 9A1
GH_A10G0732	0.099167	0.508777	2.53318	0.0332758	UP	AT1G52520.1	FAR1-related sequence 6
GH_A10G0791	0.007832	0.602438	6.03455	0.0338425	UP	AT1G80440.1	Galactose oxidase/kelch repeat superfamily protein
GH_A10G0803	0.153251	1.45368	3.43711	0.0303592	UP	AT1G15260.1	unknown protein; BEST Arabidopsis thaliana protein match is: unknown protein (TAIR:AT3G16070.1); Has 28 Blast hits to 28 proteins in 7 species: Archae - 0; Bacteria - 0; Metazoa - 0; Fungi - 0; Plants - 28; Viruses - 0; Other Eukaryotes - 0 (source: NCBI BLink).
GH_A10G0860	0.180676	3.68679	4.66987	0.0405378	UP
GH_A10G0865	2.52249	4.76452	1.19923	0.010726	UP	AT5G64880.1	unknown protein; Has 30201 Blast hits to 17322 proteins in 780 species: Archae - 12; Bacteria - 1396; Metazoa - 17338; Fungi - 3422; Plants - 5037; Viruses - 0; Other Eukaryotes - 2996 (source: NCBI BLink).
GH_A10G0938	2.67458	21.3951	3.27684	0.00577728	UP	AT2G23540.1	GDSL-like Lipase/Acylhydrolase superfamily protein
GH_A10G0942	0.547833	1.39943	1.60415	0.0223153	UP	AT3G50810.1	Uncharacterised protein family (UPF0497)
GH_A10G0979	46.2867	88.6824	1.21559	0.000267167	UP	AT2G18040.1	peptidylprolyl cis/trans isomerase, NIMA-interacting 1
GH_A10G0984	155.055	363.688	1.51022	0.042441	UP
GH_A10G1032	0.715351	15.5638	4.70738	4.42464e-12	UP	AT5G18650.1	CHY-type/CTCHY-type/RING-type Zinc finger protein
GH_A10G1064	0.310905	0.900505	1.80548	0.00179223	UP	AT5G18840.1	Major facilitator superfamily protein
GH_A10G1073	0	2.21131	9.45825	2.4697e-06	UP	AT3G21550.1	DUF679 domain membrane protein 2
GH_A10G1112	19.0864	31.6456	1.0063	0.000720647	UP	AT5G35620.1	Eukaryotic initiation factor 4E protein
GH_A10G1146	2.67683	4.50373	1.01915	0.0323176	UP	AT3G23280.1	XB3 ortholog 5 in Arabidopsis thaliana
GH_A10G1415	0.0652777	7.70623	7.12703	3.71039e-17	UP	AT4G20820.1	FAD-binding Berberine family protein
GH_A10G1518	4.69024	11.5089	1.59776	0.00864941	UP	AT1G06130.2	glyoxalase 2-4
GH_A10G1560	0.695763	3.09765	2.35212	0.0395336	UP	AT3G59690.1	IQ-domain 13
GH_A10G1581	1.0674	2.57699	1.51974	0.0168264	UP	AT2G30720.1	Thioesterase/thiol ester dehydrase-isomerase superfamily protein
GH_A10G1617	0.284541	1.51188	2.65668	1.38032e-08	UP	AT5G01830.1	ARM repeat superfamily protein
GH_A10G1626	1441.68	3771.32	1.66137	0.0250151	UP	AT2G40610.1	expansin A8
GH_A10G1631	907.993	2357.5	1.64761	0.0116943	UP	AT5G59320.1	lipid transfer protein 3
GH_A10G1657	8.37423	15.6763	1.18359	0.0330673	UP	AT5G01990.1	Auxin efflux carrier family protein
GH_A10G1665	0.314772	2.86935	3.4338	0.000188501	UP	AT3G08680.2	Leucine-rich repeat protein kinase family protein
GH_A10G1826	0	0.56369	9.1766	0.0111694	UP	AT5G27930.2	Protein phosphatase 2C family protein
GH_A10G1868	0.200151	1.03153	2.55701	0.0473588	UP	AT3G16920.1	chitinase-like protein 2
GH_A10G1875	9.87527	41.6157	2.35237	6.32584e-08	UP	AT3G17000.1	ubiquitin-conjugating enzyme 32
GH_A10G1887	0.170712	1.79547	3.61696	8.12618e-05	UP	AT3G17090.1	Protein phosphatase 2C family protein
GH_A10G1903	0.33006	1.81204	2.64223	0.0058783	UP	AT5G49525.1	unknown protein; Has 23 Blast hits to 23 proteins in 7 species: Archae - 0; Bacteria - 0; Metazoa - 0; Fungi - 0; Plants - 23; Viruses - 0; Other Eukaryotes - 0 (source: NCBI BLink).
GH_A10G1952	1.28628	6.78074	2.65853	9.19665e-07	UP	AT2G40600.1	appr-1-p processing enzyme family protein
GH_A10G1993	0.507195	1.00311	1.22651	0.00961535	UP	AT3G58040.1	seven in absentia of Arabidopsis 2
GH_A10G2024	0.973299	11.6263	3.80346	0.000128827	UP	AT3G54450.1	Major facilitator superfamily protein
GH_A10G2050	0.03011	0.769298	4.48397	0.00879542	UP	AT2G13980.1	Polynucleotidyl transferase, ribonuclease H-like superfamily protein
GH_A10G2080	0.33035	3.75423	3.66285	0.00877937	UP	AT1G74320.1	Protein kinase superfamily protein
GH_A10G2112	0.187401	1.9974	3.65479	0.0051305	UP	AT3G26300.1	cytochrome P450, family 71, subfamily B, polypeptide 34
GH_A10G2114	0.0957833	1.09797	3.67321	0.000262065	UP	AT4G31500.1	cytochrome P450, family 83, subfamily B, polypeptide 1
GH_A10G2163	0.120765	1.08494	3.39788	0.000472546	UP	AT3G61220.1	NAD(P)-binding Rossmann-fold superfamily protein
GH_A10G2233	0.644203	2.09708	1.96613	0.00891577	UP	AT5G17530.3	phosphoglucosamine mutase family protein
GH_A10G2421	6.93359	41.4254	2.8453	2.74055e-05	UP	AT3G55420.1	unknown protein; Has 21 Blast hits to 21 proteins in 8 species: Archae - 0; Bacteria - 0; Metazoa - 0; Fungi - 0; Plants - 21; Viruses - 0; Other Eukaryotes - 0 (source: NCBI BLink).
GH_A10G2427	4.09808	10.6206	1.64609	0.00472715	UP	AT2G39650.1	Protein of unknown function (DUF506)
GH_A10G2434	3.22277	14.1302	2.39764	1.03997e-12	UP	AT3G55470.2	Calcium-dependent lipid-binding (CaLB domain) family protein
GH_A10G2467	34.3146	65.0944	1.19986	0.000346332	UP	AT3G11400.1	eukaryotic translation initiation factor 3G1
GH_A10G2609	2.1997	18.1926	3.30727	0.000302118	UP	AT4G01500.1	AP2/B3-like transcriptional factor family protein
GH_A10G2620	1.9658	3.55236	1.12202	0.0157778	UP	AT3G55960.1	Haloacid dehalogenase-like hydrolase (HAD) superfamily protein
GH_A10G2657	0.489121	1.32253	1.68353	0.00169555	UP	AT3G56180.1	Protein of unknown function (DUF567)
GH_A10G2658	47.3237	137.978	1.78962	0.0180097	UP	AT3G10985.1	senescence associated gene 20
GH_A10G2660	12.0139	22.8508	1.20209	0.000362876	UP	AT2G40430.2	FUNCTIONS IN: molecular_function unknown; INVOLVED IN: biological_process unknown; LOCATED IN: cellular_component unknown; EXPRESSED IN: 22 plant structures; EXPRESSED DURING: 13 growth stages; CONTAINS InterPro DOMAIN/s: P60-like (InterPro:IPR011687), Tumour suppressor protein Gltscr2 (InterPro:IPR011211); Has 706 Blast hits to 639 proteins in 197 species: Archae - 0; Bacteria - 32; Metazoa - 22…
GH_A11G0121	0.828503	8.23847	3.5888	0.00406958	UP	AT2G46170.1	Reticulon family protein
GH_A11G0131	51.9493	92.1791	1.10404	0.00113615	UP	AT5G53300.4	ubiquitin-conjugating enzyme 10
GH_A11G0146	0.0433577	1.18329	5.04044	0.000114234	UP	AT4G27740.1	Yippee family putative zinc-binding protein
GH_A11G0165	2.52259	5.87104	1.48944	0.0365082	UP	AT4G10430.3	TMPIT-like protein
GH_A11G0170	5.65608	9.64705	1.04555	0.0255662	UP	AT1G64720.1	Polyketide cyclase/dehydrase and lipid transport superfamily protein
GH_A11G0194	10.0143	17.0434	1.03088	0.0312635	UP	AT4G22670.1	HSP70-interacting protein 1
GH_A11G0207	8.33336	14.2598	1.0311	0.00996355	UP	AT1G63220.1	Calcium-dependent lipid-binding (CaLB domain) family protein
GH_A11G0233	0.327229	3.37034	3.49261	0.000647965	UP
GH_A11G0238	20.7225	43.1137	1.32386	0.0128688	UP	AT4G23820.1	Pectin lyase-like superfamily protein
GH_A11G0273	0.550824	1.48715	1.71419	0.00287599	UP	AT5G47070.1	Protein kinase superfamily protein
GH_A11G0327	9.43377	19.7546	1.34223	7.38649e-07	UP	AT3G47670.1	Plant invertase/pectin methylesterase inhibitor superfamily protein
GH_A11G0358	0.129678	1.69178	3.91383	0.0137312	UP	AT5G60980.1	Nuclear transport factor 2 (NTF2) family protein with RNA binding (RRM-RBD-RNP motifs) domain
GH_A11G0366	2.96924	7.57159	1.6217	0.000142639	UP	AT5G60850.1	OBF binding protein 4
GH_A11G0383	4.02796	14.0726	2.03959	2.77282e-05	UP	AT1G13440.1	glyceraldehyde-3-phosphate dehydrogenase C2
GH_A11G0386	0.107977	1.38573	3.90319	0.00266055	UP	AT5G63380.1	AMP-dependent synthetase and ligase family protein
GH_A11G0409	5.69224	15.8435	1.74483	2.3234e-05	UP	AT3G48860.2	unknown protein; INVOLVED IN: biological_process unknown; LOCATED IN: plasma membrane; EXPRESSED IN: 22 plant structures; EXPRESSED DURING: 13 growth stages; BEST Arabidopsis thaliana protein match is: unknown protein (TAIR:AT5G23700.1); Has 12429 Blast hits to 9751 proteins in 897 species: Archae - 180; Bacteria - 1190; Metazoa - 6552; Fungi - 1361; Plants - 886; Viruses - 50; Other Eukaryotes -…
GH_A11G0423	0.380651	3.79697	3.52961	0.00155819	UP	AT5G07580.1	Integrase-type DNA-binding superfamily protein
GH_A11G0451	0.440613	7.72508	4.3635	0.00087132	UP	AT5G66170.3	sulfurtransferase 18
GH_A11G0459	0.751266	2.14081	1.79335	0.00287601	UP	AT3G51070.1	S-adenosyl-L-methionine-dependent methyltransferases superfamily protein
GH_A11G0479	16.0625	36.9292	1.47002	0.00225824	UP	AT3G50830.1	cold-regulated 413-plasma membrane 2
GH_A11G0503	0.492218	4.29669	3.305	0.000251176	UP	AT5G67210.1	Protein of unknown function (DUF579)
GH_A11G0529	2.45339	10.2005	2.30837	0.000477744	UP	AT5G65660.1	hydroxyproline-rich glycoprotein family protein
GH_A11G0567	0.225094	2.15378	3.46862	0.000161473	UP	AT1G16850.1	unknown protein; FUNCTIONS IN: molecular_function unknown; INVOLVED IN: response to salt stress; LOCATED IN: endomembrane system; EXPRESSED IN: leaf apex, leaf whorl, male gametophyte, flower, leaf; EXPRESSED DURING: LP.06 six leaves visible, LP.04 four leaves visible, LP.10 ten leaves visible, petal differentiation and expansion stage, LP.08 eight leaves visible; BEST Arabidopsis thaliana protei…
GH_A11G0580	0.391757	1.04236	1.64121	0.00730727	UP	AT1G49180.2	protein kinase family protein
GH_A11G0585	1.37004	4.85909	2.09104	0.000762288	UP	AT3G51520.1	diacylglycerol acyltransferase family
GH_A11G0587	0	0.946921	10.2543	4.73435e-09	UP	AT3G18660.2	plant glycogenin-like starch initiation protein 1
GH_A11G0608	2.90518	6.19819	1.3619	2.96157e-06	UP	AT4G33490.2	Eukaryotic aspartyl protease family protein
GH_A11G0616	0	1.22	8.56555	0.000138717	UP	AT1G47710.1	Serine protease inhibitor (SERPIN) family protein
GH_A11G0648	29.0738	71.2627	1.57353	0.00455787	UP	AT5G46860.1	Syntaxin/t-SNARE family protein
GH_A11G0666	14.9391	39.1898	1.66482	6.89183e-05	UP	AT3G27090.1	DCD (Development and Cell Death) domain protein
GH_A11G0678	0.0176963	2.38922	7.24611	2.46964e-06	UP	AT5G40690.1	CONTAINS InterPro DOMAIN/s: EF-Hand 1, calcium-binding site (InterPro:IPR018247); BEST Arabidopsis thaliana protein match is: unknown protein (TAIR:AT2G41730.1); Has 1807 Blast hits to 1807 proteins in 277 species: Archae - 0; Bacteria - 0; Metazoa - 736; Fungi - 347; Plants - 385; Viruses - 0; Other Eukaryotes - 339 (source: NCBI BLink).
GH_A11G0679	3.57682	8.00121	1.42305	0.00123238	UP	AT5G40670.1	PQ-loop repeat family protein / transmembrane family protein
GH_A11G0717	1.67702	4.17951	1.57668	0.000144466	UP	AT3G01170.1	Ribosomal protein L34e superfamily protein
GH_A11G0787	1.91915	11.4101	2.83999	0.0446297	UP	AT3G60390.1	homeobox-leucine zipper protein 3
GH_A11G0823	0	1.07507	9.91427	1.01592e-09	UP	AT2G45220.1	Plant invertase/pectin methylesterase inhibitor superfamily
GH_A11G0830	2.50947	11.8254	2.47349	0.0498098	UP	AT2G45380.1	FUNCTIONS IN: molecular_function unknown; INVOLVED IN: biological_process unknown; LOCATED IN: cellular_component unknown; EXPRESSED IN: inflorescence meristem, flower, cultured cell; EXPRESSED DURING: petal differentiation and expansion stage; BEST Arabidopsis thaliana protein match is: Calcium-binding EF-hand family protein (TAIR:AT4G34070.1); Has 171 Blast hits to 170 proteins in 31 species: A…
GH_A11G0871	0.198178	2.00182	3.56114	0.0020445	UP	AT4G25433.1	peptidoglycan-binding LysM domain-containing protein
GH_A11G0882	0.360631	2.39764	2.97854	0.0147295	UP	AT4G00740.1	S-adenosyl-L-methionine-dependent methyltransferases superfamily protein
GH_A11G0899	28.5799	56.6926	1.26364	7.06322e-05	UP	AT3G61260.1	Remorin family protein
GH_A11G0931	10.7485	37.5556	2.06801	0.000439957	UP	AT4G00400.1	glycerol-3-phosphate acyltransferase 8
GH_A11G0932	0	0.591789	19.8873	1.07497e-05	UP	AT4G00370.1	Major facilitator superfamily protein
GH_A11G0942	5.58601	20.5873	2.1653	7.87879e-06	UP	AT4G00330.1	calmodulin-binding receptor-like cytoplasmic kinase 2
GH_A11G0992	0.019151	0.988777	5.85873	9.87386e-08	UP	AT2G46370.4	Auxin-responsive GH3 family protein
GH_A11G1038	0.291713	3.3861	3.77391	0.00128702	UP	AT2G46640.2	unknown protein; FUNCTIONS IN: molecular_function unknown; INVOLVED IN: biological_process unknown; LOCATED IN: cellular_component unknown; EXPRESSED IN: 20 plant structures; EXPRESSED DURING: 11 growth stages; Has 26 Blast hits to 26 proteins in 11 species: Archae - 0; Bacteria - 0; Metazoa - 2; Fungi - 0; Plants - 23; Viruses - 0; Other Eukaryotes - 1 (source: NCBI BLink).
GH_A11G1044	0	0.600521	18.8347	0.000304752	UP
GH_A11G1070	3.84971	20.3319	2.66932	1.28109e-06	UP	AT4G01575.1	serine protease inhibitor, Kazal-type family protein
GH_A11G1072	0.169918	2.88207	4.28647	0.00188349	UP	AT1G02280.2	translocon at the outer envelope membrane of chloroplasts 33
GH_A11G1084	0.723643	2.16556	1.82733	0.0291897	UP	AT4G01840.1	Ca2+ activated outward rectifying K+ channel 5
GH_A11G1097	0.888731	2.9968	1.97686	0.036708	UP	AT1G09540.1	myb domain protein 61
GH_A11G1105	0.175827	20.6846	7.11434	1.40249e-05	UP	AT1G02310.1	Glycosyl hydrolase superfamily protein
GH_A11G1123	3.02242	10.2357	2.00544	0.00138487	UP	AT2G47180.1	galactinol synthase 1
GH_A11G1146	0.247306	1.42514	2.75436	0.0218487	UP	AT3G62420.1	basic region/leucine zipper motif 53
GH_A11G1202	0.909384	1.52651	1.01105	0.00221963	UP	AT4G02500.1	UDP-xylosyltransferase 2
GH_A11G1247	0.12993	1.02114	3.11555	9.64075e-07	UP	AT2G48030.1	DNAse I-like superfamily protein
GH_A11G1282	4.44781	8.21652	1.15337	0.00209175	UP	AT3G63190.1	ribosome recycling factor, chloroplast precursor
GH_A11G1288	0.423975	2.0552	2.53759	0.00389425	UP	AT1G05420.1	ovate family protein 12
GH_A11G1295	0.196132	91.306	9.09076	1.44211e-26	UP	AT4G14815.1	Bifunctional inhibitor/lipid-transfer protein/seed storage 2S albumin superfamily protein
GH_A11G1296	0.032037	4.28729	7.20709	6.51253e-05	UP	AT2G48130.1	Bifunctional inhibitor/lipid-transfer protein/seed storage 2S albumin superfamily protein
GH_A11G1410	1.79918	9.68415	2.66034	0.000811618	UP	AT5G37670.1	HSP20-like chaperones superfamily protein
GH_A11G1431	0.136552	2.92848	4.64053	0.00557919	UP	AT3G07090.1	PPPDE putative thiol peptidase family protein
GH_A11G1480	0.18853	1.34374	3.05878	0.00796403	UP	AT3G07350.1	Protein of unknown function (DUF506)
GH_A11G1488	28.1044	59.9716	1.3704	0.0063184	UP	AT3G25290.2	Auxin-responsive family protein
GH_A11G1498	0.099266	5.22121	5.80111	4.19799e-17	UP	AT2G43060.1	ILI1 binding bHLH 1
GH_A11G1568	12.5065	23.8737	1.21056	0.000464666	UP	AT3G07760.2	Sterile alpha motif (SAM) domain-containing protein
GH_A11G1581	0	1.18386	7.71843	0.00439663	UP	AT5G35732.1	unknown protein; BEST Arabidopsis thaliana protein match is: unknown protein (TAIR:AT2G04795.1); Has 35333 Blast hits to 34131 proteins in 2444 species: Archae - 798; Bacteria - 22429; Metazoa - 974; Fungi - 991; Plants - 531; Viruses - 0; Other Eukaryotes - 9610 (source: NCBI BLink).
GH_A11G1593	0.33255	4.46182	4.01253	0.00496151	UP
GH_A11G1594	5.32445	25.5571	2.54288	0.0218621	UP	AT2G04570.1	GDSL-like Lipase/Acylhydrolase superfamily protein
GH_A11G1612	1.9557	12.8004	2.98693	0.00358402	UP	AT4G15417.1	RNAse II-like 1
GH_A11G1620	12.1345	37.3579	1.90472	0.0423361	UP	AT3G17640.1	Leucine-rich repeat (LRR) family protein
GH_A11G1649	42.4571	147.663	2.06587	0.00135956	UP
GH_A11G1651	0.487911	2.25753	2.46008	7.97603e-13	UP	AT3G51550.1	Malectin/receptor-like protein kinase family protein
GH_A11G1728	1.81615	4.34971	1.49346	0.0162386	UP	AT5G16200.1	50S ribosomal protein-related
GH_A11G1879	4.2227	7.98897	1.20228	0.0146211	UP	AT3G51030.1	thioredoxin H-type 1
GH_A11G1963	0.431438	1.15036	1.63934	0.0233786	UP	AT3G50810.1	Uncharacterised protein family (UPF0497)
GH_A11G1988	0.0305043	0.583774	4.43077	0.000206495	UP	AT3G50560.1	NAD(P)-binding Rossmann-fold superfamily protein
GH_A11G2142	0.104248	1.11774	3.55013	0.0135379	UP	AT4G33950.1	Protein kinase superfamily protein
GH_A11G2238	0.023861	0.664915	5.03844	0.0411626	UP	AT5G65730.1	xyloglucan endotransglucosylase/hydrolase 6
GH_A11G2291	3.40294	7.42584	1.4036	0.0065552	UP	AT5G67470.1	formin homolog 6
GH_A11G2329	4.522	7.55125	1.0189	0.0129257	UP	AT2G23150.1	natural resistance-associated macrophage protein 3
GH_A11G2422	0.496012	2.71423	2.65513	3.21267e-06	UP	AT5G64040.1	photosystem I reaction center subunit PSI-N, chloroplast, putative / PSI-N, putative (PSAN)
GH_A11G2445	3.88495	10.6589	1.73035	0.000286026	UP	AT2G33580.1	Protein kinase superfamily protein
GH_A11G2454	0.0686973	0.5648	2.89876	0.0128887	UP
GH_A11G2574	5.26757	17.4549	2.00005	1.51505e-06	UP	AT5G32450.1	RNA binding (RRM/RBD/RNP motifs) family protein
GH_A11G2600	1.4341	21.5596	4.17484	0.000118457	UP	AT5G18130.1	unknown protein; BEST Arabidopsis thaliana protein match is: unknown protein (TAIR:AT3G03870.2); Has 1807 Blast hits to 1807 proteins in 277 species: Archae - 0; Bacteria - 0; Metazoa - 736; Fungi - 347; Plants - 385; Viruses - 0; Other Eukaryotes - 339 (source: NCBI BLink).
GH_A11G2618	10.85	24.6604	1.44591	0.042178	UP	AT3G05000.1	Transport protein particle (TRAPP) component
GH_A11G2762	3.02004	9.18541	1.87967	0.00125553	UP	AT3G04350.1	Plant protein of unknown function (DUF946)
GH_A11G2788	0.954755	4.54858	2.44698	0.0123262	UP	AT3G04730.1	indoleacetic acid-induced protein 16
GH_A11G2867	13.1134	28.6692	1.39595	2.35796e-06	UP	AT3G04880.1	DNA-damage-repair/toleration protein (DRT102)
GH_A11G2898	0.692776	4.56639	2.97619	0.00068816	UP	AT4G13180.1	NAD(P)-binding Rossmann-fold superfamily protein
GH_A11G2940	2.97551	10.8863	2.1357	0.0199043	UP	AT1G54730.2	Major facilitator superfamily protein
GH_A11G2945	0.25617	2.2821	3.41273	0.0199076	UP
GH_A11G2985	1.14642	3.01095	1.65769	0.000275538	UP	AT1G09070.1	soybean gene regulated by cold-2
GH_A11G2996	10.1012	19.0723	1.17852	0.0190143	UP	AT4G15800.1	ralf-like 33
GH_A11G2997	102.945	176.419	1.04777	0.000491464	UP	AT3G05500.1	Rubber elongation factor protein (REF)
GH_A11G3012	0.0173823	2.80305	7.37017	2.6274e-11	UP	AT4G15920.1	Nodulin MtN3 family protein
GH_A11G3016	3.04041	6.56636	1.39561	0.0221242	UP	AT5G27860.2	unknown protein; FUNCTIONS IN: molecular_function unknown; INVOLVED IN: biological_process unknown; LOCATED IN: chloroplast; EXPRESSED IN: pollen tube; Has 23049 Blast hits to 11981 proteins in 648 species: Archae - 2; Bacteria - 589; Metazoa - 13464; Fungi - 1977; Plants - 1635; Viruses - 89; Other Eukaryotes - 5293 (source: NCBI BLink).
GH_A11G3040	2.13923	17.5638	3.26502	0.0214815	UP	AT3G62550.1	Adenine nucleotide alpha hydrolases-like superfamily protein
GH_A11G3158	0.0660677	9.65292	7.40226	9.66679e-20	UP	AT5G64620.1	cell wall / vacuolar inhibitor of fructosidase 2
GH_A11G3292	0.0306553	4.71095	7.50694	5.05778e-05	UP	AT3G14840.2	Leucine-rich repeat transmembrane protein kinase
GH_A11G3419	0.210286	3.51369	4.33692	0.0040347	UP	AT5G18520.1	Lung seven transmembrane receptor family protein
GH_A11G3451	3.73405	9.52748	1.62415	0.0003562	UP	AT1G64940.1	cytochrome P450, family 87, subfamily A, polypeptide 6
GH_A11G3474	198.407	410.579	1.31258	1.31817e-10	UP	AT1G31812.1	acyl-CoA-binding protein 6
GH_A11G3475	113.292	267.116	1.50238	0.000943927	UP	AT1G31812.1	acyl-CoA-binding protein 6
GH_A11G3482	0.157381	0.708382	2.31356	0.023178	UP	AT1G65430.1	IBR domain-containing protein
GH_A11G3495	8.64567	26.238	1.87346	0.035847	UP	AT5G12250.1	beta-6 tubulin
GH_A11G3498	5.42834	14.6911	1.72087	0.000602971	UP	AT1G73590.1	Auxin efflux carrier family protein
GH_A11G3563	0.240385	0.681771	1.78232	0.00121738	UP	AT2G41830.1	Uncharacterized protein
GH_A11G3637	3.18359	5.46277	1.03893	0.000493847	UP	AT5G22280.1	unknown protein; FUNCTIONS IN: molecular_function unknown; INVOLVED IN: biological_process unknown; LOCATED IN: endomembrane system; EXPRESSED IN: 22 plant structures; EXPRESSED DURING: 13 growth stages; BEST Arabidopsis thaliana protein match is: unknown protein (TAIR:AT3G44280.1); Has 82 Blast hits to 82 proteins in 13 species: Archae - 0; Bacteria - 0; Metazoa - 0; Fungi - 0; Plants - 82; Viru…
GH_A11G3677	0.385087	2.62891	3.00282	0.000808147	UP
GH_A11G3691	4.24609	69.8129	4.21308	0.000851349	UP	AT2G36830.1	gamma tonoplast intrinsic protein
GH_A11G3703	0.028312	6.40415	7.71905	4.81528e-16	UP	AT5G03170.1	FASCICLIN-like arabinogalactan-protein 11
GH_A11G3712	0.025603	0.953151	5.26398	3.68302e-05	UP	AT5G13580.1	ABC-2 type transporter family protein
GH_A11G3726	17.647	31.692	1.12523	0.0477995	UP	AT5G02270.1	non-intrinsic ABC protein 9
GH_A11G3745	0.774745	16.0996	4.64723	3.87295e-11	UP	AT2G38080.1	Laccase/Diphenol oxidase family protein
GH_A12G0091	7.65014	14.4644	1.18885	6.00237e-06	UP	AT3G62770.1	Transducin/WD40 repeat-like superfamily protein
GH_A12G0149	1.62826	3.39124	1.32291	0.0450581	UP	AT4G33565.1	RING/U-box superfamily protein
GH_A12G0168	0.861431	2.27635	1.68425	0.0268042	UP	AT4G34350.1	4-hydroxy-3-methylbut-2-enyl diphosphate reductase
GH_A12G0184	0.124142	2.30726	4.29648	0.022674	UP	AT3G49930.1	C2H2 and C2HC zinc fingers superfamily protein
GH_A12G0237	0.204937	1.97707	3.51461	0.000762288	UP	AT2G15760.1	Protein of unknown function (DUF1645)
GH_A12G0238	0.427272	9.27679	4.6861	0.00277836	UP	AT2G15780.1	Cupredoxin superfamily protein
GH_A12G0244	0.766284	18.6102	4.86814	0.00015331	UP	AT2G23610.1	methyl esterase 3
GH_A12G0398	0	0.740741	19.8387	3.31608e-07	UP	AT2G21270.2	ubiquitin fusion degradation 1
GH_A12G0418	0.09774	1.55261	4.19382	0.00116773	UP	AT4G39150.2	DNAJ heat shock N-terminal domain-containing protein
GH_A12G0495	0.689146	3.5991	2.65679	4.52632e-07	UP	AT4G20170.1	Domain of unknown function (DUF23)
GH_A12G0532	1.36846	4.37215	1.96319	0.000145799	UP	AT5G16110.1	unknown protein; FUNCTIONS IN: molecular_function unknown; INVOLVED IN: biological_process unknown; LOCATED IN: chloroplast; EXPRESSED IN: 24 plant structures; EXPRESSED DURING: 15 growth stages; BEST Arabidopsis thaliana protein match is: unknown protein (TAIR:AT3G02555.1); Has 133 Blast hits to 133 proteins in 18 species: Archae - 0; Bacteria - 0; Metazoa - 0; Fungi - 0; Plants - 133; Viruses -…
GH_A12G0533	8.48843	43.443	2.58254	0.0304551	UP	AT3G02550.1	LOB domain-containing protein 41
GH_A12G0541	1.68593	3.26149	1.22274	0.00218281	UP	AT1G19020.1	unknown protein; BEST Arabidopsis thaliana protein match is: unknown protein (TAIR:AT3G48180.1); Has 88 Blast hits to 88 proteins in 15 species: Archae - 0; Bacteria - 0; Metazoa - 0; Fungi - 0; Plants - 88; Viruses - 0; Other Eukaryotes - 0 (source: NCBI BLink).
GH_A12G0552	2.86347	10.8788	2.20198	0.00911405	UP
GH_A12G0608	0.00697133	2.59437	7.8453	0.000379235	UP	AT1G80160.1	Lactoylglutathione lyase / glyoxalase I family protein
GH_A12G0661	0.0154317	0.636763	5.45209	0.0143615	UP	AT5G66740.1	Protein of unknown function (DUF620)
GH_A12G0671	0.0591373	0.571479	3.39304	0.0494052	UP	AT2G23780.1	RING/U-box superfamily protein
GH_A12G0809	0.198518	1.17331	2.79935	0.00959091	UP	AT5G64030.1	S-adenosyl-L-methionine-dependent methyltransferases superfamily protein
GH_A12G0906	0.022858	1.02349	5.58926	0.0329205	UP	AT3G49760.1	basic leucine-zipper 5
GH_A12G0928	0.936716	5.2574	2.79274	0.0267878	UP	AT4G37820.1	unknown protein; BEST Arabidopsis thaliana protein match is: unknown protein (TAIR:AT2G22795.1); Has 433572 Blast hits to 177005 proteins in 4263 species: Archae - 2016; Bacteria - 67591; Metazoa - 157995; Fungi - 49745; Plants - 22011; Viruses - 2192; Other Eukaryotes - 132022 (source: NCBI BLink).
GH_A12G0937	1.71697	8.89495	2.6321	0.027655	UP	AT5G65660.1	hydroxyproline-rich glycoprotein family protein
GH_A12G0953	5.13268	19.2036	2.17714	6.62648e-09	UP	AT1G43130.1	like COV 2
GH_A12G1064	0	0.685478	6.49861	0.00280031	UP	AT5G65207.1	unknown protein; BEST Arabidopsis thaliana protein match is: unknown protein (TAIR:AT5G10040.1); Has 30201 Blast hits to 17322 proteins in 780 species: Archae - 12; Bacteria - 1396; Metazoa - 17338; Fungi - 3422; Plants - 5037; Viruses - 0; Other Eukaryotes - 2996 (source: NCBI BLink).
GH_A12G1103	4.48568	23.2564	2.62276	1.91232e-34	UP	AT4G00150.1	GRAS family transcription factor
GH_A12G1196	1.6462	3.03337	1.15623	0.0196044	UP	AT1G01910.4	P-loop containing nucleoside triphosphate hydrolases superfamily protein
GH_A12G1220	15.657	36.3541	1.48055	3.63214e-07	UP	AT3G61260.1	Remorin family protein
GH_A12G1242	43.3638	85.2956	1.25381	6.96092e-05	UP	AT4G00300.2	fringe-related protein
GH_A12G1298	2.65522	7.76862	1.80641	0.038413	UP	AT1G01230.1	ORMDL family protein
GH_A12G1327	8.83738	68.315	3.21416	2.21473e-06	UP
GH_A12G1353	5.84982	42.4658	3.12907	6.45639e-12	UP	AT3G62020.1	germin-like protein 10
GH_A12G1392	0.43679	1.68283	2.19762	0.000147977	UP	AT2G47160.1	HCO3- transporter family
GH_A12G1535	0.063106	0.65444	3.32496	0.00364837	UP	AT1G07400.1	HSP20-like chaperones superfamily protein
GH_A12G1546	0.131396	3.31769	4.81786	6.44907e-12	UP	AT1G03940.1	HXXXD-type acyl-transferase family protein
GH_A12G1549	0.223697	1.02421	2.44322	0.0106669	UP	AT2G20900.2	diacylglycerol kinase 5
GH_A12G1551	0.0447967	2.47993	5.97377	0.00859509	UP	AT2G20815.1	Family of unknown function (DUF566)
GH_A12G1587	147.913	952.493	2.97115	3.93819e-10	UP	AT1G03870.1	FASCICLIN-like arabinoogalactan 9
GH_A12G1602	0.335364	1.54896	2.4689	6.92242e-07	UP	AT5G50780.1	Histidine kinase-, DNA gyrase B-, and HSP90-like ATPase family protein
GH_A12G1676	0.386167	1.04837	1.69308	7.37928e-07	UP	AT1G67510.1	Leucine-rich repeat protein kinase family protein
GH_A12G1678	0.024726	0.614501	4.56445	0.0374387	UP	AT4G40042.1	Microsomal signal peptidase 12 kDa subunit (SPC12)
GH_A12G1695	0.410774	5.33373	3.92574	0.00317043	UP	AT1G71050.1	Heavy metal transport/detoxification superfamily protein
GH_A12G1698	1.6813	8.72731	2.5824	0.00633725	UP	AT1G23040.1	hydroxyproline-rich glycoprotein family protein
GH_A12G1722	31.537	91.7334	1.81786	0.00429302	UP	AT2G02010.1	glutamate decarboxylase 4
GH_A12G1731	4.4056	8.37398	1.19008	0.0240513	UP	AT1G66150.1	transmembrane kinase 1
GH_A12G1749	0.85334	7.55358	3.38479	0.000322156	UP
GH_A12G1783	16.3681	28.3683	1.07291	0.00850318	UP	AT1G26300.1	BSD domain-containing protein
GH_A12G1852	4.95254	18.1238	2.13198	4.41623e-07	UP	AT1G69690.1	TCP family transcription factor
GH_A12G1872	0.0847547	0.505361	2.8501	0.0475978	UP	AT1G25480.1	Aluminium activated malate transporter family protein
GH_A12G1883	4.99087	10.9453	1.40584	0.00892652	UP	AT1G13310.1	Endosomal targeting BRO1-like domain-containing protein
GH_A12G1890	0.221053	2.59841	3.77374	0.0312843	UP	AT1G13260.1	related to ABI3/VP1 1
GH_A12G1907	0	0.647934	17.782	2.68343e-14	UP	AT3G25655.1	inflorescence deficient in abscission (idA)-like 1
GH_A12G1913	11.8165	38.4081	1.90064	0.0100415	UP
GH_A12G1923	0.502581	1.02442	1.29777	0.0013343	UP	AT1G05140.1	Peptidase M50 family protein
GH_A12G1961	1.21518	5.78726	2.52791	0.0324822	UP	AT3G47600.1	myb domain protein 94
GH_A12G1987	5.10407	20.1009	2.25703	0.000150751	UP	AT5G61340.1	unknown protein; BEST Arabidopsis thaliana protein match is: unknown protein (TAIR:AT1G26650.1); Has 30201 Blast hits to 17322 proteins in 780 species: Archae - 12; Bacteria - 1396; Metazoa - 17338; Fungi - 3422; Plants - 5037; Viruses - 0; Other Eukaryotes - 2996 (source: NCBI BLink).
GH_A12G1994	1.89632	10.1715	2.70116	0.0410411	UP	AT5G07800.1	Flavin-binding monooxygenase family protein
GH_A12G2000	0.104883	1.15557	3.66472	0.000112984	UP	AT5G07890.3	myosin heavy chain-related
GH_A12G2035	0.102638	8.92521	6.67485	2.16371e-11	UP	AT5G60830.1	basic leucine-zipper 70
GH_A12G2121	8.50213	24.2524	1.7859	2.31963e-05	UP	AT3G26935.1	DHHC-type zinc finger family protein
GH_A12G2167	0.119964	1.13715	3.52754	0.0328507	UP	AT5G51180.2	alpha/beta-Hydrolases superfamily protein
GH_A12G2209	0.0420777	0.766445	4.08849	5.15629e-05	UP	AT5G45320.1	FUNCTIONS IN: molecular_function unknown; INVOLVED IN: biological_process unknown; LOCATED IN: endomembrane system; EXPRESSED IN: inflorescence meristem, root, flower; EXPRESSED DURING: petal differentiation and expansion stage; CONTAINS InterPro DOMAIN/s: Late embryogenesis abundant protein, group 2 (InterPro:IPR004864); BEST Arabidopsis thaliana protein match is: unknown protein (TAIR:AT3G26350…
GH_A12G2220	1.7054	7.56309	2.43695	1.54259e-05	UP	AT4G19170.1	nine-cis-epoxycarotenoid dioxygenase 4
GH_A12G2246	2.67819	14.6751	2.72378	4.88906e-08	UP	AT2G45550.1	cytochrome P450, family 76, subfamily C, polypeptide 4
GH_A12G2259	2.17879	9.8992	2.47545	0.00597263	UP	AT3G03050.1	cellulose synthase-like D3
GH_A12G2277	0.0321173	1.58076	5.84072	1.0354e-08	UP	AT4G25960.1	P-glycoprotein 2
GH_A12G2288	0.955385	5.21177	2.7185	0.00568885	UP	AT4G17870.1	Polyketide cyclase/dehydrase and lipid transport superfamily protein
GH_A12G2299	0.614846	1.89738	1.88338	0.0125652	UP	AT4G17980.1	NAC domain containing protein 71
GH_A12G2343	5.73832	13.6683	1.51776	0.00555939	UP	AT5G47120.1	BAX inhibitor 1
GH_A12G2355	0.837102	3.13615	2.16727	0.0126472	UP	AT3G60380.1	FUNCTIONS IN: molecular_function unknown; INVOLVED IN: biological_process unknown; LOCATED IN: cellular_component unknown; EXPRESSED IN: 24 plant structures; EXPRESSED DURING: 13 growth stages; BEST Arabidopsis thaliana protein match is: hydroxyproline-rich glycoprotein family protein (TAIR:AT4G16790.1); Has 6102 Blast hits to 3981 proteins in 424 species: Archae - 6; Bacteria - 372; Metazoa - 26…
GH_A12G2375	0.931551	9.60798	3.63619	4.96289e-11	UP	AT2G35710.1	Nucleotide-diphospho-sugar transferases superfamily protein
GH_A12G2419	9.22507	15.5382	1.00301	0.0495307	UP	AT1G12330.1	unknown protein; INVOLVED IN: biological_process unknown; LOCATED IN: chloroplast; EXPRESSED IN: 21 plant structures; EXPRESSED DURING: 12 growth stages; BEST Arabidopsis thaliana protein match is: unknown protein (TAIR:AT5G12900.1); Has 249 Blast hits to 249 proteins in 27 species: Archae - 0; Bacteria - 0; Metazoa - 7; Fungi - 14; Plants - 217; Viruses - 0; Other Eukaryotes - 11 (source: NCBI B…
GH_A12G2461	3.32692	5.50574	1.00609	0.00591867	UP	AT4G11680.1	Zinc finger, C3HC4 type (RING finger) family protein
GH_A12G2491	0.894234	15.466	4.37514	0.000378665	UP	AT2G45970.1	cytochrome P450, family 86, subfamily A, polypeptide 8
GH_A12G2520	80.3175	141.416	1.09338	0.0128788	UP	AT1G64090.1	Reticulan like protein B3
GH_A12G2573	34.3205	93.3387	1.72323	0.0463241	UP	AT5G42050.1	DCD (Development and Cell Death) domain protein
GH_A12G2592	0.536489	5.90818	3.68466	0.000257285	UP	AT4G24110.1	unknown protein; Has 76 Blast hits to 76 proteins in 13 species: Archae - 0; Bacteria - 0; Metazoa - 1; Fungi - 0; Plants - 75; Viruses - 0; Other Eukaryotes - 0 (source: NCBI BLink).
GH_A12G2601	41.8517	74.5531	1.11007	0.00087879	UP	AT5G42090.1	Lung seven transmembrane receptor family protein
GH_A12G2602	7.89586	13.6427	1.05693	0.00373431	UP	AT1G64690.1	branchless trichome
GH_A12G2605	0	1.68013	10.354	1.48294e-10	UP	AT2G46770.1	NAC (No Apical Meristem) domain transcriptional regulator superfamily protein
GH_A12G2628	133.847	236.305	1.09472	0.0043905	UP	AT1G33140.1	Ribosomal protein L6 family
GH_A12G2634	0.544799	9.14964	4.33243	0.000145799	UP	AT1G33260.2	Protein kinase superfamily protein
GH_A12G2641	1.31606	5.11859	2.21932	0.00308109	UP	AT5G24600.1	Protein of unknown function, DUF599
GH_A12G2665	0.225464	12.0785	5.94653	2.48221e-09	UP	AT2G46690.1	SAUR-like auxin-responsive protein family
GH_A12G2677	7.31294	23.0581	1.92104	2.61261e-06	UP	AT4G10810.1	unknown protein; FUNCTIONS IN: molecular_function unknown; INVOLVED IN: biological_process unknown; LOCATED IN: chloroplast; EXPRESSED IN: 23 plant structures; EXPRESSED DURING: 15 growth stages; BEST Arabidopsis thaliana protein match is: unknown protein (TAIR:AT4G24026.1); Has 1807 Blast hits to 1807 proteins in 277 species: Archae - 0; Bacteria - 0; Metazoa - 736; Fungi - 347; Plants - 385; Vi…
GH_A12G2693	0.995439	2.19702	1.41215	0.0146891	UP	AT5G53370.1	pectin methylesterase PCR fragment F
GH_A12G2736	3.59055	6.96391	1.22835	0.0157778	UP	AT5G52870.1	unknown protein; BEST Arabidopsis thaliana protein match is: unknown protein (TAIR:AT1G64080.1); Has 1807 Blast hits to 1807 proteins in 277 species: Archae - 0; Bacteria - 0; Metazoa - 736; Fungi - 347; Plants - 385; Viruses - 0; Other Eukaryotes - 339 (source: NCBI BLink).
GH_A12G2750	1.984	6.77734	2.02444	1.20105e-05	UP	AT5G52660.1	Homeodomain-like superfamily protein
GH_A12G2751	12.2281	111.693	3.45751	5.07105e-05	UP	AT5G52640.1	heat shock protein 90.1
GH_A12G2790	0.131472	7.27513	6.01813	6.44098e-18	UP
GH_A12G2791	0.13706	0.975557	3.06144	0.0155441	UP	AT5G52180.1	LOCATED IN: endomembrane system; EXPRESSED IN: 22 plant structures; EXPRESSED DURING: 13 growth stages; CONTAINS InterPro DOMAIN/s: Transmembrane protein 161AB, predicted (InterPro:IPR019395); Has 82 Blast hits to 82 proteins in 35 species: Archae - 0; Bacteria - 0; Metazoa - 47; Fungi - 0; Plants - 33; Viruses - 0; Other Eukaryotes - 2 (source: NCBI BLink).
GH_A12G2793	2.32459	43.4131	4.49891	3.23042e-10	UP	AT5G07250.1	RHOMBOid-like protein 3
GH_A12G2800	2.50263	4.72488	1.18958	0.0195759	UP	AT5G52060.1	BCL-2-associated athanogene 1
GH_A12G2815	24.6021	121.882	2.58712	0.000168141	UP	AT5G62150.1	peptidoglycan-binding LysM domain-containing protein
GH_A12G2828	2.56371	5.28495	1.32635	0.00856978	UP	AT4G25390.1	Protein kinase superfamily protein
GH_A12G2927	25.6829	62.4679	1.55487	5.75838e-06	UP	AT2G02010.1	glutamate decarboxylase 4
GH_A12G2941	13.0465	23.8923	1.1401	0.000200697	UP	AT5G50000.1	Protein kinase superfamily protein
GH_A12G2959	2.09096	4.31118	1.29659	6.18441e-05	UP	AT5G63030.1	Thioredoxin superfamily protein
GH_A12G2965	30.0291	87.9286	1.85201	0.00197951	UP	AT3G48030.1	hypoxia-responsive family protein / zinc finger (C3HC4-type RING finger) family protein
GH_A13G0071	17.1241	39.4045	1.48363	0.000964397	UP	AT2G40600.1	appr-1-p processing enzyme family protein
GH_A13G0072	38.3008	68.093	1.09616	0.00180322	UP	AT2G40590.1	Ribosomal protein S26e family protein
GH_A13G0094	4.1622	20.0329	2.54853	0.00128089	UP	AT5G04830.2	Nuclear transport factor 2 (NTF2) family protein
GH_A13G0145	0	0.954342	9.55749	1.05138e-07	UP	AT2G40320.1	TRICHOME BIREFRINGENCE-LIKE 33
GH_A13G0157	1.72978	7.20902	2.33482	7.88894e-05	UP	AT3G55950.1	CRINKLY4 related 3
GH_A13G0291	2.93457	16.9939	2.79318	1.24237e-08	UP	AT1G14720.1	xyloglucan endotransglucosylase/hydrolase 28
GH_A13G0334	255.6	588.366	1.47077	0.00388499	UP	AT2G21660.1	cold, circadian rhythm, and rna binding 2
GH_A13G0406	0.859231	3.2284	2.14754	7.97892e-07	UP	AT1G49780.1	plant U-box 26
GH_A13G0445	62.1398	120.317	1.21661	0.0067332	UP	AT2G23090.1	Uncharacterised protein family SERF
GH_A13G0458	0.107514	1.30198	3.79784	0.00103903	UP	AT3G19615.1	unknown protein; FUNCTIONS IN: molecular_function unknown; INVOLVED IN: biological_process unknown; LOCATED IN: cellular_component unknown; Has 10 Blast hits to 10 proteins in 5 species: Archae - 0; Bacteria - 0; Metazoa - 0; Fungi - 0; Plants - 10; Viruses - 0; Other Eukaryotes - 0 (source: NCBI BLink).
GH_A13G0486	0.00335533	1.78111	8.09732	0.0316803	UP
GH_A13G0520	0.207048	1.30064	2.83185	0.00874535	UP
GH_A13G0530	0.544317	1.46863	1.65521	0.0289834	UP	AT5G15080.1	Protein kinase superfamily protein
GH_A13G0552	0.292165	6.32215	4.70361	0.0203274	UP	AT1G13340.1	Regulator of Vps4 activity in the MVB pathway protein
GH_A13G0594	0.0837563	1.26425	3.96985	0.00755262	UP	AT2G20900.2	diacylglycerol kinase 5
GH_A13G0645	0	0.934836	11.089	0.0262031	UP	AT3G19960.1	myosin 1
GH_A13G0760	49.4393	88.0449	1.10294	0.00100663	UP	AT1G68760.1	nudix hydrolase 1
GH_A13G0766	0.446117	0.914793	1.27477	0.0219229	UP	AT1G69800.2	Cystathionine beta-synthase (CBS) protein
GH_A13G0779	2.03066	8.21532	2.23153	0.00208062	UP	AT1G69780.1	Homeobox-leucine zipper protein family
GH_A13G0803	0.218323	0.827024	2.13984	0.020238	UP	AT5G15240.1	Transmembrane amino acid transporter family protein
GH_A13G0807	0.34951	4.07836	3.8207	0.0176735	UP	AT2G02990.1	ribonuclease 1
GH_A13G0848	0.637049	2.19716	2.0094	0.00228242	UP	AT1G69080.1	Adenine nucleotide alpha hydrolases-like superfamily protein
GH_A13G0968	3.73499	18.08	2.5439	0.0345292	UP	AT3G51840.1	acyl-CoA oxidase 4
GH_A13G0994	39.4896	89.5636	1.44045	0.0116713	UP	AT1G19910.1	ATPase, F0/V0 complex, subunit C protein
GH_A13G1025	0.0528083	0.650801	3.86509	0.00996355	UP	AT1G65090.3	unknown protein; FUNCTIONS IN: molecular_function unknown; INVOLVED IN: biological_process unknown; LOCATED IN: cellular_component unknown; BEST Arabidopsis thaliana protein match is: unknown protein (TAIR:AT5G36100.1).
GH_A13G1026	0.197108	1.46173	3.17951	0.0259248	UP	AT3G21540.1	transducin family protein / WD-40 repeat family protein
GH_A13G1088	1.53885	2.68197	1.04624	0.0223965	UP	AT3G03800.1	syntaxin of plants 131
GH_A13G1169	19.5005	51.3955	1.66766	0.0191163	UP	AT5G20950.2	Glycosyl hydrolase family protein
GH_A13G1197	322.949	651.77	1.2825	0.00216614	UP
GH_A13G1203	5.59227	11.1439	1.25886	0.0272554	UP	AT1G08570.1	atypical CYS HIS rich thioredoxin 4
GH_A13G1394	0.00903567	1.76484	7.72564	0.0152747	UP	AT5G36110.1	cytochrome P450, family 716, subfamily A, polypeptide 1
GH_A13G1407	1.07984	14.9803	4.03969	3.83252e-11	UP	AT4G09990.1	Protein of unknown function (DUF579)
GH_A13G1429	0.153867	16.725	6.95117	2.57503e-12	UP	AT4G10250.1	HSP20-like chaperones superfamily protein
GH_A13G1441	0.972134	7.86761	3.21948	0.000528752	UP	AT1G22710.1	sucrose-proton symporter 2
GH_A13G1487	0.219839	0.594018	1.68382	0.0156035	UP	AT1G16290.1	FUNCTIONS IN: molecular_function unknown; INVOLVED IN: biological_process unknown; LOCATED IN: chloroplast, vacuole; EXPRESSED IN: 19 plant structures; EXPRESSED DURING: 11 growth stages; CONTAINS InterPro DOMAIN/s: Lytic transglycosylase-like, catalytic (InterPro:IPR008258); Has 171 Blast hits to 155 proteins in 40 species: Archae - 0; Bacteria - 54; Metazoa - 0; Fungi - 0; Plants - 55; Viruses …
GH_A13G1516	1.16331	2.40829	1.32878	0.0423938	UP	AT3G13350.1	HMG (high mobility group) box protein with ARid/BRIGHT DNA-binding domain
GH_A13G1613	11.4979	23.6136	1.30724	0.000479384	UP	AT4G26850.1	mannose-1-phosphate guanylyltransferase (GDP)s;GDP-galactose:mannose-1-phosphate guanylyltransferases;GDP-galactose:glucose-1-phosphate guanylyltransferases;GDP-galactose:myoinositol-1-phosphate guanylyltransferases;glucose-1-phosphate guanylyltransferase
GH_A13G1659	0.117876	3.32837	5.02511	0.0174445	UP	AT1G54290.1	Translation initiation factor SUI1 family protein
GH_A13G1678	18.337	32.228	1.08615	0.000665633	UP	AT5G54540.1	Uncharacterised conserved protein (UCP012943)
GH_A13G1764	0.500334	2.07813	2.33009	0.0171954	UP	AT2G15080.2	receptor like protein 19
GH_A13G1782	19.624	46.637	1.514	5.85696e-07	UP	AT1G17080.1	Ribosomal protein L18ae family
GH_A13G1793	45.0951	77.5181	1.04636	0.00812761	UP	AT1G78380.1	glutathione S-transferase TAU 19
GH_A13G1856	0.022908	0.548228	4.61801	0.0200139	UP	AT5G17540.1	HXXXD-type acyl-transferase family protein
GH_A13G1928	7.52207	15.3991	1.30457	0.0101703	UP	AT3G04090.1	small and basic intrinsic protein 1A
GH_A13G1966	8.00694	13.4605	1.01743	0.000765769	UP	AT2G14045.2	unknown protein; Has 30201 Blast hits to 17322 proteins in 780 species: Archae - 12; Bacteria - 1396; Metazoa - 17338; Fungi - 3422; Plants - 5037; Viruses - 0; Other Eukaryotes - 2996 (source: NCBI BLink).
GH_A13G1996	0.345375	1.59653	2.40129	0.00498677	UP
GH_A13G2005	4.58597	7.96491	1.07079	0.0053225	UP	AT5G18140.1	Chaperone DnaJ-domain superfamily protein
GH_A13G2040	0.598168	1.62119	1.6998	0.00868156	UP	AT3G62630.1	Protein of unknown function (DUF1645)
GH_A13G2046	650.434	1097.42	1.03135	0.0159023	UP	AT1G09310.1	Protein of unknown function, DUF538
GH_A13G2069	31.4825	70.4543	1.43426	0.0133109	UP	AT3G05890.1	Low temperature and salt responsive protein family
GH_A13G2094	0	0.779573	20.125	1.19791e-11	UP	AT5G10840.1	Endomembrane protein 70 protein family
GH_A13G2116	8.92067	26.4325	1.85268	0.00299804	UP	AT5G25400.1	Nucleotide-sugar transporter family protein
GH_A13G2219	5.6337	14.5884	1.58111	0.0210752	UP
GH_A13G2248	3.03701	5.98667	1.23842	0.0169416	UP	AT1G35190.1	2-oxoglutarate (2OG) and Fe(II)-dependent oxygenase superfamily protein
GH_A13G2285	37.9892	67.6618	1.09044	2.1088e-06	UP	AT5G20190.1	Tetratricopeptide repeat (TPR)-like superfamily protein
GH_A13G2344	0.750188	2.2319	1.86707	0.0472932	UP
GH_A13G2463	46.9041	90.6048	1.22239	5.7879e-06	UP	AT5G12190.1	RNA-binding (RRM/RBD/RNP motifs) family protein
GH_A13G2467	0.0727273	0.834841	3.85678	0.00378647	UP	AT5G19400.2	Telomerase activating protein Est1
GH_A13G2527	19.9841	37.6325	1.17613	2.79679e-09	UP	AT2G29700.1	pleckstrin homologue 1
GH_A13G2624	7.28674	22.7143	1.9227	0.0313871	UP	AT1G16030.1	heat shock protein 70B
GH_A13G2659	44.8989	108.904	1.55895	0.0205332	UP	AT5G20230.1	blue-copper-binding protein
GH_A13G2668	0.13469	2.98204	4.6363	4.66786e-05	UP	AT1G06340.1	Plant Tudor-like protein
GH_D01G0006	3.45704	8.49892	1.55436	9.12784e-06	UP	AT1G60870.1	maternal effect embryo arrest 9
GH_D01G0022	531.375	1158.59	1.40036	0.0343607	UP	AT4G35100.2	plasma membrane intrinsic protein 3
GH_D01G0023	0.0838857	5.89948	6.24263	0.00951949	UP	AT1G20140.1	SKP1-like 4
GH_D01G0033	0.372163	3.15376	3.29424	0.00255773	UP	AT2G16600.1	rotamase CYP 3
GH_D01G0049	0	2.42568	22.0676	5.55503e-19	UP	AT3G24550.1	proline extensin-like receptor kinase 1
GH_D01G0068	1.02653	12.1742	3.84854	0.0120737	UP	AT1G49670.1	ARP protein (REF)
GH_D01G0102	0.0737607	0.645188	3.29301	0.0123779	UP	AT3G18830.1	polyol/monosaccharide transporter 5
GH_D01G0127	2.10014	7.57441	2.1322	0.000159287	UP	AT4G38225.1	unknown protein; FUNCTIONS IN: molecular_function unknown; INVOLVED IN: biological_process unknown; LOCATED IN: chloroplast; EXPRESSED IN: 21 plant structures; EXPRESSED DURING: 13 growth stages; Has 30201 Blast hits to 17322 proteins in 780 species: Archae - 12; Bacteria - 1396; Metazoa - 17338; Fungi - 3422; Plants - 5037; Viruses - 0; Other Eukaryotes - 2996 (source: NCBI BLink).
GH_D01G0185	0.178699	0.596629	1.94927	0.00538896	UP	AT5G63020.1	Disease resistance protein (CC-NBS-LRR class) family
GH_D01G0199	2.6816	5.91002	1.41328	0.0467483	UP	AT2G20560.1	DNAJ heat shock family protein
GH_D01G0237	3.57027	7.89981	1.41522	0.000301462	UP	AT4G14500.1	Polyketide cyclase/dehydrase and lipid transport superfamily protein
GH_D01G0238	0.089289	1.32483	4.11291	1.1714e-10	UP	AT5G64560.1	magnesium transporter 9
GH_D01G0241	0.211415	1.67299	3.21107	0.0129901	UP	AT4G14440.1	3-hydroxyacyl-CoA dehydratase 1
GH_D01G0242	36.7673	68.6313	1.15223	0.00901829	UP	AT4G14440.1	3-hydroxyacyl-CoA dehydratase 1
GH_D01G0246	63.9521	130.661	1.30191	0.00022277	UP	AT4G27090.1	Ribosomal protein L14
GH_D01G0267	64.9949	125.059	1.22283	0.00432126	UP	AT4G15800.1	ralf-like 33
GH_D01G0343	31.0224	66.7776	1.38251	0.00177052	UP	AT4G09650.1	ATP synthase delta-subunit gene
GH_D01G0363	3.82477	7.80996	1.31324	0.0265959	UP	AT1G17100.1	SOUL heme-binding family protein
GH_D01G0469	0.557953	2.31269	2.31622	0.00610693	UP	AT5G38260.1	Protein kinase superfamily protein
GH_D01G0492	119.918	203.716	1.02623	0.000235485	UP	AT2G42680.1	multiprotein bridging factor 1A
GH_D01G0503	11.3104	23.0675	1.2968	1.59512e-08	UP	AT1G53280.1	Class I glutamine amidotransferase-like superfamily protein
GH_D01G0504	0.0969717	152.411	10.8687	1.1092e-13	UP	AT1G12740.1	cytochrome P450, family 87, subfamily A, polypeptide 2
GH_D01G0507	0	6.20101	12.692	4.28641e-14	UP	AT1G53270.1	ABC-2 type transporter family protein
GH_D01G0594	0.94977	12.2499	3.84655	3.32525e-06	UP	AT3G15353.1	metallothionein 3
GH_D01G0626	10.5434	63.1471	2.82582	0.00194953	UP	AT4G27450.1	Aluminium induced protein with YGL and LRDR motifs
GH_D01G0638	4.50662	10.4055	1.48808	0.0467672	UP	AT3G15518.1	unknown protein; FUNCTIONS IN: molecular_function unknown; INVOLVED IN: biological_process unknown; LOCATED IN: cellular_component unknown; Has 30201 Blast hits to 17322 proteins in 780 species: Archae - 12; Bacteria - 1396; Metazoa - 17338; Fungi - 3422; Plants - 5037; Viruses - 0; Other Eukaryotes - 2996 (source: NCBI BLink).
GH_D01G0648	3.86447	17.5819	2.47061	0.000762125	UP	AT1G52855.1	unknown protein; BEST Arabidopsis thaliana protein match is: unknown protein (TAIR:AT3G15534.1); Has 35333 Blast hits to 34131 proteins in 2444 species: Archae - 798; Bacteria - 22429; Metazoa - 974; Fungi - 991; Plants - 531; Viruses - 0; Other Eukaryotes - 9610 (source: NCBI BLink).
GH_D01G0690	46.8113	102.578	1.40482	0.00736555	UP	AT4G27270.1	Quinone reductase family protein
GH_D01G0706	0.148779	1.32282	3.39718	1.19011e-06	UP	AT4G27250.1	NAD(P)-binding Rossmann-fold superfamily protein
GH_D01G0770	10.6042	20.2586	1.2042	0.00142017	UP	AT4G27000.1	RNA-binding (RRM/RBD/RNP motifs) family protein
GH_D01G0779	6.50008	33.313	2.61459	0.00330095	UP	AT5G54940.2	Translation initiation factor SUI1 family protein
GH_D01G0801	17.9714	40.7446	1.46062	0.0290831	UP	AT1G11910.1	aspartic proteinase A1
GH_D01G0809	0.114848	1.36024	3.75455	0.00399684	UP
GH_D01G0810	0.328287	13.9198	5.7565	8.60974e-09	UP	AT4G26850.1	mannose-1-phosphate guanylyltransferase (GDP)s;GDP-galactose:mannose-1-phosphate guanylyltransferases;GDP-galactose:glucose-1-phosphate guanylyltransferases;GDP-galactose:myoinositol-1-phosphate guanylyltransferases;glucose-1-phosphate guanylyltransferase
GH_D01G0815	0.0810003	1.06043	4.01896	0.0237217	UP	AT1G50640.1	ethylene responsive element binding factor 3
GH_D01G0816	1.45394	17.7355	3.88882	0.0395031	UP	AT3G20300.1	Protein of unknown function (DUF3537)
GH_D01G0846	18.4136	86.8228	2.51219	0.00623772	UP	AT5G55560.1	Protein kinase superfamily protein
GH_D01G0985	0.149756	0.87207	2.74236	0.0091276	UP	AT5G51510.1	unknown protein; CONTAINS InterPro DOMAIN/s: Protein of unknown function DUF1352 (InterPro:IPR009787); Has 30201 Blast hits to 17322 proteins in 780 species: Archae - 12; Bacteria - 1396; Metazoa - 17338; Fungi - 3422; Plants - 5037; Viruses - 0; Other Eukaryotes - 2996 (source: NCBI BLink).
GH_D01G1017	0.328603	2.00435	2.83682	0.0350497	UP	AT1G21010.1	unknown protein; FUNCTIONS IN: molecular_function unknown; INVOLVED IN: N-terminal protein myristoylation; LOCATED IN: cellular_component unknown; EXPRESSED IN: 24 plant structures; EXPRESSED DURING: 14 growth stages; BEST Arabidopsis thaliana protein match is: unknown protein (TAIR:AT1G76600.1); Has 206 Blast hits to 206 proteins in 13 species: Archae - 0; Bacteria - 0; Metazoa - 0; Fungi - 0; P…
GH_D01G1027	0.748957	1.75691	1.4314	0.0107456	UP	AT1G20823.1	RING/U-box superfamily protein
GH_D01G1047	0	1.85909	21.278	0.0291897	UP	AT4G38260.1	Protein of unknown function (DUF833)
GH_D01G1064	0.605039	1.79705	1.83853	0.0211262	UP	AT5G42340.1	Plant U-Box 15
GH_D01G1082	4.26527	11.3512	1.68862	0.0186489	UP	AT5G42290.1	transcription activator-related
GH_D01G1140	10.1322	32.2866	1.94084	0.000289692	UP	AT1G75580.1	SAUR-like auxin-responsive protein family
GH_D01G1160	3.04513	12.8512	2.33849	3.82693e-06	UP	AT1G06060.1	LisH and RanBPM domains containing protein
GH_D01G1185	165.409	515.452	1.90956	0.000322837	UP	AT1G75280.1	NmrA-like negative transcriptional regulator family protein
GH_D01G1186	2.682	16.846	2.88783	0.000494425	UP	AT1G19530.1	unknown protein; FUNCTIONS IN: molecular_function unknown; INVOLVED IN: N-terminal protein myristoylation, anaerobic respiration; LOCATED IN: cellular_component unknown; EXPRESSED IN: leaf apex, inflorescence meristem, hypocotyl, root, flower; EXPRESSED DURING: petal differentiation and expansion stage; Has 47 Blast hits to 47 proteins in 13 species: Archae - 0; Bacteria - 0; Metazoa - 0; Fungi -…
GH_D01G1224	3.92774	7.09591	1.12971	0.0130099	UP	AT1G47310.1	unknown protein; FUNCTIONS IN: molecular_function unknown; INVOLVED IN: biological_process unknown; LOCATED IN: endomembrane system; EXPRESSED IN: 24 plant structures; EXPRESSED DURING: 13 growth stages; Has 45 Blast hits to 45 proteins in 11 species: Archae - 0; Bacteria - 0; Metazoa - 0; Fungi - 0; Plants - 45; Viruses - 0; Other Eukaryotes - 0 (source: NCBI BLink).
GH_D01G1247	0	0.93625	18.7847	7.15048e-16	UP	AT5G42890.1	sterol carrier protein 2
GH_D01G1253	0.112502	2.93974	4.97234	8.49228e-08	UP	AT3G47570.1	Leucine-rich repeat protein kinase family protein
GH_D01G1311	1.61709	7.75717	2.53902	0.0305761	UP	AT4G24510.1	HXXXD-type acyl-transferase family protein
GH_D01G1371	22.3719	75.5505	2.03793	0.000579684	UP	AT5G02420.1	unknown protein; Has 90 Blast hits to 90 proteins in 10 species: Archae - 0; Bacteria - 0; Metazoa - 0; Fungi - 0; Plants - 90; Viruses - 0; Other Eukaryotes - 0 (source: NCBI BLink).
GH_D01G1433	6.28348	13.0088	1.33102	9.80194e-05	UP	AT3G11950.2	TRAF-like superfamily protein
GH_D01G1536	18.8864	54.5555	1.81471	0.000187964	UP	AT1G70370.2	polygalacturonase 2
GH_D01G1679	1.11093	8.35243	3.16288	0.00092508	UP	AT2G01660.2	plasmodesmata-located protein 6
GH_D01G1681	160.94	339.413	1.35297	0.00422367	UP	AT5G17190.1	FUNCTIONS IN: molecular_function unknown; INVOLVED IN: intracellular protein transport; LOCATED IN: endomembrane system, integral to membrane, endoplasmic reticulum; EXPRESSED IN: 23 plant structures; EXPRESSED DURING: 13 growth stages; CONTAINS InterPro DOMAIN/s: B-cell receptor-associated 31-like (InterPro:IPR008417); BEST Arabidopsis thaliana protein match is: unknown protein (TAIR:AT3G03160.1…
GH_D01G1691	3.8621	14.4066	2.18442	0.00537125	UP	AT1G14870.1	PLANT CADMIUM RESISTANCE 2
GH_D01G1717	24.0357	139.9	2.79721	9.83147e-08	UP	AT1G70830.5	MLP-like protein 28
GH_D01G1783	0	0.826373	8.13011	1.42139e-05	UP	AT3G57810.1	Cysteine proteinases superfamily protein
GH_D01G1796	8.97138	25.0517	1.76085	9.48178e-05	UP	AT1G23390.1	Kelch repeat-containing F-box family protein
GH_D01G1893	0.0441797	2.49704	5.78641	0.0100483	UP	AT2G21060.1	glycine-rich protein 2B
GH_D01G1929	137.061	299.135	1.38987	8.35278e-08	UP	AT4G35100.2	plasma membrane intrinsic protein 3
GH_D01G1954	58.3159	117.838	1.28474	8.8554e-05	UP	AT1G16210.1	unknown protein; CONTAINS InterPro DOMAIN/s: Protein of unknown function DUF1014 (InterPro:IPR010422); Has 16107 Blast hits to 8386 proteins in 1107 species: Archae - 26; Bacteria - 3370; Metazoa - 4013; Fungi - 1516; Plants - 526; Viruses - 120; Other Eukaryotes - 6536 (source: NCBI BLink).
GH_D01G2021	1.8663	4.64787	1.59123	0.00198937	UP	AT3G06470.1	GNS1/SUR4 membrane protein family
GH_D01G2034	13.145	24.7505	1.18543	0.000275579	UP	AT5G64510.1	unknown protein; FUNCTIONS IN: molecular_function unknown; INVOLVED IN: biological_process unknown; LOCATED IN: endomembrane system; EXPRESSED IN: 17 plant structures; EXPRESSED DURING: 10 growth stages; Has 35333 Blast hits to 34131 proteins in 2444 species: Archae - 798; Bacteria - 22429; Metazoa - 974; Fungi - 991; Plants - 531; Viruses - 0; Other Eukaryotes - 9610 (source: NCBI BLink).
GH_D01G2106	288.056	574.443	1.28634	0.0486853	UP	AT1G68530.1	3-ketoacyl-CoA synthase 6
GH_D01G2165	11.0727	21.6915	1.23437	0.000204074	UP	AT1G21770.1	Acyl-CoA N-acyltransferases (NAT) superfamily protein
GH_D01G2177	0.22358	1.50347	2.97015	0.00942026	UP	AT1G37130.1	nitrate reductase 2
GH_D01G2205	7.86796	127.47	4.29596	9.47086e-05	UP	AT2G41290.1	strictosidine synthase-like 2
GH_D01G2210	2.55001	5.01183	1.23226	0.000734103	UP	AT3G12150.1	unknown protein; CONTAINS InterPro DOMAIN/s: Protein of unknown function DUF2048 (InterPro:IPR019149); Has 421 Blast hits to 334 proteins in 155 species: Archae - 2; Bacteria - 147; Metazoa - 215; Fungi - 0; Plants - 43; Viruses - 0; Other Eukaryotes - 14 (source: NCBI BLink).
GH_D01G2277	11.2415	60.7222	2.69506	0.00590632	UP	AT3G11660.1	NDR1/HIN1-like 1
GH_D01G2287	0.203297	12.865	6.08783	0.000253133	UP	AT3G11600.1	unknown protein; FUNCTIONS IN: molecular_function unknown; INVOLVED IN: response to karrikin; EXPRESSED IN: 21 plant structures; EXPRESSED DURING: 12 growth stages; BEST Arabidopsis thaliana protein match is: unknown protein (TAIR:AT5G06270.1); Has 171 Blast hits to 171 proteins in 15 species: Archae - 0; Bacteria - 0; Metazoa - 0; Fungi - 0; Plants - 171; Viruses - 0; Other Eukaryotes - 0 (sourc…
GH_D01G2341	30.1975	88.0949	1.8163	0.00112245	UP	AT2G36460.1	Aldolase superfamily protein
GH_D01G2342	1.7645	50.4396	5.09377	5.99037e-17	UP	AT2G27770.1	Plant protein of unknown function (DUF868)
GH_D01G2343	2.5839	10.0825	2.1687	0.0233786	UP	AT3G44735.2	PHYTOSULFOKINE 3 PRECURSOR
GH_D01G2368	0.807975	6.33437	3.24633	2.96719e-05	UP	AT3G10060.1	FKBP-like peptidyl-prolyl cis-trans isomerase family protein
GH_D01G2407	28.6329	64.3643	1.43469	1.13524e-05	UP	AT2G37110.1	PLAC8 family protein
GH_D01G2408	5.52984	42.5761	3.20331	0.0105003	UP	AT5G03120.1	unknown protein; FUNCTIONS IN: molecular_function unknown; INVOLVED IN: biological_process unknown; LOCATED IN: endomembrane system; EXPRESSED IN: 21 plant structures; EXPRESSED DURING: 13 growth stages; Has 14 Blast hits to 14 proteins in 4 species: Archae - 0; Bacteria - 0; Metazoa - 0; Fungi - 0; Plants - 14; Viruses - 0; Other Eukaryotes - 0 (source: NCBI BLink).
GH_D01G2429	1.95199	6.8594	2.09673	1.24306e-05	UP	AT3G53490.1	unknown protein; FUNCTIONS IN: molecular_function unknown; INVOLVED IN: biological_process unknown; LOCATED IN: endomembrane system; BEST Arabidopsis thaliana protein match is: unknown protein (TAIR:AT5G02720.1); Has 70 Blast hits to 70 proteins in 13 species: Archae - 0; Bacteria - 0; Metazoa - 0; Fungi - 0; Plants - 70; Viruses - 0; Other Eukaryotes - 0 (source: NCBI BLink).
GH_D01G2430	20.2987	50.1095	1.5801	0.00170988	UP	AT5G02790.1	Glutathione S-transferase family protein
GH_D01G2481	1252.45	4664.95	2.17085	5.43815e-07	UP
GH_D01G2548	4.86851	10.5134	1.37259	9.60661e-05	UP	AT3G51790.1	transmembrane protein G1P-related 1
GH_D01G2566	2.71519	6.28563	1.48754	0.00296929	UP	AT2G38480.1	Uncharacterised protein family (UPF0497)
GH_D02G0049	0.17394	3.26397	4.44168	0.0199412	UP	AT5G58380.1	SOS3-interacting protein 1
GH_D02G0064	21.848	43.0929	1.23887	2.56136e-06	UP	AT5G16990.1	Zinc-binding dehydrogenase family protein
GH_D02G0104	0	1.70519	10.6556	5.74678e-13	UP	AT3G59690.1	IQ-domain 13
GH_D02G0138	0.0518757	2.80468	5.88564	3.01604e-13	UP	AT3G48560.1	chlorsulfuron/imidazolinone resistant 1
GH_D02G0228	15.6878	31.1064	1.26697	0.0451078	UP	AT4G13950.1	ralf-like 31
GH_D02G0241	0	4.1208	20.0292	1.65961e-06	UP
GH_D02G0335	3.82653	9.84286	1.63058	0.000630081	UP	AT3G23570.1	alpha/beta-Hydrolases superfamily protein
GH_D02G0338	1.97174	16.3475	3.32699	0.000158968	UP	AT3G23580.1	ribonucleotide reductase 2A
GH_D02G0343	0.563052	5.44209	3.52868	8.93683e-05	UP	AT5G19140.1	Aluminium induced protein with YGL and LRDR motifs
GH_D02G0352	0.778183	11.3379	4.10866	1.96386e-06	UP	AT3G06145.1	unknown protein; Has 15 Blast hits to 15 proteins in 7 species: Archae - 0; Bacteria - 0; Metazoa - 0; Fungi - 0; Plants - 15; Viruses - 0; Other Eukaryotes - 0 (source: NCBI BLink).
GH_D02G0354	2.54052	6.49279	1.64061	0.0106516	UP	AT1G03130.1	photosystem I subunit D-2
GH_D02G0370	1.19447	27.3847	4.81745	2.31943e-06	UP	AT4G10250.1	HSP20-like chaperones superfamily protein
GH_D02G0374	0	3.89787	11.4662	1.14081e-07	UP	AT3G22600.1	Bifunctional inhibitor/lipid-transfer protein/seed storage 2S albumin superfamily protein
GH_D02G0387	35.8455	90.3048	1.60793	5.52234e-06	UP	AT4G14710.5	RmlC-like cupins superfamily protein
GH_D02G0458	19.7697	35.2012	1.10924	0.038406	UP	AT5G35620.1	Eukaryotic initiation factor 4E protein
GH_D02G0497	0	1.92057	9.60667	1.13073e-06	UP	AT4G15610.1	Uncharacterised protein family (UPF0497)
GH_D02G0499	5.15596	20.7365	2.27719	2.16793e-06	UP	AT5G18650.1	CHY-type/CTCHY-type/RING-type Zinc finger protein
GH_D02G0566	0	0.68423	7.37098	6.00477e-05	UP
GH_D02G0567	0	2.5685	9.48612	2.81684e-05	UP	AT1G24020.2	MLP-like protein 423
GH_D02G0601	0.050634	2.134	5.49968	6.27362e-08	UP	AT3G12410.1	Polynucleotidyl transferase, ribonuclease H-like superfamily protein
GH_D02G0619	2.5114	4.23041	1.01838	0.0127165	UP	AT3G17300.1	unknown protein; Has 48 Blast hits to 48 proteins in 21 species: Archae - 0; Bacteria - 0; Metazoa - 0; Fungi - 0; Plants - 40; Viruses - 0; Other Eukaryotes - 8 (source: NCBI BLink).
GH_D02G0688	3.82338	7.5261	1.25038	4.30335e-05	UP	AT4G09830.1	Uncharacterised conserved protein UCP009193
GH_D02G0713	0.0578367	1.2779	4.64203	0.00690806	UP	AT1G21310.1	extensin 3
GH_D02G0728	46.9544	122.663	1.62068	0.00868015	UP	AT1G77120.1	alcohol dehydrogenase 1
GH_D02G0734	3.47077	19.4391	2.76106	0.00702846	UP	AT1G21460.1	Nodulin MtN3 family protein
GH_D02G0772	0.0202893	0.933973	5.73945	9.89873e-06	UP	AT1G21270.1	wall-associated kinase 2
GH_D02G0801	1.98231	3.69574	1.17341	0.0076663	UP	AT1G44130.1	Eukaryotic aspartyl protease family protein
GH_D02G0840	603.806	1025.56	1.03802	0.00370272	UP	AT4G08685.1	Pollen Ole e 1 allergen and extensin family protein
GH_D02G0897	3.4604	12.4883	2.09518	2.45178e-08	UP	AT4G10810.1	unknown protein; FUNCTIONS IN: molecular_function unknown; INVOLVED IN: biological_process unknown; LOCATED IN: chloroplast; EXPRESSED IN: 23 plant structures; EXPRESSED DURING: 15 growth stages; BEST Arabidopsis thaliana protein match is: unknown protein (TAIR:AT4G24026.1); Has 1807 Blast hits to 1807 proteins in 277 species: Archae - 0; Bacteria - 0; Metazoa - 736; Fungi - 347; Plants - 385; Vi…
GH_D02G0912	0.0587997	0.77699	3.94297	0.0059618	UP	AT4G37370.1	cytochrome P450, family 81, subfamily D, polypeptide 8
GH_D02G0918	20.2439	105.608	2.64278	2.50452e-10	UP	AT3G16150.1	N-terminal nucleophile aminohydrolases (Ntn hydrolases) superfamily protein
GH_D02G0951	0.880102	2.33336	1.63079	0.0180578	UP	AT5G42680.2	Protein of unknown function, DUF617
[truncated: 2,599 more rows]

## Sheet: EZ60_15D_VS_10D
Table S5-3. The differentially expressed genes (DEGs) EZ60_15D_VS_10D UP:1746 DOWN:2282 TOTAL:4028
[truncated: 4,029 more rows]

[truncated: 7 more sheets: EZ60_20D_VS_15D, EZ60_25D_VS_20D, ZR_5D_VS_0D, ZR_10D_VS_5D, ZR_15D_VS_10D, ZR_20D_VS_15D, ZR_25D_VS_20D]
