# Supplementary material for: Comparative transcriptional and co-expression network analysis of two upland cotton accessions with extreme phenotypic differences reveals molecular mechanisms of fiber development
Source: Front Plant Sci. 2023 Aug 31;14:1189490. doi: 10.3389/fpls.2023.1189490 (PMC10502173; doi:10.3389/fpls.2023.1189490)
Supplement: Supplementary file 11 [file Table_6.xlsx]

## Sheet: 0DPA
Table S6-1. FPKMs and functional categories of genes significantly on 0DPA
Gene_ID	FPKM_EZ60	FPKM_ZR	Log2FC	UP or DOWN	At_ID	Annotation
Cysteine and methionine metabolism
GH_D07G1411	0.0827123	18.8594	7.76922	UP	AT4G01850.2	S-adenosylmethionine synthetase 2
GH_D13G0932	0.316424	14.7608	5.52285	UP	AT3G25570.2	Adenosylmethionine decarboxylase family protein
GH_A08G1451	0.088871	12.5185	7.07965	UP	AT1G02500.2	S-adenosylmethionine synthetase 1
Ribosome
GH_D09G1785	0.772667	22.8256	4.86268	UP	AT5G58420.1	Ribosomal protein S4 (RPS4A) family protein
GH_D08G2583	2.06265	10.9134	2.40168	UP	AT3G49910.1	Translation protein SH3-like family protein
GH_A03G2168	0.161263	10.0088	5.85577	UP	AT5G55140.1	ribosomal protein L30 family protein
GH_A05G0396	0.658345	14.7205	4.47201	UP	AT5G35530.1	Ribosomal protein S3 family protein
Other glycan degradation
GH_A05G3505	2.49266	10.7372	2.09536	UP	AT5G13980.2	Glycosyl hydrolase family 38 protein
Biosynthesis of amino acids
GH_D07G1411	0.0827123	18.8594	7.76922	UP	AT4G01850.2	S-adenosylmethionine synthetase 2
GH_A08G1451	0.088871	12.5185	7.07965	UP	AT1G02500.2	S-adenosylmethionine synthetase 1
Metabolic pathways
GH_D01G0810	4.39443	114.915	4.72881	UP	AT4G26850.1	mannose-1-phosphate guanylyltransferase (GDP)s;GDP-galactose:mannose-1-phosphate guanylyltransferases;GDP-galactose:glucose-1-phosphate guanylyltransferases;GDP-galactose:myoinositol-1-phosphate guanylyltransferases;glucose-1-phosphate guanylyltransferase
GH_D13G0932	0.316424	14.7608	5.52285	UP	AT3G25570.2	Adenosylmethionine decarboxylase family protein
GH_A08G1451	0.088871	12.5185	7.07965	UP	AT1G02500.2	S-adenosylmethionine synthetase 1
GH_A08G2565	0.381482	19.7911	5.68856	UP	AT5G16510.2	Alpha-1,4-glucan-protein synthase family protein
GH_D07G1411	0.0827123	18.8594	7.76922	UP	AT4G01850.2	S-adenosylmethionine synthetase 2
GH_D06G1759	0.211304	27.9114	7.03958	UP	AT1G11840.6	glyoxalase I homolog
Ascorbate and aldarate metabolism
GH_D01G0810	4.39443	114.915	4.72881	UP	AT4G26850.1	mannose-1-phosphate guanylyltransferase (GDP)s;GDP-galactose:mannose-1-phosphate guanylyltransferases;GDP-galactose:glucose-1-phosphate guanylyltransferases;GDP-galactose:myoinositol-1-phosphate guanylyltransferases;glucose-1-phosphate guanylyltransferase
SNARE interactions in vesicular transport
GH_D12G1818	1.36788	13.543	3.30016	UP	AT1G26670.1	Vesicle transport v-SNARE family protein
Arginine and proline metabolism
GH_D13G0932	0.316424	14.7608	5.52285	UP	AT3G25570.2	Adenosylmethionine decarboxylase family protein
Pyruvate metabolism
GH_D06G1759	0.211304	27.9114	7.03958	UP	AT1G11840.6	glyoxalase I homolog
Biosynthesis of secondary metabolites
GH_D07G1411	0.0827123	18.8594	7.76922	UP	AT4G01850.2	S-adenosylmethionine synthetase 2
GH_D01G0810	4.39443	114.915	4.72881	UP	AT4G26850.1	mannose-1-phosphate guanylyltransferase (GDP)s;GDP-galactose:mannose-1-phosphate guanylyltransferases;GDP-galactose:glucose-1-phosphate guanylyltransferases;GDP-galactose:myoinositol-1-phosphate guanylyltransferases;glucose-1-phosphate guanylyltransferase
GH_A08G1451	0.088871	12.5185	7.07965	UP	AT1G02500.2	S-adenosylmethionine synthetase 1
Amino sugar and nucleotide sugar metabolism
GH_A08G2565	0.381482	19.7911	5.68856	UP	AT5G16510.2	Alpha-1,4-glucan-protein synthase family protein
Metabolic pathways
GH_D10G2367	12.8635	1.71535	-2.91391	DOWN	AT1G48850.2	chorismate synthase, putative / 5-enolpyruvylshikimate-3-phosphate phospholyase, putative
GH_D05G1364	33.3338	5.94875	-2.47829	DOWN	AT1G17710.1	Pyridoxal phosphate phosphatase-related protein
GH_A10G0064	16.9785	2.59979	-2.70404	DOWN	AT5G44400.1	FAD-binding Berberine family protein
GH_A05G1359	16.2659	2.3149	-2.80504	DOWN	AT1G17710.1	Pyridoxal phosphate phosphatase-related protein
GH_A10G0118	35.4381	1.98075	-4.15023	DOWN	AT1G11720.2	starch synthase 3
GH_A05G0374	11.6395	1.1988	-3.25765	DOWN	AT3G14310.1	pectin methylesterase 3
GH_D13G2168	11.5989	1.11698	-3.39643	DOWN	AT1G74960.3	fatty acid biosynthesis 1
GH_A09G1195	13.8749	0.475622	-4.86021	DOWN	AT5G20950.2	Glycosyl hydrolase family protein
GH_D12G2680	16.4023	0.964038	-4.08507	DOWN	AT5G54160.1	O-methyltransferase 1
GH_A07G1874	21.1119	0.709602	-4.88159	DOWN	AT2G17630.1	Pyridoxal phosphate (PLP)-dependent transferases superfamily protein
GH_D05G1152	12.3765	2.02397	-2.61185	DOWN	AT1G78900.2	vacuolar ATP synthase subunit A
GH_A11G0436	13.4433	1.25779	-3.41101	DOWN	AT1G74920.1	aldehyde dehydrogenase 10A8
GH_D11G1430	20.1419	3.56474	-2.48559	DOWN	AT2G20360.1	NAD(P)-binding Rossmann-fold superfamily protein
GH_A13G2186	12.0605	2.24612	-2.41579	DOWN	AT1G74960.3	fatty acid biosynthesis 1
GH_D11G0455	15.5478	1.43017	-3.43905	DOWN	AT1G74920.1	aldehyde dehydrogenase 10A8
GH_A02G1786	32.7221	4.94711	-2.72095	DOWN	AT5G67400.1	root hair specific 19
GH_A05G2099	22.4285	5.50111	-2.01173	DOWN	AT1G27450.1	adenine phosphoribosyl transferase 1
Vitamin B6 metabolism
GH_D05G1364	33.3338	5.94875	-2.47829	DOWN	AT1G17710.1	Pyridoxal phosphate phosphatase-related protein
GH_A07G1874	21.1119	0.709602	-4.88159	DOWN	AT2G17630.1	Pyridoxal phosphate (PLP)-dependent transferases superfamily protein
GH_A05G1359	16.2659	2.3149	-2.80504	DOWN	AT1G17710.1	Pyridoxal phosphate phosphatase-related protein
Phenylpropanoid biosynthesis
GH_A05G0228	49.103	1.66883	-4.8717	DOWN	AT3G24503.1	aldehyde dehydrogenase 2C4
GH_A09G1195	13.8749	0.475622	-4.86021	DOWN	AT5G20950.2	Glycosyl hydrolase family protein
GH_A10G0064	16.9785	2.59979	-2.70404	DOWN	AT5G44400.1	FAD-binding Berberine family protein
GH_A02G1786	32.7221	4.94711	-2.72095	DOWN	AT5G67400.1	root hair specific 19
GH_D12G2680	16.4023	0.964038	-4.08507	DOWN	AT5G54160.1	O-methyltransferase 1
Glycine, serine and threonine metabolism
GH_A11G0436	13.4433	1.25779	-3.41101	DOWN	AT1G74920.1	aldehyde dehydrogenase 10A8
GH_A07G1874	21.1119	0.709602	-4.88159	DOWN	AT2G17630.1	Pyridoxal phosphate (PLP)-dependent transferases superfamily protein
GH_D11G0455	15.5478	1.43017	-3.43905	DOWN	AT1G74920.1	aldehyde dehydrogenase 10A8
Spliceosome
GH_A02G0170	11.5726	1.97918	-2.54889	DOWN	AT2G33730.1	P-loop containing nucleoside triphosphate hydrolases superfamily protein
GH_A08G0642	23.3126	1.69657	-3.76159	DOWN	AT1G02140.1	mago nashi family protein
GH_A03G1622	10.7731	1.39611	-2.94065	DOWN	AT1G60170.1	pre-mRNA processing ribonucleoprotein binding region-containing protein
GH_D10G0843	17.0756	0.852312	-4.33313	DOWN	AT1G80070.1	Pre-mRNA-processing-splicing factor
Biotin metabolism
GH_A13G2186	12.0605	2.24612	-2.41579	DOWN	AT1G74960.3	fatty acid biosynthesis 1
GH_D13G2168	11.5989	1.11698	-3.39643	DOWN	AT1G74960.3	fatty acid biosynthesis 1
Fatty acid biosynthesis
GH_A13G2186	12.0605	2.24612	-2.41579	DOWN	AT1G74960.3	fatty acid biosynthesis 1
GH_D13G2168	11.5989	1.11698	-3.39643	DOWN	AT1G74960.3	fatty acid biosynthesis 1
Fatty acid metabolism
GH_A13G2186	12.0605	2.24612	-2.41579	DOWN	AT1G74960.3	fatty acid biosynthesis 1
GH_D13G2168	11.5989	1.11698	-3.39643	DOWN	AT1G74960.3	fatty acid biosynthesis 1
Biosynthesis of secondary metabolites
GH_D10G2367	12.8635	1.71535	-2.91391	DOWN	AT1G48850.2	chorismate synthase, putative / 5-enolpyruvylshikimate-3-phosphate phospholyase, putative
GH_A10G0064	16.9785	2.59979	-2.70404	DOWN	AT5G44400.1	FAD-binding Berberine family protein
GH_A09G1195	13.8749	0.475622	-4.86021	DOWN	AT5G20950.2	Glycosyl hydrolase family protein
GH_D12G2680	16.4023	0.964038	-4.08507	DOWN	AT5G54160.1	O-methyltransferase 1
GH_A10G0118	35.4381	1.98075	-4.15023	DOWN	AT1G11720.2	starch synthase 3
GH_A02G1786	32.7221	4.94711	-2.72095	DOWN	AT5G67400.1	root hair specific 19
Ubiquitin mediated proteolysis
GH_A03G0369	11.8858	2.61184	-2.18294	DOWN	AT5G06460.1	ubiquitin activating enzyme 2
GH_D10G1238	11.522	0.172199	-5.97857	DOWN	AT1G64230.2	ubiquitin-conjugating enzyme 28
Oxidative phosphorylation
GH_D11G1430	20.1419	3.56474	-2.48559	DOWN	AT2G20360.1	NAD(P)-binding Rossmann-fold superfamily protein
GH_D05G1152	12.3765	2.02397	-2.61185	DOWN	AT1G78900.2	vacuolar ATP synthase subunit A
mRNA surveillance pathway
GH_A02G0445	16.5738	2.25095	-2.86642	DOWN	AT2G33410.1	RNA-binding (RRM/RBD/RNP motifs) family protein
GH_A08G0642	23.3126	1.69657	-3.76159	DOWN	AT1G02140.1	mago nashi family protein
Starch and sucrose metabolism
GH_A09G1195	13.8749	0.475622	-4.86021	DOWN	AT5G20950.2	Glycosyl hydrolase family protein
GH_A10G0118	35.4381	1.98075	-4.15023	DOWN	AT1G11720.2	starch synthase 3
Phenylalanine, tyrosine and tryptophan biosynthesis
GH_D10G2367	12.8635	1.71535	-2.91391	DOWN	AT1G48850.2	chorismate synthase, putative / 5-enolpyruvylshikimate-3-phosphate phospholyase, putative
Biosynthesis of amino acids
GH_D10G2367	12.8635	1.71535	-2.91391	DOWN	AT1G48850.2	chorismate synthase, putative / 5-enolpyruvylshikimate-3-phosphate phospholyase, putative
GH_A07G1874	21.1119	0.709602	-4.88159	DOWN	AT2G17630.1	Pyridoxal phosphate (PLP)-dependent transferases superfamily protein
Protein processing in endoplasmic reticulum
GH_D04G1816	19.6382	3.6064	-2.44169	DOWN	AT2G16595.1	Translocon-associated protein (TRAP), alpha subunit
GH_D10G1238	11.522	0.172199	-5.97857	DOWN	AT1G64230.2	ubiquitin-conjugating enzyme 28
Cyanoamino acid metabolism
GH_A09G1195	13.8749	0.475622	-4.86021	DOWN	AT5G20950.2	Glycosyl hydrolase family protein
Aminoacyl-tRNA biosynthesis
GH_A08G0224	20.2528	4.01209	-2.33132	DOWN	AT1G14610.1	valyl-tRNA synthetase / valine--tRNA ligase (VALRS)
Proteasome
GH_D07G2487	22.1881	0.811716	-4.7524	DOWN	AT3G27430.2	N-terminal nucleophile aminohydrolases (Ntn hydrolases) superfamily protein
Purine metabolism
GH_A05G2099	22.4285	5.50111	-2.01173	DOWN	AT1G27450.1	adenine phosphoribosyl transferase 1
Cysteine and methionine metabolism
GH_A07G1874	21.1119	0.709602	-4.88159	DOWN	AT2G17630.1	Pyridoxal phosphate (PLP)-dependent transferases superfamily protein
Phagosome
GH_D05G1152	12.3765	2.02397	-2.61185	DOWN	AT1G78900.2	vacuolar ATP synthase subunit A
Pentose and glucuronate interconversions
GH_A05G0374	11.6395	1.1988	-3.25765	DOWN	AT3G14310.1	pectin methylesterase 3
RNA transport
GH_A08G0642	23.3126	1.69657	-3.76159	DOWN	AT1G02140.1	mago nashi family protein
MAPK signaling pathway - plant
GH_A07G0198	25.8708	0.218005	-6.87416	DOWN	AT2G26330.1	Leucine-rich receptor-like protein kinase family protein
Carbon metabolism
GH_A07G1874	21.1119	0.709602	-4.88159	DOWN	AT2G17630.1	Pyridoxal phosphate (PLP)-dependent transferases superfamily protein
Ribosome
GH_A07G1775	36.7373	0	-27.7519	DOWN	AT5G39740.2	ribosomal protein L5 B

## Sheet: 5DPA
Table S6-2. FPKMs and functional categories of genes significantly on 5DPA
Gene_ID	FPKM_EZ60	FPKM_ZR	Log2FC	UP or DOWN	At_ID	Annotation
Protein processing in endoplasmic reticulum
GH_D05G0960	10.4935	64.199	2.59211	UP	AT5G02500.1	heat shock cognate protein 70-1
GH_D02G0370	1.19447	11.8069	3.2853	UP	AT4G10250.1	HSP20-like chaperones superfamily protein
GH_A08G1856	2.31014	24.7949	3.39919	UP	AT1G53540.1	HSP20-like chaperones superfamily protein
GH_A12G2751	12.2281	76.1319	2.61692	UP	AT5G52640.1	heat shock protein 90.1
GH_A11G1410	1.79918	19.175	3.3821	UP	AT5G37670.1	HSP20-like chaperones superfamily protein
GH_D12G1538	31.286	190.279	2.58154	UP	AT1G07400.1	HSP20-like chaperones superfamily protein
GH_D09G1142	7.02339	29.8273	2.06538	UP	AT5G22060.1	DNAJ homologue 2
GH_A08G1154	0.415433	34.9577	6.34552	UP	AT5G53300.4	ubiquitin-conjugating enzyme 10
GH_A07G0216	14.9144	88.8193	2.55224	UP	AT5G12020.1	17.6 kDa class II heat shock protein
GH_D07G0225	2.56786	12.0672	2.20545	UP	AT5G12020.1	17.6 kDa class II heat shock protein
GH_D08G0060	2.49058	22.0788	3.12256	UP	AT1G07400.1	HSP20-like chaperones superfamily protein
GH_D12G2202	6.8783	66.1973	3.24216	UP	AT4G25200.1	mitochondrion-localized small heat shock protein 23.6
GH_A13G2624	7.28674	38.0219	2.36602	UP	AT1G16030.1	heat shock protein 70B
GH_D11G1446	2.85187	15.8834	2.45126	UP	AT5G37670.1	HSP20-like chaperones superfamily protein
GH_A05G0973	7.9823	40.5912	2.32494	UP	AT5G02500.1	heat shock cognate protein 70-1
Spliceosome
GH_D05G0960	10.4935	64.199	2.59211	UP	AT5G02500.1	heat shock cognate protein 70-1
GH_A13G2624	7.28674	38.0219	2.36602	UP	AT1G16030.1	heat shock protein 70B
GH_A05G0973	7.9823	40.5912	2.32494	UP	AT5G02500.1	heat shock cognate protein 70-1
GH_A11G0357	0.190923	14.6198	6.20706	UP	AT5G61030.1	glycine-rich RNA-binding protein 3
Endocytosis
GH_D05G0960	10.4935	64.199	2.59211	UP	AT5G02500.1	heat shock cognate protein 70-1
GH_A13G2624	7.28674	38.0219	2.36602	UP	AT1G16030.1	heat shock protein 70B
GH_A05G0973	7.9823	40.5912	2.32494	UP	AT5G02500.1	heat shock cognate protein 70-1
Ribosome
GH_D11G0050	0.174084	32.0612	7.47895	UP	AT1G48830.2	Ribosomal protein S7e family protein
GH_D13G1987	0.291503	13.0621	5.37742	UP	AT5G27700.1	Ribosomal protein S21e
GH_A05G0396	0.782766	10.121	3.67441	UP	AT5G35530.1	Ribosomal protein S3 family protein
Ubiquitin mediated proteolysis
GH_D11G3489	0.211496	11.8155	5.73911	UP	AT5G05080.2	ubiquitin-conjugating enzyme 22
GH_A08G1154	0.415433	34.9577	6.34552	UP	AT5G53300.4	ubiquitin-conjugating enzyme 10
Ascorbate and aldarate metabolism
GH_D01G0810	0.328287	32.5322	6.60193	UP	AT4G26850.1	mannose-1-phosphate guanylyltransferase (GDP)s;GDP-galactose:mannose-1-phosphate guanylyltransferases;GDP-galactose:glucose-1-phosphate guanylyltransferases;GDP-galactose:myoinositol-1-phosphate guanylyltransferases;glucose-1-phosphate guanylyltransferase
Arginine and proline metabolism
GH_D13G0932	0.0342323	11.6122	8.2356	UP	AT3G25570.2	Adenosylmethionine decarboxylase family protein
Glutathione metabolism
GH_A03G0279	0.62126	17.6113	4.78465	UP	AT1G63770.5	Peptidase M1 family protein
Cysteine and methionine metabolism
GH_D13G0932	0.0342323	11.6122	8.2356	UP	AT3G25570.2	Adenosylmethionine decarboxylase family protein
Plant-pathogen interaction
GH_A12G2751	12.2281	76.1319	2.61692	UP	AT5G52640.1	heat shock protein 90.1
Metabolic pathways
GH_A03G0279	0.62126	17.6113	4.78465	UP	AT1G63770.5	Peptidase M1 family protein
GH_D01G0810	0.328287	32.5322	6.60193	UP	AT4G26850.1	mannose-1-phosphate guanylyltransferase (GDP)s;GDP-galactose:mannose-1-phosphate guanylyltransferases;GDP-galactose:glucose-1-phosphate guanylyltransferases;GDP-galactose:myoinositol-1-phosphate guanylyltransferases;glucose-1-phosphate guanylyltransferase
GH_D13G0932	0.0342323	11.6122	8.2356	UP	AT3G25570.2	Adenosylmethionine decarboxylase family protein
Biosynthesis of secondary metabolites
GH_D01G0810	0.328287	32.5322	6.60193	UP	AT4G26850.1	mannose-1-phosphate guanylyltransferase (GDP)s;GDP-galactose:mannose-1-phosphate guanylyltransferases;GDP-galactose:glucose-1-phosphate guanylyltransferases;GDP-galactose:myoinositol-1-phosphate guanylyltransferases;glucose-1-phosphate guanylyltransferase
One carbon pool by folate
GH_A05G4206	33.846	0	-27.7381	DOWN	AT1G50480.1	10-formyltetrahydrofolate synthetase
GH_D06G1765	10.1161	0.173767	-5.8393	DOWN	AT1G11860.3	Glycine cleavage T-protein family
Phenylpropanoid biosynthesis
GH_A05G0228	14.5856	1.53024	-3.29316	DOWN	AT3G24503.1	aldehyde dehydrogenase 2C4
GH_A09G1282	13.9609	0.161324	-6.42152	DOWN	AT5G54160.1	O-methyltransferase 1
GH_A10G0064	10.0355	2.29344	-2.16354	DOWN	AT5G44400.1	FAD-binding Berberine family protein
Cysteine and methionine metabolism
GH_D02G0229	38.8787	1.21512	-5.0207	DOWN	AT4G13940.1	S-adenosyl-L-homocysteine hydrolase
GH_A08G2472	34.1093	0.320794	-6.73323	DOWN	AT5G17920.2	Cobalamin-independent synthase family protein
Biosynthesis of secondary metabolites
GH_A09G1282	13.9609	0.161324	-6.42152	DOWN	AT5G54160.1	O-methyltransferase 1
GH_D05G3839	13.1705	0.923804	-3.85777	DOWN	AT4G27270.1	Quinone reductase family protein
GH_D06G1765	10.1161	0.173767	-5.8393	DOWN	AT1G11860.3	Glycine cleavage T-protein family
GH_A10G0064	10.0355	2.29344	-2.16354	DOWN	AT5G44400.1	FAD-binding Berberine family protein
GH_A08G2472	34.1093	0.320794	-6.73323	DOWN	AT5G17920.2	Cobalamin-independent synthase family protein
Phagosome
GH_A08G2085	63.5071	14.0588	-2.20157	DOWN	AT5G12250.1	beta-6 tubulin
GH_D08G2099	20.9878	5.07705	-2.07167	DOWN	AT5G12250.1	beta-6 tubulin
Ribosome
GH_A07G1775	43.7091	0	-27.4677	DOWN	AT5G39740.2	ribosomal protein L5 B
GH_D01G1428	32.63	0.229781	-7.09861	DOWN	AT2G37270.2	ribosomal protein 5B
GH_D08G0569	18.5313	0.309101	-5.86641	DOWN	AT3G49010.3	breast basic conserved 1
Metabolic pathways
GH_D02G0229	38.8787	1.21512	-5.0207	DOWN	AT4G13940.1	S-adenosyl-L-homocysteine hydrolase
GH_A10G0064	10.0355	2.29344	-2.16354	DOWN	AT5G44400.1	FAD-binding Berberine family protein
GH_D05G3839	13.1705	0.923804	-3.85777	DOWN	AT4G27270.1	Quinone reductase family protein
GH_A09G1282	13.9609	0.161324	-6.42152	DOWN	AT5G54160.1	O-methyltransferase 1
GH_D06G1765	10.1161	0.173767	-5.8393	DOWN	AT1G11860.3	Glycine cleavage T-protein family
GH_A08G2472	34.1093	0.320794	-6.73323	DOWN	AT5G17920.2	Cobalamin-independent synthase family protein
GH_A05G4206	33.846	0	-27.7381	DOWN	AT1G50480.1	10-formyltetrahydrofolate synthetase
Selenocompound metabolism
GH_A08G2472	34.1093	0.320794	-6.73323	DOWN	AT5G17920.2	Cobalamin-independent synthase family protein
Cutin, suberine and wax biosynthesis
GH_A09G0747	65.9184	15.2066	-2.13783	DOWN	AT2G33380.1	Caleosin-related family protein
Carbon metabolism
GH_A05G4206	33.846	0	-27.7381	DOWN	AT1G50480.1	10-formyltetrahydrofolate synthetase
GH_D06G1765	10.1161	0.173767	-5.8393	DOWN	AT1G11860.3	Glycine cleavage T-protein family
Ubiquinone and other terpenoid-quinone biosynthesis
GH_D05G3839	13.1705	0.923804	-3.85777	DOWN	AT4G27270.1	Quinone reductase family protein
Glycine, serine and threonine metabolism
GH_D06G1765	10.1161	0.173767	-5.8393	DOWN	AT1G11860.3	Glycine cleavage T-protein family
Proteasome
GH_A01G1816	17.144	0.445476	-5.27206	DOWN	AT1G20200.1	PAM domain (PCI/PINT associated module) protein
Glyoxylate and dicarboxylate metabolism
GH_D06G1765	10.1161	0.173767	-5.8393	DOWN	AT1G11860.3	Glycine cleavage T-protein family
mRNA surveillance pathway
GH_A12G2861	13.8192	0.797482	-4.1257	DOWN	AT3G25800.1	protein phosphatase 2A subunit A2
Spliceosome
GH_D08G0498	12.8177	1.75195	-2.88318	DOWN	AT4G03120.1	C2H2 and C2HC zinc fingers superfamily protein
Plant-pathogen interaction
GH_D03G0833	15.1876	1.08003	-3.83112	DOWN	AT3G10300.3	Calcium-binding EF-hand family protein
Biosynthesis of amino acids
GH_A08G2472	34.1093	0.320794	-6.73323	DOWN	AT5G17920.2	Cobalamin-independent synthase family protein

## Sheet: 10DPA
Table S6-3. FPKMs and functional categories of genes significantly on 10DPA
Gene_ID	FPKM_EZ60	FPKM_ZR	Log2FC	UP or DOWN	At_ID	Annotation
Ribosome
GH_D11G0050	0.189655	25.6932	7.09273	UP	AT1G48830.2	Ribosomal protein S7e family protein
GH_D13G2117	0.245705	14.0908	5.8947	UP	AT2G32060.2	Ribosomal protein L7Ae/L30e/S12e/Gadd45 family protein
GH_D02G0697	0.733059	40.2807	5.88954	UP	AT1G43170.8	ribosomal protein 1
Proteasome
GH_D07G2487	0.48317	16.5911	5.23089	UP	AT3G27430.2	N-terminal nucleophile aminohydrolases (Ntn hydrolases) superfamily protein
Oxidative phosphorylation
GH_D12G0396	0	14.0042	31.4906	UP	AT1G15120.1	Ubiquinol-cytochrome C reductase hinge protein
Endocytosis
GH_A08G1447	0.072494	16.2374	7.79173	UP	AT1G10630.1	ADP-ribosylation factor A1F
Metabolic pathways
GH_D12G0396	0	14.0042	31.4906	UP	AT1G15120.1	Ubiquinol-cytochrome C reductase hinge protein
Ribosome
GH_A08G1219	28.8303	0.440034	-5.7835	DOWN	AT3G53740.4	Ribosomal protein L36e family protein
GH_A06G0757	31.388	0.358681	-6.24193	DOWN	AT5G56710.1	Ribosomal protein L31e family protein
GH_D01G1428	13.4091	0.171718	-6.03274	DOWN	AT2G37270.2	ribosomal protein 5B
Vitamin B6 metabolism
GH_D07G1876	29.2369	0.153961	-7.32911	DOWN	AT2G17630.1	Pyridoxal phosphate (PLP)-dependent transferases superfamily protein
Steroid biosynthesis
GH_A13G0259	10.4187	0.377103	-4.57148	DOWN	AT3G19820.3	cell elongation protein / DWARF1 / DIMINUTO (DIM)
Ubiquinone and other terpenoid-quinone biosynthesis
GH_D05G3839	19.3154	3.59086	-2.30329	DOWN	AT4G27270.1	Quinone reductase family protein
Homologous recombination
GH_D07G0669	16.1997	0.216087	-5.89918	DOWN	AT1G64750.2	deletion of SUV3 suppressor 1(I)
Pentose phosphate pathway
GH_D02G1053	38.3286	4.1324	-3.09484	DOWN	AT1G20950.1	Phosphofructokinase family protein
Fructose and mannose metabolism
GH_D02G1053	38.3286	4.1324	-3.09484	DOWN	AT1G20950.1	Phosphofructokinase family protein
Glycine, serine and threonine metabolism
GH_D07G1876	29.2369	0.153961	-7.32911	DOWN	AT2G17630.1	Pyridoxal phosphate (PLP)-dependent transferases superfamily protein
Proteasome
GH_D07G0669	16.1997	0.216087	-5.89918	DOWN	AT1G64750.2	deletion of SUV3 suppressor 1(I)
Biosynthesis of secondary metabolites
GH_D02G1053	38.3286	4.1324	-3.09484	DOWN	AT1G20950.1	Phosphofructokinase family protein
GH_A13G0259	10.4187	0.377103	-4.57148	DOWN	AT3G19820.3	cell elongation protein / DWARF1 / DIMINUTO (DIM)
GH_D05G3839	19.3154	3.59086	-2.30329	DOWN	AT4G27270.1	Quinone reductase family protein
Cysteine and methionine metabolism
GH_D07G1876	29.2369	0.153961	-7.32911	DOWN	AT2G17630.1	Pyridoxal phosphate (PLP)-dependent transferases superfamily protein
Glycolysis / Gluconeogenesis
GH_D02G1053	38.3286	4.1324	-3.09484	DOWN	AT1G20950.1	Phosphofructokinase family protein
mRNA surveillance pathway
GH_A02G0441	10.3943	0.255767	-5.22389	DOWN	AT2G33410.1	RNA-binding (RRM/RBD/RNP motifs) family protein
Endocytosis
GH_D11G3027	33.7237	2.25026	-3.77916	DOWN	AT3G05520.1	Subunits of heterodimeric actin filament capping protein Capz superfamily
Metabolic pathways
GH_D02G1053	38.3286	4.1324	-3.09484	DOWN	AT1G20950.1	Phosphofructokinase family protein
GH_D07G1876	29.2369	0.153961	-7.32911	DOWN	AT2G17630.1	Pyridoxal phosphate (PLP)-dependent transferases superfamily protein
GH_A13G0259	10.4187	0.377103	-4.57148	DOWN	AT3G19820.3	cell elongation protein / DWARF1 / DIMINUTO (DIM)
GH_D05G3839	19.3154	3.59086	-2.30329	DOWN	AT4G27270.1	Quinone reductase family protein
Biosynthesis of amino acids
GH_D07G1876	29.2369	0.153961	-7.32911	DOWN	AT2G17630.1	Pyridoxal phosphate (PLP)-dependent transferases superfamily protein
Carbon metabolism
GH_D07G1876	29.2369	0.153961	-7.32911	DOWN	AT2G17630.1	Pyridoxal phosphate (PLP)-dependent transferases superfamily protein

## Sheet: 15DPA
Table S6-4. FPKMs and functional categories of genes significantly on 15DPA
Gene_ID	FPKM_EZ60	FPKM_ZR	Log2FC	UP or DOWN	At_ID	Annotation
Fatty acid elongation
GH_A03G1679	21.562	117.403	2.35716	UP	AT1G68530.1	3-ketoacyl-CoA synthase 6
GH_D02G1843	117.008	506.411	2.0315	UP	AT1G68530.1	3-ketoacyl-CoA synthase 6
GH_D12G1341	2.11552	12.2697	2.43914	UP	AT1G01120.1	3-ketoacyl-CoA synthase 1
Biosynthesis of secondary metabolites
GH_A03G1679	21.562	117.403	2.35716	UP	AT1G68530.1	3-ketoacyl-CoA synthase 6
GH_A08G2414	0.284996	36.4474	6.89232	UP	AT4G14880.4	O-acetylserine (thiol) lyase (OAS-TL) isoform A1
GH_A08G2026	4.80312	24.0683	2.22664	UP	AT4G22880.2	leucoanthocyanidin dioxygenase
GH_D02G1843	117.008	506.411	2.0315	UP	AT1G68530.1	3-ketoacyl-CoA synthase 6
GH_D12G1341	2.11552	12.2697	2.43914	UP	AT1G01120.1	3-ketoacyl-CoA synthase 1
Metabolic pathways
GH_D02G1843	117.008	506.411	2.0315	UP	AT1G68530.1	3-ketoacyl-CoA synthase 6
GH_D12G1341	2.11552	12.2697	2.43914	UP	AT1G01120.1	3-ketoacyl-CoA synthase 1
GH_A08G2026	4.80312	24.0683	2.22664	UP	AT4G22880.2	leucoanthocyanidin dioxygenase
GH_A03G1679	21.562	117.403	2.35716	UP	AT1G68530.1	3-ketoacyl-CoA synthase 6
GH_A08G2414	0.284996	36.4474	6.89232	UP	AT4G14880.4	O-acetylserine (thiol) lyase (OAS-TL) isoform A1
GH_A07G0833	0.0118733	10.8521	9.23481	UP	AT5G59440.3	P-loop containing nucleoside triphosphate hydrolases superfamily protein
Sulfur metabolism
GH_A08G2414	0.284996	36.4474	6.89232	UP	AT4G14880.4	O-acetylserine (thiol) lyase (OAS-TL) isoform A1
Flavonoid biosynthesis
GH_A08G2026	4.80312	24.0683	2.22664	UP	AT4G22880.2	leucoanthocyanidin dioxygenase
Plant hormone signal transduction
GH_A12G0395	16.1317	84.8994	2.2946	UP	AT4G34750.2	SAUR-like auxin-responsive protein family
GH_D12G0308	2.16614	17.3471	2.91112	UP	AT4G34750.2	SAUR-like auxin-responsive protein family
Pyrimidine metabolism
GH_A07G0833	0.0118733	10.8521	9.23481	UP	AT5G59440.3	P-loop containing nucleoside triphosphate hydrolases superfamily protein
Cysteine and methionine metabolism
GH_A08G2414	0.284996	36.4474	6.89232	UP	AT4G14880.4	O-acetylserine (thiol) lyase (OAS-TL) isoform A1
RNA transport
GH_A05G1383	0.246859	16.9598	6.02158	UP	AT3G13920.1	eukaryotic translation initiation factor 4A1
Biosynthesis of amino acids
GH_A08G2414	0.284996	36.4474	6.89232	UP	AT4G14880.4	O-acetylserine (thiol) lyase (OAS-TL) isoform A1
Carbon metabolism
GH_A08G2414	0.284996	36.4474	6.89232	UP	AT4G14880.4	O-acetylserine (thiol) lyase (OAS-TL) isoform A1
Ribosome
GH_A08G1219	0.320256	15.4571	5.39841	UP	AT3G53740.4	Ribosomal protein L36e family protein
Endocytosis
GH_A09G0893	13.1609	0.156827	-6.37938	DOWN	AT4G05000.2	Vacuolar protein sorting-associated protein VPS28 family protein
GH_A08G1447	16.9463	0.0801573	-7.63475	DOWN	AT1G10630.1	ADP-ribosylation factor A1F
Base excision repair
GH_A13G0163	28.9432	0.188121	-7.25745	DOWN	AT3G51880.2	high mobility group B1
RNA polymerase
GH_D05G0923	36.7036	7.75292	-2.28495	DOWN	AT5G59180.1	DNA-directed RNA polymerase II
Phenylpropanoid biosynthesis
GH_D06G1226	16.3912	3.19809	-2.40255	DOWN	AT5G06720.1	peroxidase 2
Biosynthesis of secondary metabolites
GH_D06G1226	16.3912	3.19809	-2.40255	DOWN	AT5G06720.1	peroxidase 2
Metabolic pathways
GH_D06G1226	16.3912	3.19809	-2.40255	DOWN	AT5G06720.1	peroxidase 2

## Sheet: 20DPA
Table S6-5. FPKMs and functional categories of genes significantly on 20DPA
Gene_ID	FPKM_EZ60	FPKM_ZR	Log2FC	UP or DOWN	At_ID	Annotation
Fatty acid elongation
GH_D01G2106	20.629	109.249	2.47789	UP	AT1G68530.1	3-ketoacyl-CoA synthase 6
GH_D13G2158	7.8507	35.3736	2.24326	UP	AT2G26250.1	3-ketoacyl-CoA synthase 10
GH_A01G2012	15.2206	62.0934	2.09685	UP	AT1G68530.1	3-ketoacyl-CoA synthase 6
GH_D02G1843	1.88551	25.5294	3.80834	UP	AT1G68530.1	3-ketoacyl-CoA synthase 6
Metabolic pathways
GH_D01G2106	20.629	109.249	2.47789	UP	AT1G68530.1	3-ketoacyl-CoA synthase 6
GH_D09G2122	3.04927	17.4253	2.56241	UP	AT4G13710.1	Pectin lyase-like superfamily protein
GH_D02G1843	1.88551	25.5294	3.80834	UP	AT1G68530.1	3-ketoacyl-CoA synthase 6
GH_A09G1743	3.22683	17.0496	2.45552	UP	AT5G02540.1	NAD(P)-binding Rossmann-fold superfamily protein
GH_D12G2066	0.185091	11.2269	5.94017	UP	AT1G67750.1	Pectate lyase family protein
GH_A01G2058	40.9878	272.628	2.73119	UP	AT1G77120.1	alcohol dehydrogenase 1
GH_D12G0221	6.58376	37.0083	2.55376	UP	AT4G34200.1	D-3-phosphoglycerate dehydrogenase
GH_A07G0793	3.70055	15.0671	2.11047	UP	AT3G02580.1	sterol 1
GH_D13G2158	7.8507	35.3736	2.24326	UP	AT2G26250.1	3-ketoacyl-CoA synthase 10
GH_A01G2012	15.2206	62.0934	2.09685	UP	AT1G68530.1	3-ketoacyl-CoA synthase 6
Biosynthesis of secondary metabolites
GH_D01G2106	20.629	109.249	2.47789	UP	AT1G68530.1	3-ketoacyl-CoA synthase 6
GH_D02G1843	1.88551	25.5294	3.80834	UP	AT1G68530.1	3-ketoacyl-CoA synthase 6
GH_A01G2058	40.9878	272.628	2.73119	UP	AT1G77120.1	alcohol dehydrogenase 1
GH_A07G0793	3.70055	15.0671	2.11047	UP	AT3G02580.1	sterol 1
GH_D13G2158	7.8507	35.3736	2.24326	UP	AT2G26250.1	3-ketoacyl-CoA synthase 10
GH_A01G2012	15.2206	62.0934	2.09685	UP	AT1G68530.1	3-ketoacyl-CoA synthase 6
Pentose and glucuronate interconversions
GH_D12G2066	0.185091	11.2269	5.94017	UP	AT1G67750.1	Pectate lyase family protein
GH_D09G2122	3.04927	17.4253	2.56241	UP	AT4G13710.1	Pectin lyase-like superfamily protein
Cutin, suberine and wax biosynthesis
GH_A03G0664	0.451883	50.2464	6.88792	UP	AT5G41040.1	HXXXD-type acyl-transferase family protein
Steroid biosynthesis
GH_A07G0793	3.70055	15.0671	2.11047	UP	AT3G02580.1	sterol 1
Tyrosine metabolism
GH_A01G2058	40.9878	272.628	2.73119	UP	AT1G77120.1	alcohol dehydrogenase 1
alpha-Linolenic acid metabolism
GH_A01G2058	40.9878	272.628	2.73119	UP	AT1G77120.1	alcohol dehydrogenase 1
Fatty acid degradation
GH_A01G2058	40.9878	272.628	2.73119	UP	AT1G77120.1	alcohol dehydrogenase 1
Glycine, serine and threonine metabolism
GH_D12G0221	6.58376	37.0083	2.55376	UP	AT4G34200.1	D-3-phosphoglycerate dehydrogenase
Peroxisome
GH_A13G1914	0.156956	14.0239	6.29527	UP	AT1G08830.2	copper/zinc superoxide dismutase 1
Cysteine and methionine metabolism
GH_D12G0221	6.58376	37.0083	2.55376	UP	AT4G34200.1	D-3-phosphoglycerate dehydrogenase
Glycolysis / Gluconeogenesis
GH_A01G2058	40.9878	272.628	2.73119	UP	AT1G77120.1	alcohol dehydrogenase 1
Biosynthesis of amino acids
GH_D12G0221	6.58376	37.0083	2.55376	UP	AT4G34200.1	D-3-phosphoglycerate dehydrogenase
Carbon metabolism
GH_D12G0221	6.58376	37.0083	2.55376	UP	AT4G34200.1	D-3-phosphoglycerate dehydrogenase
Ribosome
GH_D10G0940	3.1797	20.1306	2.63136	UP	AT5G04800.4	Ribosomal S17 family protein
Biosynthesis of secondary metabolites
GH_D11G0963	17.2769	4.04354	-2.03808	DOWN	AT3G61440.1	cysteine synthase C1
GH_D12G1894	16.9108	3.56172	-2.23505	DOWN	AT1G75290.1	NAD(P)-binding Rossmann-fold superfamily protein
GH_A11G0931	49.8839	11.0918	-2.14918	DOWN	AT4G00400.1	glycerol-3-phosphate acyltransferase 8
GH_D06G0346	58.1277	14.3584	-2.00283	DOWN	AT1G22430.2	GroES-like zinc-binding dehydrogenase family protein
GH_D01G1094	110.143	25.434	-2.09411	DOWN	AT5G42250.1	Zinc-binding alcohol dehydrogenase family protein
GH_D11G3728	10.8838	1.15359	-3.27119	DOWN	AT3G53260.1	phenylalanine ammonia-lyase 2
GH_D04G0663	11.7199	0.180714	-6.07842	DOWN	AT3G11430.1	glycerol-3-phosphate acyltransferase 5
GH_D10G2557	17.0925	0.463415	-5.21708	DOWN	AT3G11430.1	glycerol-3-phosphate acyltransferase 5
GH_D06G2351	17.1659	0.604915	-4.88237	DOWN	0	0
GH_D02G0918	900.707	86.9996	-3.3694	DOWN	AT3G16150.1	N-terminal nucleophile aminohydrolases (Ntn hydrolases) superfamily protein
GH_A10G2449	17.1945	0.590458	-4.86694	DOWN	AT3G11430.1	glycerol-3-phosphate acyltransferase 5
GH_A10G1988	156.853	6.78676	-4.56362	DOWN	AT5G05340.1	Peroxidase superfamily protein
GH_A05G0051	12.7534	0.795833	-4.03951	DOWN	AT3G21240.1	4-coumarate:CoA ligase 2
GH_D10G0525	15.7131	3.35676	-2.20518	DOWN	AT1G51680.1	4-coumarate:CoA ligase 1
GH_D10G2089	434.784	43.8383	-3.313	DOWN	AT5G05340.1	Peroxidase superfamily protein
Glycerophospholipid metabolism
GH_A10G2449	17.1945	0.590458	-4.86694	DOWN	AT3G11430.1	glycerol-3-phosphate acyltransferase 5
GH_D04G0663	11.7199	0.180714	-6.07842	DOWN	AT3G11430.1	glycerol-3-phosphate acyltransferase 5
GH_A03G1075	13.2066	2.20746	-2.52256	DOWN	AT3G18000.1	S-adenosyl-L-methionine-dependent methyltransferases superfamily protein
GH_A11G0931	49.8839	11.0918	-2.14918	DOWN	AT4G00400.1	glycerol-3-phosphate acyltransferase 8
GH_D10G2557	17.0925	0.463415	-5.21708	DOWN	AT3G11430.1	glycerol-3-phosphate acyltransferase 5
Protein processing in endoplasmic reticulum
GH_A05G0404	196.405	44.5988	-2.07541	DOWN	AT5G12020.1	17.6 kDa class II heat shock protein
GH_D10G1238	11.6692	0.131291	-6.25366	DOWN	AT1G64230.2	ubiquitin-conjugating enzyme 28
GH_A11G1410	19.9366	3.18359	-2.59555	DOWN	AT5G37670.1	HSP20-like chaperones superfamily protein
GH_D12G2202	22.5707	2.86376	-2.93358	DOWN	AT4G25200.1	mitochondrion-localized small heat shock protein 23.6
GH_D11G1446	18.5768	2.6071	-2.78405	DOWN	AT5G37670.1	HSP20-like chaperones superfamily protein
GH_D08G1873	10.9573	1.6605	-2.63826	DOWN	AT1G53540.1	HSP20-like chaperones superfamily protein
Phenylpropanoid biosynthesis
GH_A10G1988	156.853	6.78676	-4.56362	DOWN	AT5G05340.1	Peroxidase superfamily protein
GH_D11G3728	10.8838	1.15359	-3.27119	DOWN	AT3G53260.1	phenylalanine ammonia-lyase 2
GH_A05G0051	12.7534	0.795833	-4.03951	DOWN	AT3G21240.1	4-coumarate:CoA ligase 2
GH_D10G0525	15.7131	3.35676	-2.20518	DOWN	AT1G51680.1	4-coumarate:CoA ligase 1
GH_D10G2089	434.784	43.8383	-3.313	DOWN	AT5G05340.1	Peroxidase superfamily protein
Cutin, suberine and wax biosynthesis
GH_D08G0087	10.1937	0.343109	-4.89886	DOWN	AT4G33790.1	Jojoba acyl CoA reductase-related male sterility protein
GH_A08G0083	11.6197	0.135429	-6.49052	DOWN	AT4G33790.1	Jojoba acyl CoA reductase-related male sterility protein
GH_A04G1291	106.61	17.0557	-2.65337	DOWN	AT5G23190.1	cytochrome P450, family 86, subfamily B, polypeptide 1
Glycerolipid metabolism
GH_A10G2449	17.1945	0.590458	-4.86694	DOWN	AT3G11430.1	glycerol-3-phosphate acyltransferase 5
GH_D04G0663	11.7199	0.180714	-6.07842	DOWN	AT3G11430.1	glycerol-3-phosphate acyltransferase 5
GH_A11G0931	49.8839	11.0918	-2.14918	DOWN	AT4G00400.1	glycerol-3-phosphate acyltransferase 8
GH_D10G2557	17.0925	0.463415	-5.21708	DOWN	AT3G11430.1	glycerol-3-phosphate acyltransferase 5
Metabolic pathways
GH_D11G0963	17.2769	4.04354	-2.03808	DOWN	AT3G61440.1	cysteine synthase C1
GH_D04G0663	11.7199	0.180714	-6.07842	DOWN	AT3G11430.1	glycerol-3-phosphate acyltransferase 5
GH_A11G0931	49.8839	11.0918	-2.14918	DOWN	AT4G00400.1	glycerol-3-phosphate acyltransferase 8
GH_D06G0346	58.1277	14.3584	-2.00283	DOWN	AT1G22430.2	GroES-like zinc-binding dehydrogenase family protein
GH_D01G1094	110.143	25.434	-2.09411	DOWN	AT5G42250.1	Zinc-binding alcohol dehydrogenase family protein
GH_D11G3728	10.8838	1.15359	-3.27119	DOWN	AT3G53260.1	phenylalanine ammonia-lyase 2
GH_D02G0918	900.707	86.9996	-3.3694	DOWN	AT3G16150.1	N-terminal nucleophile aminohydrolases (Ntn hydrolases) superfamily protein
GH_D10G2557	17.0925	0.463415	-5.21708	DOWN	AT3G11430.1	glycerol-3-phosphate acyltransferase 5
GH_D06G2351	17.1659	0.604915	-4.88237	DOWN	0	0
GH_A03G1165	12.6013	1.35825	-3.21631	DOWN	AT1G14290.1	sphingoid base hydroxylase 2
GH_A10G0615	10.7502	0.977101	-3.43698	DOWN	AT1G17710.1	Pyridoxal phosphate phosphatase-related protein
GH_A10G2449	17.1945	0.590458	-4.86694	DOWN	AT3G11430.1	glycerol-3-phosphate acyltransferase 5
GH_A10G1988	156.853	6.78676	-4.56362	DOWN	AT5G05340.1	Peroxidase superfamily protein
GH_D13G2166	11.8406	1.68055	-2.8448	DOWN	AT3G43190.1	sucrose synthase 4
GH_A05G0051	12.7534	0.795833	-4.03951	DOWN	AT3G21240.1	4-coumarate:CoA ligase 2
GH_D10G0525	15.7131	3.35676	-2.20518	DOWN	AT1G51680.1	4-coumarate:CoA ligase 1
GH_D10G2089	434.784	43.8383	-3.313	DOWN	AT5G05340.1	Peroxidase superfamily protein
Tyrosine metabolism
GH_D06G2351	17.1659	0.604915	-4.88237	DOWN	0	0
GH_D01G1094	110.143	25.434	-2.09411	DOWN	AT5G42250.1	Zinc-binding alcohol dehydrogenase family protein
GH_D06G0346	58.1277	14.3584	-2.00283	DOWN	AT1G22430.2	GroES-like zinc-binding dehydrogenase family protein
Biosynthesis of secondary metabolites - unclassified
GH_D10G0525	15.7131	3.35676	-2.20518	DOWN	AT1G51680.1	4-coumarate:CoA ligase 1
GH_A05G0051	12.7534	0.795833	-4.03951	DOWN	AT3G21240.1	4-coumarate:CoA ligase 2
Ubiquinone and other terpenoid-quinone biosynthesis
GH_D10G0525	15.7131	3.35676	-2.20518	DOWN	AT1G51680.1	4-coumarate:CoA ligase 1
GH_A05G0051	12.7534	0.795833	-4.03951	DOWN	AT3G21240.1	4-coumarate:CoA ligase 2
Cyanoamino acid metabolism
GH_D02G0918	900.707	86.9996	-3.3694	DOWN	AT3G16150.1	N-terminal nucleophile aminohydrolases (Ntn hydrolases) superfamily protein
GH_D11G0963	17.2769	4.04354	-2.03808	DOWN	AT3G61440.1	cysteine synthase C1
Fatty acid degradation
GH_D01G1094	110.143	25.434	-2.09411	DOWN	AT5G42250.1	Zinc-binding alcohol dehydrogenase family protein
GH_D06G0346	58.1277	14.3584	-2.00283	DOWN	AT1G22430.2	GroES-like zinc-binding dehydrogenase family protein
Proteasome
GH_D07G2487	17.8798	0.7893	-4.41784	DOWN	AT3G27430.2	N-terminal nucleophile aminohydrolases (Ntn hydrolases) superfamily protein
GH_D01G1865	15.0575	0.346392	-5.35669	DOWN	AT3G26340.1	N-terminal nucleophile aminohydrolases (Ntn hydrolases) superfamily protein
Peroxisome
GH_D08G0087	10.1937	0.343109	-4.89886	DOWN	AT4G33790.1	Jojoba acyl CoA reductase-related male sterility protein
GH_A08G0083	11.6197	0.135429	-6.49052	DOWN	AT4G33790.1	Jojoba acyl CoA reductase-related male sterility protein
Vitamin B6 metabolism
GH_A10G0615	10.7502	0.977101	-3.43698	DOWN	AT1G17710.1	Pyridoxal phosphate phosphatase-related protein
Carbon metabolism
GH_D01G1094	110.143	25.434	-2.09411	DOWN	AT5G42250.1	Zinc-binding alcohol dehydrogenase family protein
GH_D06G0346	58.1277	14.3584	-2.00283	DOWN	AT1G22430.2	GroES-like zinc-binding dehydrogenase family protein
GH_D11G0963	17.2769	4.04354	-2.03808	DOWN	AT3G61440.1	cysteine synthase C1
Glycolysis / Gluconeogenesis
GH_D01G1094	110.143	25.434	-2.09411	DOWN	AT5G42250.1	Zinc-binding alcohol dehydrogenase family protein
GH_D06G0346	58.1277	14.3584	-2.00283	DOWN	AT1G22430.2	GroES-like zinc-binding dehydrogenase family protein
Isoquinoline alkaloid biosynthesis
GH_D06G2351	17.1659	0.604915	-4.88237	DOWN	0	0
Phenylalanine metabolism
GH_D11G3728	10.8838	1.15359	-3.27119	DOWN	AT3G53260.1	phenylalanine ammonia-lyase 2
Sulfur metabolism
GH_D11G0963	17.2769	4.04354	-2.03808	DOWN	AT3G61440.1	cysteine synthase C1
Sphingolipid metabolism
GH_A03G1165	12.6013	1.35825	-3.21631	DOWN	AT1G14290.1	sphingoid base hydroxylase 2
Flavonoid biosynthesis
GH_D12G1894	16.9108	3.56172	-2.23505	DOWN	AT1G75290.1	NAD(P)-binding Rossmann-fold superfamily protein
Alanine, aspartate and glutamate metabolism
GH_D02G0918	900.707	86.9996	-3.3694	DOWN	AT3G16150.1	N-terminal nucleophile aminohydrolases (Ntn hydrolases) superfamily protein
Cysteine and methionine metabolism
GH_D11G0963	17.2769	4.04354	-2.03808	DOWN	AT3G61440.1	cysteine synthase C1
Ubiquitin mediated proteolysis
GH_D10G1238	11.6692	0.131291	-6.25366	DOWN	AT1G64230.2	ubiquitin-conjugating enzyme 28
Starch and sucrose metabolism
GH_D13G2166	11.8406	1.68055	-2.8448	DOWN	AT3G43190.1	sucrose synthase 4
Biosynthesis of amino acids
GH_D11G0963	17.2769	4.04354	-2.03808	DOWN	AT3G61440.1	cysteine synthase C1

## Sheet: 25DPA
Table S6-6. FPKMs and functional categories of genes significantly on 25DPA
Gene_ID	FPKM_EZ60	FPKM_ZR	Log2FC	UP or DOWN	At_ID	Annotation
Ribosome
GH_D07G1780	6.80462	34.252	2.30591	UP	AT5G39740.2	ribosomal protein L5 B
GH_A06G0757	0.373401	27.9045	6.11609	UP	AT5G56710.1	Ribosomal protein L31e family protein
GH_D10G0551	3.08564	19.3353	2.68093	UP	AT3G04770.2	40s ribosomal protein SA B
GH_D10G0940	1.03753	27.5582	4.65891	UP	AT5G04800.4	Ribosomal S17 family protein
Cutin, suberine and wax biosynthesis
GH_A03G0664	0.392714	18.128	5.46428	UP	AT5G41040.1	HXXXD-type acyl-transferase family protein
Citrate cycle (TCA cycle)
GH_D11G0356	2.45388	10.4891	2.03708	UP	AT3G47520.1	malate dehydrogenase
Pentose phosphate pathway
GH_A08G2669	1.84841	10.0397	2.37435	UP	AT1G17160.1	pfkB-like carbohydrate kinase family protein
Glyoxylate and dicarboxylate metabolism
GH_D11G0356	2.45388	10.4891	2.03708	UP	AT3G47520.1	malate dehydrogenase
Carbon fixation in photosynthetic organisms
GH_D11G0356	2.45388	10.4891	2.03708	UP	AT3G47520.1	malate dehydrogenase
Pyruvate metabolism
GH_D11G0356	2.45388	10.4891	2.03708	UP	AT3G47520.1	malate dehydrogenase
Cysteine and methionine metabolism
GH_D11G0356	2.45388	10.4891	2.03708	UP	AT3G47520.1	malate dehydrogenase
Ubiquitin mediated proteolysis
GH_A08G1154	0.70265	101.194	7.08015	UP	AT5G53300.4	ubiquitin-conjugating enzyme 10
Protein processing in endoplasmic reticulum
GH_A08G1154	0.70265	101.194	7.08015	UP	AT5G53300.4	ubiquitin-conjugating enzyme 10
Carbon metabolism
GH_D11G0356	2.45388	10.4891	2.03708	UP	AT3G47520.1	malate dehydrogenase
Biosynthesis of secondary metabolites
GH_D11G0356	2.45388	10.4891	2.03708	UP	AT3G47520.1	malate dehydrogenase
Metabolic pathways
GH_D11G0356	2.45388	10.4891	2.03708	UP	AT3G47520.1	malate dehydrogenase
GH_A08G2669	1.84841	10.0397	2.37435	UP	AT1G17160.1	pfkB-like carbohydrate kinase family protein
Arginine and proline metabolism
GH_A11G1755	24.9255	3.50194	-2.86031	DOWN	AT5G38710.1	Methylenetetrahydrofolate reductase family protein
GH_D11G1788	29.5009	3.63921	-3.052	DOWN	AT5G38710.1	Methylenetetrahydrofolate reductase family protein
Metabolic pathways
GH_D02G0631	17.0843	0.108632	-7.31146	DOWN	AT3G17390.1	S-adenosylmethionine synthetase family protein
GH_D01G1094	97.2913	19.3546	-2.34785	DOWN	AT5G42250.1	Zinc-binding alcohol dehydrogenase family protein
GH_D02G0918	582.503	114.335	-2.34993	DOWN	AT3G16150.1	N-terminal nucleophile aminohydrolases (Ntn hydrolases) superfamily protein
GH_A13G0398	13.6296	2.13872	-2.70322	DOWN	AT2G15620.1	nitrite reductase 1
GH_A09G0134	13.8151	2.85267	-2.28931	DOWN	AT3G29090.1	pectin methylesterase 31
GH_A07G1719	16.265	0.335912	-5.63811	DOWN	ATCG00490.1	ribulose-bisphosphate carboxylases
GH_D11G1788	29.5009	3.63921	-3.052	DOWN	AT5G38710.1	Methylenetetrahydrofolate reductase family protein
GH_D10G1586	12.2916	0.839484	-3.9588	DOWN	AT2G33220.1	GRIM-19 protein
GH_D13G2166	11.4306	0.321204	-5.24054	DOWN	AT3G43190.1	sucrose synthase 4
GH_A11G1755	24.9255	3.50194	-2.86031	DOWN	AT5G38710.1	Methylenetetrahydrofolate reductase family protein
Biosynthesis of secondary metabolites
GH_D02G0631	17.0843	0.108632	-7.31146	DOWN	AT3G17390.1	S-adenosylmethionine synthetase family protein
GH_D01G1094	97.2913	19.3546	-2.34785	DOWN	AT5G42250.1	Zinc-binding alcohol dehydrogenase family protein
GH_D02G0918	582.503	114.335	-2.34993	DOWN	AT3G16150.1	N-terminal nucleophile aminohydrolases (Ntn hydrolases) superfamily protein
GH_A07G1719	16.265	0.335912	-5.63811	DOWN	ATCG00490.1	ribulose-bisphosphate carboxylases
GH_D11G1788	29.5009	3.63921	-3.052	DOWN	AT5G38710.1	Methylenetetrahydrofolate reductase family protein
GH_A11G1755	24.9255	3.50194	-2.86031	DOWN	AT5G38710.1	Methylenetetrahydrofolate reductase family protein
Nitrogen metabolism
GH_A13G0398	13.6296	2.13872	-2.70322	DOWN	AT2G15620.1	nitrite reductase 1
Tyrosine metabolism
GH_D01G1094	97.2913	19.3546	-2.34785	DOWN	AT5G42250.1	Zinc-binding alcohol dehydrogenase family protein
Cyanoamino acid metabolism
GH_D02G0918	582.503	114.335	-2.34993	DOWN	AT3G16150.1	N-terminal nucleophile aminohydrolases (Ntn hydrolases) superfamily protein
Alanine, aspartate and glutamate metabolism
GH_D02G0918	582.503	114.335	-2.34993	DOWN	AT3G16150.1	N-terminal nucleophile aminohydrolases (Ntn hydrolases) superfamily protein
Fatty acid degradation
GH_D01G1094	97.2913	19.3546	-2.34785	DOWN	AT5G42250.1	Zinc-binding alcohol dehydrogenase family protein
Carbon metabolism
GH_A07G1719	16.265	0.335912	-5.63811	DOWN	ATCG00490.1	ribulose-bisphosphate carboxylases
GH_D01G1094	97.2913	19.3546	-2.34785	DOWN	AT5G42250.1	Zinc-binding alcohol dehydrogenase family protein
Glyoxylate and dicarboxylate metabolism
GH_A07G1719	16.265	0.335912	-5.63811	DOWN	ATCG00490.1	ribulose-bisphosphate carboxylases
Carbon fixation in photosynthetic organisms
GH_A07G1719	16.265	0.335912	-5.63811	DOWN	ATCG00490.1	ribulose-bisphosphate carboxylases
Plant hormone signal transduction
GH_D05G1283	26.1486	5.81458	-2.18834	DOWN	AT3G04730.1	indoleacetic acid-induced protein 16
GH_A05G1283	12.3128	2.75249	-2.19444	DOWN	AT3G04730.1	indoleacetic acid-induced protein 16
Ribosome
GH_D03G1485	12.0668	0.744902	-4.00883	DOWN	AT3G55280.2	ribosomal protein L23AB
GH_D02G1278	10.9597	0.159043	-6.01719	DOWN	ATCG00780.1	ribosomal protein L14
Cysteine and methionine metabolism
GH_D02G0631	17.0843	0.108632	-7.31146	DOWN	AT3G17390.1	S-adenosylmethionine synthetase family protein
Glycolysis / Gluconeogenesis
GH_D01G1094	97.2913	19.3546	-2.34785	DOWN	AT5G42250.1	Zinc-binding alcohol dehydrogenase family protein
Pentose and glucuronate interconversions
GH_A09G0134	13.8151	2.85267	-2.28931	DOWN	AT3G29090.1	pectin methylesterase 31
Oxidative phosphorylation
GH_D10G1586	12.2916	0.839484	-3.9588	DOWN	AT2G33220.1	GRIM-19 protein
Starch and sucrose metabolism
GH_D13G2166	11.4306	0.321204	-5.24054	DOWN	AT3G43190.1	sucrose synthase 4
Biosynthesis of amino acids
GH_D02G0631	17.0843	0.108632	-7.31146	DOWN	AT3G17390.1	S-adenosylmethionine synthetase family protein
article title: Comparative transcriptional and co-expression network analysis of two upland cotton materials with extreme phenotypic differences reveals molecular mechanisms of fiber development
journal name: The Science of Nature
author names: Jiasen He1+, Zhongyang Xu1, Zhen Zhang2, Juwu Gong2, Xiao Jiang2, Senmiao Fan2, Qun Ge2*, Youlu Yuan2*, Haihong Shang12*
corresponding author: Qun Ge (gequn@caas.cn) Chinese Academy of Agricultural Sciences
