# Supplementary material for: Comparative transcriptional and co-expression network analysis of two upland cotton accessions with extreme phenotypic differences reveals molecular mechanisms of fiber development
Source: Front Plant Sci. 2023 Aug 31;14:1189490. doi: 10.3389/fpls.2023.1189490 (PMC10502173; doi:10.3389/fpls.2023.1189490)
Supplement: Supplementary file 12 [file Table_7.xlsx]

## Sheet: KEGG_profile7
Table S7-1. KEGG enrichment analysis of commen DEGs of profile 7
Term	Database	ID	DEG	Hyperlink
Flavonoid biosynthesis	KEGG PATHWAY	ghi00941	GH_D13G0214.1|GH_D12G1894.1|GH_D08G2039.1|GH_D04G0140.1|GH_D05G1711.1|GH_A12G2855.1|GH_A13G0216.1|GH_D02G0295.1|GH_A08G2026.1|GH_D05G1959.1|GH_D07G1302.1|GH_A10G2687.1|GH_D06G0066.1|GH_D10G1568.1|GH_A12G0596.1|GH_D12G0616.1|GH_A05G4235.1|GH_A05G1922.1|GH_A05G1681.1	http://www.genome.jp/kegg-bin/show_pathway?ghi00941/ghi:107905961%09red/ghi:107886193%09red/ghi:107931042%09red/ghi:107905441%09red/ghi:107930062%09red/ghi:107935085%09red/ghi:107914891%09red/ghi:107946451%09red/ghi:107926986%09red/ghi:107962221%09red/ghi:107931587%09red/ghi:107938221%09red/ghi:107957957%09red/ghi:107945804%09red/ghi:107927759%09red/ghi:107914895%09red/ghi:107954320%09red/ghi:107…
Ribosome	KEGG PATHWAY	ghi03010	GH_A05G1547.1|GH_A05G0282.1|GH_A05G0502.1|GH_A08G0436.1|GH_D03G1493.1|GH_D11G0537.1|GH_D09G1518.1|GH_D05G2491.1|GH_D02G0448.1|GH_D05G3042.1|GH_A02G0436.1|GH_D07G1528.1|GH_A13G1776.1|GH_D08G0455.1|GH_D10G0961.1|GH_A05G0519.1|GH_D08G0991.1|GH_D08G0065.1|GH_A09G0975.1|GH_D12G1466.1|GH_D13G0407.1|GH_D04G0938.1|GH_D13G0638.1|GH_D05G0287.1|GH_D09G2611.1|GH_D05G3684.1|GH_A01G0859.1|GH_A13G0623.1|GH_D10G…	http://www.genome.jp/kegg-bin/show_pathway?ghi03010/ghi:107904100%09red/ghi:107930746%09red/ghi:107932105%09red/ghi:107931938%09red/ghi:107893287%09red/ghi:107953829%09red/ghi:107942210%09red/ghi:107950294%09red/ghi:107943002%09red/ghi:107959600%09red/ghi:107908706%09red/ghi:107899683%09red/ghi:107912264%09red/ghi:107914081%09red/ghi:107916868%09red/ghi:107886896%09red/ghi:107931457%09red/ghi:107…
DNA replication	KEGG PATHWAY	ghi03030	GH_A13G2532.1|GH_A04G0643.1|GH_D07G0471.1|GH_D05G3601.1|GH_D11G2591.1|GH_A03G0602.1|GH_D05G2388.1|GH_D03G1355.1|GH_A11G2464.1|GH_D11G2505.1|GH_A13G2142.1|GH_A11G1148.1|GH_A01G0752.1	http://www.genome.jp/kegg-bin/show_pathway?ghi03030/ghi:107893417%09red/ghi:107897258%09red/ghi:107924650%09red/ghi:107940558%09red/ghi:107890121%09red/ghi:107917795%09red/ghi:107913572%09red/ghi:107953645%09red/ghi:107948426%09red/ghi:107950214%09red/ghi:107913609%09red/ghi:107935704%09red
Mismatch repair	KEGG PATHWAY	ghi03430	GH_A13G2532.1|GH_A04G0643.1|GH_D07G0471.1|GH_D11G2591.1|GH_D05G3601.1|GH_D05G2388.1|GH_D11G2505.1|GH_A11G2464.1|GH_D06G0631.1|GH_D03G1355.1|GH_A03G0602.1	http://www.genome.jp/kegg-bin/show_pathway?ghi03430/ghi:107897258%09red/ghi:107940558%09red/ghi:107890121%09red/ghi:107913572%09red/ghi:107953645%09red/ghi:107948426%09red/ghi:107950214%09red/ghi:107901218%09red/ghi:107913609%09red/ghi:107935704%09red
Base excision repair	KEGG PATHWAY	ghi03410	GH_A13G2532.1|GH_A04G0643.1|GH_A05G1202.1|GH_D05G3601.1|GH_D11G2505.1|GH_A11G2464.1|GH_A01G0752.1|GH_D03G1355.1|GH_A03G0602.1	http://www.genome.jp/kegg-bin/show_pathway?ghi03410/ghi:107897258%09red/ghi:107890121%09red/ghi:107917795%09red/ghi:107913572%09red/ghi:107906421%09red/ghi:107948426%09red/ghi:107950214%09red/ghi:107935704%09red
Nucleotide excision repair	KEGG PATHWAY	ghi03420	GH_A13G2532.1|GH_A04G0643.1|GH_D10G0520.1|GH_D11G2591.1|GH_D05G3601.1|GH_D05G2388.1|GH_D11G2505.1|GH_A11G2464.1|GH_A01G0752.1|GH_D03G1355.1|GH_A03G0602.1	http://www.genome.jp/kegg-bin/show_pathway?ghi03420/ghi:107897258%09red/ghi:107913821%09red/ghi:107940558%09red/ghi:107890121%09red/ghi:107917795%09red/ghi:107913572%09red/ghi:107948426%09red/ghi:107950214%09red/ghi:107913609%09red/ghi:107935704%09red
Biosynthesis of secondary metabolites	KEGG PATHWAY	ghi01110	GH_D12G1894.1|GH_A09G1341.1|GH_A03G2375.1|GH_A10G0945.1|GH_A08G1659.1|GH_D12G1177.1|GH_A12G2112.1|GH_D01G2395.1|GH_D02G2546.1|GH_A12G2512.1|GH_A10G1251.1|GH_D06G2044.1|GH_D06G0066.1|GH_D02G0296.1|GH_A08G1598.1|GH_A13G1830.1|GH_D12G0616.1|GH_A10G1058.1|GH_D05G2640.1|GH_D05G2162.1|GH_A05G4235.1|GH_D04G0140.1|GH_D05G3940.1|GH_D03G0525.1|GH_D11G1336.1|GH_A02G1654.1|GH_D08G1613.1|GH_A11G1911.1|GH_A13G…	http://www.genome.jp/kegg-bin/show_pathway?ghi01110/ghi:107897524%09red/ghi:107895353%09red/ghi:107945804%09red/ghi:107950562%09red/ghi:107898868%09red/ghi:107908578%09red/ghi:107907118%09red/ghi:107941348%09red/ghi:107962221%09red/ghi:107930062%09red/ghi:107897689%09red/ghi:107961980%09red/ghi:107904934%09red/ghi:107931587%09red/ghi:107914895%09red/ghi:107927784%09red/ghi:107897682%09red/ghi:107…
Lysine biosynthesis	KEGG PATHWAY	ghi00300	GH_A13G0266.1|GH_D08G1613.1|GH_A03G2375.1|GH_D02G2546.1|GH_A08G1598.1	http://www.genome.jp/kegg-bin/show_pathway?ghi00300/ghi:107938864%09red/ghi:107913502%09red/ghi:107908578%09red/ghi:107900865%09red
Ribosome biogenesis in eukaryotes	KEGG PATHWAY	ghi03008	GH_D06G0587.1|GH_A09G1174.1|GH_D09G0519.1|GH_D11G0404.1|GH_A11G1920.1|GH_A09G1362.1|GH_D03G1138.1|GH_D13G1337.1|GH_D09G1311.1|GH_A13G0310.1|GH_A08G2722.1	http://www.genome.jp/kegg-bin/show_pathway?ghi03008/ghi:107891348%09red/ghi:107962625%09red/ghi:107920256%09red/ghi:107909217%09red/ghi:107913544%09red/ghi:107912088%09red/ghi:107889221%09red/ghi:107901391%09red/ghi:107949753%09red/ghi:107951276%09red
Homologous recombination	KEGG PATHWAY	ghi03440	GH_D13G0142.1|GH_A04G0643.1|GH_D07G0471.1|GH_D05G3601.1|GH_D11G2505.1|GH_A11G2464.1|GH_A06G0918.1|GH_A01G0752.1	http://www.genome.jp/kegg-bin/show_pathway?ghi03440/ghi:107897258%09red/ghi:107890121%09red/ghi:107917795%09red/ghi:107913572%09red/ghi:107953645%09red/ghi:107948426%09red/ghi:107918625%09red/ghi:107961644%09red
Monobactam biosynthesis	KEGG PATHWAY	ghi00261	GH_A13G0266.1|GH_A09G2408.1|GH_D08G1613.1|GH_A08G1598.1	http://www.genome.jp/kegg-bin/show_pathway?ghi00261/ghi:107913502%09red/ghi:107928532%09red/ghi:107900865%09red
Ubiquinone and other terpenoid-quinone biosynthesis	KEGG PATHWAY	ghi00130	GH_D11G1336.1|GH_A02G1654.1|GH_A09G1469.1|GH_A08G0699.1|GH_A02G0640.1|GH_D03G0525.1|GH_A03G1779.1	http://www.genome.jp/kegg-bin/show_pathway?ghi00130/ghi:107902204%09red/ghi:107924716%09red/ghi:107950562%09red/ghi:107924420%09red/ghi:107951560%09red/ghi:107889470%09red/ghi:107886792%09red
Phenylalanine, tyrosine and tryptophan biosynthesis	KEGG PATHWAY	ghi00400	GH_A09G1341.1|GH_D09G1063.1|GH_D12G1177.1|GH_A10G2279.1|GH_A12G1176.1|GH_A03G1779.1	http://www.genome.jp/kegg-bin/show_pathway?ghi00400/ghi:107948798%09red/ghi:107904083%09red/ghi:107945613%09red/ghi:107889370%09red/ghi:107886792%09red
Biosynthesis of amino acids	KEGG PATHWAY	ghi01230	GH_D04G1635.1|GH_A11G3331.1|GH_A09G1341.1|GH_A03G2375.1|GH_D09G1063.1|GH_D05G0330.1|GH_D12G1177.1|GH_D08G1613.1|GH_D02G2546.1|GH_A10G1251.1|GH_A10G2279.1|GH_A12G1176.1|GH_D02G0296.1|GH_A08G1598.1|GH_A13G0266.1|GH_D03G1142.1|GH_A03G1779.1	http://www.genome.jp/kegg-bin/show_pathway?ghi01230/ghi:107904083%09red/ghi:107898859%09red/ghi:107938864%09red/ghi:107913502%09red/ghi:107908578%09red/ghi:107907118%09red/ghi:107948798%09red/ghi:107962236%09red/ghi:107897689%09red/ghi:107889370%09red/ghi:107949751%09red/ghi:107886792%09red/ghi:107927784%09red/ghi:107945613%09red/ghi:107900865%09red
Spliceosome	KEGG PATHWAY	ghi03040	GH_A01G2217.1|GH_D10G1826.1|GH_A06G1128.1|GH_A12G1466.1|GH_D06G0587.1|GH_D08G2854.1|GH_A01G2411.1|GH_A02G0989.1|GH_A09G1738.1|GH_D02G1036.1|GH_D01G2488.1|GH_A10G1442.1|GH_A10G1061.1|GH_A08G2722.1	http://www.genome.jp/kegg-bin/show_pathway?ghi03040/ghi:107916120%09red/ghi:107925545%09red/ghi:107962942%09red/ghi:107939927%09red/ghi:107948699%09red/ghi:107903793%09red/ghi:107909217%09red/ghi:107962625%09red/ghi:107958018%09red/ghi:107897639%09red/ghi:107946067%09red/ghi:107889698%09red/ghi:107910684%09red/ghi:107962870%09red
Thiamine metabolism	KEGG PATHWAY	ghi00730	GH_D01G0726.1|GH_A10G1058.1|GH_A09G2557.1|GH_A07G0588.1	http://www.genome.jp/kegg-bin/show_pathway?ghi00730/ghi:107928645%09red/ghi:107921780%09red/ghi:107926556%09red/ghi:107897631%09red
Glutathione metabolism	KEGG PATHWAY	ghi00480	GH_D07G0868.1|GH_D04G1510.1|GH_A07G0868.1|GH_A02G1618.1|GH_A04G1170.1|GH_A11G2370.1|GH_D04G0634.1|GH_A05G3712.1	http://www.genome.jp/kegg-bin/show_pathway?ghi00480/ghi:107925966%09red/ghi:107899606%09red/ghi:107953969%09red/ghi:107890889%09red/ghi:107887344%09red/ghi:107959887%09red/ghi:107925060%09red/ghi:107948962%09red
Pyrimidine metabolism	KEGG PATHWAY	ghi00240	GH_A08G1659.1|GH_A02G1618.1|GH_D05G1984.1|GH_D13G1450.1|GH_A11G2370.1|GH_D11G2445.1	http://www.genome.jp/kegg-bin/show_pathway?ghi00240/ghi:107890889%09red/ghi:107905417%09red/ghi:107929627%09red/ghi:107913712%09red/ghi:107920278%09red/ghi:107925060%09red
Metabolic pathways	KEGG PATHWAY	ghi01100	GH_A08G1659.1|GH_D05G3478.1|GH_A10G2279.1|GH_A08G1598.1|GH_A10G1058.1|GH_A10G0945.1|GH_D04G0140.1|GH_D11G1336.1|GH_A03G0806.1|GH_A07G0588.1|GH_A05G1717.1|GH_A01G0973.1|GH_D02G0295.1|GH_D05G2162.1|GH_A05G2429.1|GH_D13G0214.1|GH_A13G0224.1|GH_A10G2687.1|GH_D04G0634.1|GH_A03G1779.1|GH_D05G1959.1|GH_A05G1922.1|GH_D04G1635.1|GH_A12G1176.1|GH_D03G1071.1|GH_A05G3296.1|GH_D13G2268.1|GH_A04G1170.1|GH_D02G…	http://www.genome.jp/kegg-bin/show_pathway?ghi01100/ghi:107907118%09red/ghi:107962221%09red/ghi:107897689%09red/ghi:107931587%09red/ghi:107925060%09red/ghi:107927784%09red/ghi:107897682%09red/ghi:107926556%09red/ghi:107914891%09red/ghi:107923401%09red/ghi:107914895%09red/ghi:107937585%09red/ghi:107938221%09red/ghi:107904934%09red/ghi:107902204%09red/ghi:107921780%09red/ghi:107938864%09red/ghi:107…
Phenylalanine metabolism	KEGG PATHWAY	ghi00360	GH_A03G1779.1|GH_A09G1341.1|GH_A01G2316.1|GH_D01G2395.1	http://www.genome.jp/kegg-bin/show_pathway?ghi00360/ghi:107886792%09red/ghi:107889370%09red/ghi:107905303%09red

## Sheet: KEGG_profile30
Table S7-2. KEGG enrichment analysis of commen DEGs of profile 30
Term	Database	ID	DEG	Hyperlink
Glycosaminoglycan degradation	KEGG PATHWAY	ghi00531	GH_D06G0533.1|GH_D08G1015.1|GH_A08G0995.1	http://www.genome.jp/kegg-bin/show_pathway?ghi00531/ghi:107912568%09red/ghi:107898765%09red/ghi:107901340%09red
Starch and sucrose metabolism	KEGG PATHWAY	ghi00500	GH_D06G1380.1|GH_A05G0296.1|GH_A13G1169.1|GH_D10G0892.1|GH_A10G0690.1|GH_D10G2798.1|GH_A10G0138.1	http://www.genome.jp/kegg-bin/show_pathway?ghi00500/ghi:107941739%09red/ghi:107897336%09red/ghi:107937730%09red/ghi:107941931%09red/ghi:107939379%09red/ghi:107925187%09red/ghi:107914187%09red
Phenylpropanoid biosynthesis	KEGG PATHWAY	ghi00940	GH_A02G1465.1|GH_A11G1870.1|GH_A13G1169.1|GH_A13G0011.1|GH_D11G1903.1|GH_A10G0499.1|GH_A10G0138.1	http://www.genome.jp/kegg-bin/show_pathway?ghi00940/ghi:107950342%09red/ghi:107913823%09red/ghi:107941931%09red/ghi:107913025%09red/ghi:107951875%09red/ghi:107925187%09red
Amino sugar and nucleotide sugar metabolism	KEGG PATHWAY	ghi00520	GH_A12G0472.1|GH_D11G1746.1|GH_A01G2089.1|GH_D10G2481.1|GH_D01G2123.1|GH_A08G0350.1	http://www.genome.jp/kegg-bin/show_pathway?ghi00520/ghi:107922178%09red/ghi:107927698%09red/ghi:107916682%09red/ghi:107921975%09red/ghi:107930461%09red/ghi:107938200%09red
Valine, leucine and isoleucine degradation	KEGG PATHWAY	ghi00280	GH_D08G1011.1|GH_A12G0221.1|GH_D05G2168.1	http://www.genome.jp/kegg-bin/show_pathway?ghi00280/ghi:107912542%09red/ghi:107938005%09red/ghi:107905173%09red
Pantothenate and CoA biosynthesis	KEGG PATHWAY	ghi00770	GH_A05G0296.1|GH_D05G2168.1	http://www.genome.jp/kegg-bin/show_pathway?ghi00770/ghi:107937730%09red/ghi:107905173%09red
Cyanoamino acid metabolism	KEGG PATHWAY	ghi00460	GH_A13G1169.1|GH_A10G0138.1	http://www.genome.jp/kegg-bin/show_pathway?ghi00460/ghi:107941931%09red/ghi:107925187%09red
Protein processing in endoplasmic reticulum	KEGG PATHWAY	ghi04141	GH_A09G0881.1|GH_A05G0976.1|GH_D09G0835.1|GH_D05G0962.1|GH_A03G1803.1|GH_D01G0165.1	http://www.genome.jp/kegg-bin/show_pathway?ghi04141/ghi:107906536%09red/ghi:107928942%09red/ghi:107948524%09red/ghi:107959094%09red/ghi:107891810%09red/ghi:107886770%09red
Linoleic acid metabolism	KEGG PATHWAY	ghi00591	GH_D13G1213.1	http://www.genome.jp/kegg-bin/show_pathway?ghi00591/ghi:107919998%09red
N-Glycan biosynthesis	KEGG PATHWAY	ghi00510	GH_A09G0881.1|GH_D09G0835.1	http://www.genome.jp/kegg-bin/show_pathway?ghi00510/ghi:107891810%09red/ghi:107948524%09red
Vitamin B6 metabolism	KEGG PATHWAY	ghi00750	GH_D05G2692.1	http://www.genome.jp/kegg-bin/show_pathway?ghi00750/ghi:107900746%09red
Cysteine and methionine metabolism	KEGG PATHWAY	ghi00270	GH_D05G2168.1|GH_D05G1280.1|GH_D07G0289.1	http://www.genome.jp/kegg-bin/show_pathway?ghi00270/ghi:107906496%09red/ghi:107905173%09red/ghi:107953834%09red
Metabolic pathways	KEGG PATHWAY	ghi01100	GH_A09G0881.1|GH_D06G0533.1|GH_A05G0296.1|GH_A08G0995.1|GH_D11G2329.1|GH_D10G2481.1|GH_D05G2692.1|GH_A05G0779.1|GH_D05G1280.1|GH_D08G1426.1|GH_A02G1465.1|GH_D07G0262.1|GH_D08G1011.1|GH_D08G1015.1|GH_A10G0138.1|GH_A07G1457.1|GH_D06G1957.1|GH_D06G1380.1|GH_A12G0221.1|GH_D11G1746.1|GH_A11G1870.1|GH_A11G2235.1|GH_D09G0835.1|GH_A05G3449.1|GH_A10G0690.1|GH_D01G2123.1|GH_A08G0350.1|GH_D07G0289.1|GH_A07G…	http://www.genome.jp/kegg-bin/show_pathway?ghi01100/ghi:107912568%09red/ghi:107953001%09red/ghi:107910155%09red/ghi:107913025%09red/ghi:107960006%09red/ghi:107913823%09red/ghi:107897336%09red/ghi:107937730%09red/ghi:107921975%09red/ghi:107953863%09red/ghi:107912542%09red/ghi:107913663%09red/ghi:107914187%09red/ghi:107938005%09red/ghi:107951875%09red/ghi:107902077%09red/ghi:107938200%09red/ghi:107…
Fructose and mannose metabolism	KEGG PATHWAY	ghi00051	GH_D07G0262.1|GH_D11G1746.1	http://www.genome.jp/kegg-bin/show_pathway?ghi00051/ghi:107916682%09red/ghi:107953863%09red
Other glycan degradation	KEGG PATHWAY	ghi00511	GH_A09G0009.1	http://www.genome.jp/kegg-bin/show_pathway?ghi00511/ghi:107888446%09red
Riboflavin metabolism	KEGG PATHWAY	ghi00740	GH_A05G0296.1	http://www.genome.jp/kegg-bin/show_pathway?ghi00740/ghi:107937730%09red
2-Oxocarboxylic acid metabolism	KEGG PATHWAY	ghi01210	GH_D05G2168.1|GH_D07G0289.1	http://www.genome.jp/kegg-bin/show_pathway?ghi01210/ghi:107905173%09red/ghi:107953834%09red
Plant hormone signal transduction	KEGG PATHWAY	ghi04075	GH_A11G1096.1|GH_A08G1885.1|GH_D06G0850.1|GH_A12G2665.1|GH_A05G0525.1|GH_A06G0870.1|GH_D08G1901.1	http://www.genome.jp/kegg-bin/show_pathway?ghi04075/ghi:107929476%09red/ghi:107901031%09red/ghi:107922999%09red/ghi:107919891%09red/ghi:107906920%09red/ghi:107962186%09red/ghi:107886411%09red
Biosynthesis of secondary metabolites - unclassified	KEGG PATHWAY	ghi00999	GH_A10G0499.1	http://www.genome.jp/kegg-bin/show_pathway?ghi00999/ghi:107913823%09red
Nicotinate and nicotinamide metabolism	KEGG PATHWAY	ghi00760	GH_A05G0296.1	http://www.genome.jp/kegg-bin/show_pathway?ghi00760/ghi:107937730%09red

## Sheet: GO_EZ_profile7
Table S7-3. GO enrichment analysis of commen DEGs of profile 7 in EZ60
GO ID	Term	FDR†	Category	Gene
GO:0000786	nucleosome	0.000207715	Cellular Component	GH_A05G0871/GH_D13G1524/GH_A08G0348/GH_A13G2438/GH_A06G1626/GH_A04G0990/GH_D10G0548/GH_D08G2370/GH_D11G1342/GH_D12G1802/GH_A12G1807/GH_A08G0035/GH_A12G1705/GH_D08G2718
GO:0003690	double-stranded_DNA_binding	0.00499581	Molecular Function	GH_A13G1550/GH_D13G0332/GH_D06G1295/GH_A02G1197/GH_D04G1757/GH_D01G0262/GH_D01G0261/GH_A01G0271/GH_A01G0274
GO:0016817	hydrolase_activity,_acting_on_acid_anhydrides	0.0340818	Molecular Function	GH_A12G0378/GH_A09G2595/GH_D09G2523/GH_A11G0833
GO:0050662	coenzyme_binding	0.0340818	Molecular Function	GH_D05G0851/GH_A02G0212/GH_D04G0893/GH_A06G0081/GH_A01G0141/GH_A05G3643/GH_A07G1585/GH_D02G2619
GO:0046982	protein_heterodimerization_activity	0.0577332	Molecular Function	GH_A05G0871/GH_D13G1524/GH_A05G2642/GH_A08G0348/GH_A13G2438/GH_A06G1626/GH_A04G0990/GH_D10G0548/GH_D08G2370/GH_D11G1342/GH_A08G0035/GH_D08G2718
GO:0006164	purine_nucleotide_biosynthetic_process	0.0754477	Biological Process	GH_D01G1288/GH_A01G2283/GH_D01G2364
GO:0006334	nucleosome_assembly	0.0754477	Biological Process	GH_A11G0332/GH_D12G1802/GH_A12G1807/GH_A12G1705/GH_D11G0346
GO:0016853	isomerase_activity	0.18308	Molecular Function	GH_D11G1941/GH_D11G1008/GH_A12G2789/GH_A12G1886/GH_D05G2725
GO:0008299	isoprenoid_biosynthetic_process	0.239639	Biological Process	GH_D11G1984/GH_A12G2448/GH_A01G0141/GH_A03G0218/GH_D02G2619
GO:0005732	small_nucleolar_ribonucleoprotein_complex	0.304726	Cellular Component	GH_A12G2957/GH_A13G1693
GO:0005388	calcium-transporting_ATPase_activity	0.304726	Molecular Function	GH_D03G0284/GH_D08G0519/GH_A02G1777
GO:0070588	calcium_ion_transmembrane_transport	0.304726	Biological Process	GH_D03G0284/GH_D08G0519/GH_A02G1777
GO:0000162	tryptophan_biosynthetic_process	0.304726	Biological Process	GH_D05G3109/GH_A13G1635
GO:0004046	aminoacylase_activity	0.304726	Molecular Function	GH_D01G2174/GH_D04G1681
GO:0001510	RNA_methylation	0.304726	Biological Process	GH_D08G1734/GH_A03G2198
GO:0030170	pyridoxal_phosphate_binding	0.304726	Molecular Function	GH_D12G2614/GH_D06G1378/GH_A12G2836/GH_D04G0481/GH_A05G2309/GH_D05G0584/GH_D02G1748/GH_D05G2330/GH_A09G1093
GO:0005337	nucleoside_transmembrane_transporter_activity	0.304726	Molecular Function	GH_D12G1628/GH_A13G0866/GH_A03G1535
GO:0016866	intramolecular_transferase_activity	0.304726	Molecular Function	GH_A10G0421/GH_D12G2031/GH_D07G0878
GO:1901642	nucleoside_transmembrane_transport	0.304726	Biological Process	GH_D12G1628/GH_A13G0866/GH_A03G1535
GO:0015935	small_ribosomal_subunit	0.304726	Cellular Component	GH_D09G2329/GH_A05G3023/GH_A06G1670/GH_A09G1296/GH_A07G0774
GO:0019843	rRNA_binding	0.304726	Molecular Function	GH_D12G2593/GH_D10G1998/GH_A10G1906
GO:0004420	hydroxymethylglutaryl-CoA_reductase_(NADPH)_activity	0.304726	Molecular Function	GH_A01G0141/GH_D02G2619
GO:0015936	coenzyme_A_metabolic_process	0.304726	Biological Process	GH_A01G0141/GH_D02G2619
GO:0043044	ATP-dependent_chromatin_remodeling	0.304726	Biological Process	GH_D07G1546/GH_A02G0493
GO:0042254	ribosome_biogenesis	0.304726	Biological Process	GH_A07G0552/GH_A13G1693/GH_D13G0174/GH_D04G0700
GO:0006396	RNA_processing	0.304726	Biological Process	GH_D08G1734/GH_A05G2508/GH_A05G3746/GH_D07G0726/GH_A10G0605/GH_A05G0498
GO:0008236	serine-type_peptidase_activity	0.304726	Molecular Function	GH_A09G1054/GH_D06G0139/GH_A07G1286/GH_A06G0155
GO:0032886	regulation_of_microtubule-based_process	0.304726	Biological Process	GH_D11G0881/GH_D04G0062
GO:0006284	base-excision_repair	0.304726	Biological Process	GH_D12G1712/GH_D05G2624/GH_D04G0925
GO:0030150	protein_import_into_mitochondrial_matrix	0.304726	Biological Process	GH_D01G0133/GH_A01G0145
GO:0046912	transferase_activity,_transferring_acyl_groups,_acyl_groups_converted_into_alkyl_on_transfer	0.304726	Molecular Function	GH_A03G1108/GH_A10G1460
GO:0051513	regulation_of_monopolar_cell_growth	0.304726	Biological Process	GH_D11G0666/GH_D07G0751
GO:0032259	methylation	0.304726	Biological Process	GH_D10G1625/GH_A03G2198/GH_A01G0147
GO:0006368	transcription_elongation_from_RNA_polymerase_II_promoter	0.304726	Biological Process	GH_A10G0253/GH_D10G0266
GO:0016570	histone_modification	0.304726	Biological Process	GH_A10G0253/GH_D10G0266
GO:0016593	Cdc73/Paf1_complex	0.304726	Cellular Component	GH_A10G0253/GH_D10G0266
GO:0071669	plant-type_cell_wall_organization_or_biogenesis	0.304726	Biological Process	GH_D12G2031/GH_D07G0878
GO:0004435	phosphatidylinositol_phospholipase_C_activity	0.321662	Molecular Function	GH_D09G1031/GH_D05G0882
GO:0016571	histone_methylation	0.321662	Biological Process	GH_D13G0035/GH_A05G4179
GO:0003777	microtubule_motor_activity	0.372751	Molecular Function	GH_A05G1684/GH_A04G0669/GH_D05G0785/GH_D11G0881/GH_D04G0062/GH_D03G1155/GH_A10G0168
GO:0007018	microtubule-based_movement	0.372751	Biological Process	GH_A05G1684/GH_A04G0669/GH_D05G0785/GH_D11G0881/GH_D04G0062/GH_D03G1155/GH_A10G0168
GO:0000724	double-strand_break_repair_via_homologous_recombination	0.387405	Biological Process	GH_A12G2179/GH_A06G1347
GO:0009089	lysine_biosynthetic_process_via_diaminopimelate	0.387405	Biological Process	GH_D13G0263/GH_D04G1314
	†Filtered GO terms with FDR < 0.4

## Sheet: GO_ZR_profile7
Table S7-4. GO enrichment analysis of commen DEGs of profile 7 in ZR014121
GO ID	Term	FDR†	Category	Gene
GO:0015934	large_ribosomal_subunit	5.91948e-05	Cellular Component	GH_A03G1692/GH_D04G2003/GH_A10G0438/GH_A09G2682/GH_A13G2507/GH_A11G0517/GH_D11G1467/GH_D05G1505/GH_A05G1482/GH_D07G1704/GH_A03G1568/GH_A03G1089
GO:0005730	nucleolus	0.00169772	Cellular Component	GH_D07G0644/GH_A05G4289/GH_D04G0087/GH_A07G0647/GH_D09G1131/GH_D08G2719/GH_D02G2278
GO:0046982	protein_heterodimerization_activity	0.00194171	Molecular Function	GH_D06G2073/GH_A06G2035/GH_A05G0826/GH_D05G2264/GH_A13G2008/GH_D03G0389/GH_A08G2137/GH_D11G3724/GH_D05G0821/GH_A10G0872/GH_D12G0799/GH_A08G2404/GH_A07G0529/GH_D04G0443/GH_D10G0547/GH_D13G2257/GH_A08G2365
GO:0000786	nucleosome	0.00284763	Cellular Component	GH_D05G2264/GH_A13G2008/GH_D03G0389/GH_A08G2137/GH_D08G0679/GH_D07G1924/GH_A10G0872/GH_A08G2404/GH_D07G0138/GH_A07G1833/GH_D10G0547/GH_D13G2257/GH_A08G2365
GO:0006353	DNA-templated_transcription,_termination	0.00284763	Biological Process	GH_A11G1364/GH_D11G1398/GH_D08G0189/GH_A08G0182
GO:0001522	pseudouridine_synthesis	0.0172706	Biological Process	GH_D01G0086/GH_A08G2406/GH_A01G0086/GH_D10G2334/GH_A10G2237/GH_A11G3378
GO:0042254	ribosome_biogenesis	0.0238239	Biological Process	GH_A08G2406/GH_D11G0416/GH_A01G1905/GH_D09G1131/GH_D07G0413/GH_A11G3378/GH_D08G2719
GO:0009651	response_to_salt_stress	0.042156	Biological Process	GH_A11G2630/GH_D11G3493/GH_A11G3486/GH_A01G2096
GO:0009414	response_to_water_deprivation	0.0576251	Biological Process	GH_D11G3493/GH_A11G3486/GH_A01G2096
GO:0006364	rRNA_processing	0.106452	Biological Process	GH_D01G1286/GH_A07G1797/GH_D12G2981/GH_D01G0911/GH_D03G0114/GH_A09G0758
GO:0006694	steroid_biosynthetic_process	0.106452	Biological Process	GH_A09G0309/GH_D07G0806/GH_A05G1826/GH_D05G1863
GO:0006334	nucleosome_assembly	0.126995	Biological Process	GH_A03G0796/GH_D08G0679/GH_D07G1924/GH_D07G0138/GH_A07G1833
GO:0006414	translational_elongation	0.130639	Biological Process	GH_D03G1249/GH_A01G2249/GH_D10G2382/GH_D13G2234/GH_D12G1348/GH_A05G0028
GO:0009451	RNA_modification	0.167886	Biological Process	GH_D01G0086/GH_A01G0086/GH_D10G2334/GH_A10G2237
GO:0009982	pseudouridine_synthase_activity	0.167886	Molecular Function	GH_D01G0086/GH_A01G0086/GH_D10G2334/GH_A10G2237
GO:0045300	acyl-[acyl-carrier-protein]_desaturase_activity	0.167886	Molecular Function	GH_A02G0927/GH_A10G1563/GH_D02G1157
GO:0004861	cyclin-dependent_protein_serine/threonine_kinase_inhibitor_activity	0.172845	Molecular Function	GH_D02G2312/GH_A09G2208/GH_D09G2142
GO:0007050	cell_cycle_arrest	0.172845	Biological Process	GH_D02G2312/GH_A09G2208/GH_D09G2142
GO:0000724	double-strand_break_repair_via_homologous_recombination	0.188081	Biological Process	GH_A02G1027/GH_D02G1074/GH_D13G0904
GO:0005516	calmodulin_binding	0.202241	Molecular Function	GH_D05G1691/GH_A05G1661/GH_D11G3493/GH_A11G3486/GH_A01G2096
GO:0016818	hydrolase_activity,_acting_on_acid_anhydrides,_in_phosphorus-containing_anhydrides	0.283941	Molecular Function	GH_D13G0010/GH_D02G0509/GH_D05G1825
GO:0042026	protein_refolding	0.283941	Biological Process	GH_A11G1407/GH_D13G2591/GH_A05G1067
GO:0097367	carbohydrate_derivative_binding	0.283941	Molecular Function	GH_D11G1402/GH_D12G2814
GO:1901135	carbohydrate_derivative_metabolic_process	0.283941	Biological Process	GH_D11G1402/GH_D12G2814
GO:0006396	RNA_processing	0.313558	Biological Process	GH_D11G1298/GH_A11G1269/GH_D01G1066/GH_D10G1807/GH_A01G1027/GH_A11G2190/GH_D09G1131
GO:0003712	transcription_coregulator_activity	0.313558	Molecular Function	GH_A11G3594/GH_A02G0660/GH_A07G0610/GH_D07G0870/GH_A10G0640
GO:0042721	TIM22_mitochondrial_import_inner_membrane_insertion_complex	0.313558	Cellular Component	GH_D13G2551/GH_D12G1485/GH_D12G2659
GO:0045039	protein_insertion_into_mitochondrial_inner_membrane	0.313558	Biological Process	GH_D13G2551/GH_D12G1485/GH_D12G2659
GO:0003968	RNA-directed_5'-3'_RNA_polymerase_activity	0.313558	Molecular Function	GH_A12G2963/GH_D12G2987
GO:0008199	ferric_iron_binding	0.313558	Molecular Function	GH_D02G2017/GH_D04G0728
GO:0015969	guanosine_tetraphosphate_metabolic_process	0.313558	Biological Process	GH_A05G1415/GH_A10G1930
GO:0006357	regulation_of_transcription_by_RNA_polymerase_II	0.323502	Biological Process	GH_A11G3594/GH_A10G2176/GH_A02G0660/GH_D04G0185/GH_D10G2308/GH_A10G0640
GO:0005680	anaphase-promoting_complex	0.338142	Cellular Component	GH_D03G0134/GH_D12G2215
GO:0007017	microtubule-based_process	0.338142	Biological Process	GH_D01G0828/GH_D04G1572/GH_A01G0490/GH_A12G0646/GH_D12G1930/GH_D08G1078/GH_A03G0231
GO:0005504	fatty_acid_binding	0.338142	Molecular Function	GH_A07G1757/GH_D10G2628/GH_A10G1508
GO:0009627	systemic_acquired_resistance	0.338142	Biological Process	GH_A07G1757/GH_D10G2628/GH_A10G1508
GO:0015267	channel_activity	0.338798	Molecular Function	GH_D10G2122/GH_D03G1698/GH_A09G1802/GH_A04G0097/GH_D09G1752/GH_A10G0989
GO:0016866	intramolecular_transferase_activity	0.345987	Molecular Function	GH_D10G2334/GH_D07G0748/GH_A10G2237
GO:0006366	transcription_by_RNA_polymerase_II	0.348659	Biological Process	GH_D05G2607/GH_D01G1158
GO:0010181	FMN_binding	0.348659	Molecular Function	GH_A01G1243/GH_A11G1087/GH_D11G1116/GH_A12G2700
GO:0016773	phosphotransferase_activity,_alcohol_group_as_acceptor	0.348659	Molecular Function	GH_A13G2452/GH_A09G2622/GH_A09G1788/GH_A06G0039
GO:0001678	cellular_glucose_homeostasis	0.348659	Biological Process	GH_A13G2452/GH_A06G0039
GO:0004396	hexokinase_activity	0.348659	Molecular Function	GH_A13G2452/GH_A06G0039
GO:0005536	glucose_binding	0.348659	Molecular Function	GH_A13G2452/GH_A06G0039
GO:0006779	porphyrin-containing_compound_biosynthetic_process	0.348659	Biological Process	GH_D11G1125/GH_A05G2814
GO:0016117	carotenoid_biosynthetic_process	0.348659	Biological Process	GH_A13G1988/GH_D10G1461
GO:0016671	oxidoreductase_activity,_acting_on_a_sulfur_group_of_donors,_disulfide_as_acceptor	0.348659	Molecular Function	GH_D06G1631/GH_A08G2662
GO:0005200	structural_constituent_of_cytoskeleton	0.348659	Molecular Function	GH_D04G1572/GH_A01G0490/GH_A12G0646/GH_D08G1078/GH_A03G0231
GO:0006457	protein_folding	0.348659	Biological Process	GH_A11G1407/GH_A08G1672/GH_D01G0822/GH_D13G2591/GH_A08G1597/GH_A06G0859/GH_D01G2301/GH_A09G1236/GH_A05G1067/GH_D10G2416
GO:0004519	endonuclease_activity	0.348659	Molecular Function	GH_D01G0060/GH_A12G1968/GH_D12G1966
GO:0006368	transcription_elongation_from_RNA_polymerase_II_promoter	0.352667	Biological Process	GH_D09G0951/GH_A02G1395
GO:0016570	histone_modification	0.352667	Biological Process	GH_D09G0951/GH_A02G1395
GO:0016593	Cdc73/Paf1_complex	0.352667	Cellular Component	GH_D09G0951/GH_A02G1395
GO:0006807	nitrogen_compound_metabolic_process	0.358712	Biological Process	GH_A07G0400/GH_D07G0222/GH_A04G1288/GH_A12G2700
GO:0006207	'de_novo'_pyrimidine_nucleobase_biosynthetic_process	0.370367	Biological Process	GH_A04G0278/GH_A05G4306
GO:0015995	chlorophyll_biosynthetic_process	0.370367	Biological Process	GH_A10G0321/GH_D04G1466
GO:0016592	mediator_complex	0.388392	Cellular Component	GH_A03G2034/GH_A11G3594/GH_A02G0660/GH_A10G0640
GO:0003899	DNA-directed_5'-3'_RNA_polymerase_activity	0.392336	Molecular Function	GH_A11G0091/GH_A09G1353/GH_D05G2873/GH_A05G2853/GH_A05G0085/GH_D03G1509
	†Filtered GO terms with FDR < 0.4

## Sheet: GO_EZ_profile30
Table S7-5. GO enrichment analysis of commen DEGs of profile 30 in EZ60
GO ID	Term	FDR†	Category	Gene
GO:0030001	metal_ion_transport	0.00170126	Biological Process	GH_D10G1243/GH_A05G4181/GH_A09G2070/GH_D10G2276/GH_A02G0528/GH_A01G0863/GH_D01G0238/GH_D10G0083/GH_A05G0024/GH_D04G0196
GO:0004725	protein_tyrosine_phosphatase_activity	0.0471881	Molecular Function	GH_A07G2092/GH_A05G4120/GH_D04G0264/GH_A05G0273
GO:0016791	phosphatase_activity	0.0471881	Molecular Function	GH_A07G2092/GH_D05G0295/GH_A05G4120/GH_D04G0264/GH_A05G0273
GO:0005484	SNAP_receptor_activity	0.0471881	Molecular Function	GH_D04G0478/GH_A02G1663/GH_D08G1825/GH_A07G2335
GO:0016311	dephosphorylation	0.0481397	Biological Process	GH_A07G2092/GH_A05G4120/GH_D04G0264/GH_A05G0273
GO:0045492	xylan_biosynthetic_process	0.0481397	Biological Process	GH_A03G0650/GH_D11G0524/GH_D05G2059
GO:0005794	Golgi_apparatus	0.065919	Cellular Component	GH_D04G0478/GH_D05G2059/GH_A07G2335
GO:0043622	cortical_microtubule_organization	0.065919	Biological Process	GH_D08G1391/GH_D13G0860
GO:0005747	mitochondrial_respiratory_chain_complex_I	0.065919	Cellular Component	GH_A12G2742/GH_D09G2473
GO:0004478	methionine_adenosyltransferase_activity	0.065919	Molecular Function	GH_D07G1411/GH_A08G1451
GO:0006556	S-adenosylmethionine_biosynthetic_process	0.065919	Biological Process	GH_D07G1411/GH_A08G1451
GO:0010112	regulation_of_systemic_acquired_resistance	0.065919	Biological Process	GH_D12G1406/GH_A12G1390
GO:0004601	peroxidase_activity	0.0783184	Molecular Function	GH_D09G1625/GH_D12G2324/GH_D10G2089/GH_A10G1988/GH_D03G0061/GH_A12G2020
GO:0033177	proton-transporting_two-sector_ATPase_complex,_proton-transporting_domain	0.0783184	Cellular Component	GH_A06G0052/GH_D03G0729
GO:0006979	response_to_oxidative_stress	0.0783184	Biological Process	GH_D09G1625/GH_D12G2324/GH_D10G2089/GH_A10G1988/GH_D03G0061/GH_D03G0024
GO:0016773	phosphotransferase_activity,_alcohol_group_as_acceptor	0.0783184	Molecular Function	GH_D09G1897/GH_D05G3015/GH_A09G1943
GO:0000079	regulation_of_cyclin-dependent_protein_serine/threonine_kinase_activity	0.100487	Biological Process	GH_D08G1674/GH_D08G0728
GO:0009733	response_to_auxin	0.100487	Biological Process	GH_D07G0555/GH_D12G2396/GH_D08G2648/GH_D01G0953/GH_D12G2690
GO:0019901	protein_kinase_binding	0.108201	Molecular Function	GH_D08G1674/GH_D08G0728
GO:0005985	sucrose_metabolic_process	0.112929	Biological Process	GH_D10G1524/GH_D06G0851
GO:0016157	sucrose_synthase_activity	0.112929	Molecular Function	GH_D10G1524/GH_D06G0851
GO:0003924	GTPase_activity	0.115758	Molecular Function	GH_D02G0148/GH_A06G0029/GH_A09G0954/GH_D12G2914/GH_D11G3330/GH_D12G2990/GH_A01G1388/GH_D07G1468
GO:0033179	proton-transporting_V-type_ATPase,_V0_domain	0.149306	Cellular Component	GH_A06G0052/GH_D03G0729
GO:0046873	metal_ion_transmembrane_transporter_activity	0.164393	Molecular Function	GH_D10G1243/GH_A01G0863/GH_D01G0238
GO:0006857	oligopeptide_transport	0.236627	Biological Process	GH_A03G1757/GH_D01G1628
GO:0015267	channel_activity	0.236627	Molecular Function	GH_A11G3691/GH_D11G3720/GH_A06G1420
GO:0005543	phospholipid_binding	0.260181	Molecular Function	GH_A11G0540/GH_D06G0547
GO:0009507	chloroplast	0.28488	Cellular Component	GH_D08G2170/GH_A08G2147
GO:0006886	intracellular_protein_transport	0.28488	Biological Process	GH_D13G2483/GH_D04G0478/GH_A02G1663/GH_A11G0676/GH_D08G1825/GH_A07G2335
GO:0009523	photosystem_II	0.28488	Cellular Component	GH_D08G2170/GH_A08G2147
GO:0016192	vesicle-mediated_transport	0.28488	Biological Process	GH_D04G0478/GH_A07G1794/GH_A02G1663/GH_D08G1825/GH_A07G2335
GO:0042626	ATPase_activity,_coupled_to_transmembrane_movement_of_substances	0.28488	Molecular Function	GH_A11G0628/GH_A05G3820/GH_D04G0396
GO:0004351	glutamate_decarboxylase_activity	0.28488	Molecular Function	GH_A12G2927
GO:0006120	mitochondrial_electron_transport,_NADH_to_ubiquinone	0.28488	Biological Process	GH_D09G2473
GO:0006308	DNA_catabolic_process	0.28488	Biological Process	GH_A10G0212
GO:0006536	glutamate_metabolic_process	0.28488	Biological Process	GH_A12G2927
GO:0046524	sucrose-phosphate_synthase_activity	0.28488	Molecular Function	GH_D10G1524
GO:0008236	serine-type_peptidase_activity	0.28488	Molecular Function	GH_D01G1098/GH_A01G1059
GO:0015991	ATP_hydrolysis_coupled_proton_transport	0.28488	Biological Process	GH_A06G0052/GH_D03G0729
GO:0005784	Sec61_translocon_complex	0.28488	Cellular Component	GH_D13G2483
GO:0003993	acid_phosphatase_activity	0.28488	Molecular Function	GH_A11G1456/GH_A03G2222
GO:0004559	alpha-mannosidase_activity	0.28488	Molecular Function	GH_A05G3505
GO:0006013	mannose_metabolic_process	0.28488	Biological Process	GH_A05G3505
GO:0004096	catalase_activity	0.28488	Molecular Function	GH_D03G0024
GO:0006644	phospholipid_metabolic_process	0.28488	Biological Process	GH_A05G0015
GO:0005787	signal_peptidase_complex	0.28488	Cellular Component	GH_A12G1678
GO:0005801	cis-Golgi_network	0.28488	Cellular Component	GH_D06G2144
GO:0009415	response_to_water	0.28488	Biological Process	GH_A05G1813
GO:0009435	NAD_biosynthetic_process	0.28488	Biological Process	GH_D11G2066
GO:0009785	blue_light_signaling_pathway	0.28488	Biological Process	GH_D01G2320
GO:0016036	cellular_response_to_phosphate_starvation	0.28488	Biological Process	GH_A11G0810
GO:0000160	phosphorelay_signal_transduction_system	0.28488	Biological Process	GH_A10G2016/GH_D09G1517/GH_D05G0523
GO:0006887	exocytosis	0.28488	Biological Process	GH_D09G1462/GH_A10G0067
GO:0015078	proton_transmembrane_transporter_activity	0.28488	Molecular Function	GH_A06G0052/GH_D03G0729
GO:0019829	cation-transporting_ATPase_activity	0.291688	Molecular Function	GH_A05G0024
GO:0016788	hydrolase_activity,_acting_on_ester_bonds	0.298729	Molecular Function	GH_A10G0212/GH_D13G1205/GH_A13G1273/GH_A11G0975
GO:0004124	cysteine_synthase_activity	0.299292	Molecular Function	GH_A13G1255
	†Filtered GO terms with FDR < 0.3

## Sheet: GO_ZR_profile30
Table S7-6. GO enrichment analysis of commen DEGs of profile 30 in ZR014121
GO ID	Term	FDR†	Category	Gene
GO:0045492	xylan_biosynthetic_process	2.842e-05	Biological Process	GH_A11G0392/GH_A01G1467/GH_D06G0162/GH_D12G0983/GH_A06G0179/GH_A11G2049
GO:0003997	acyl-CoA_oxidase_activity	0.0198943	Molecular Function	GH_D01G0200/GH_A01G0206/GH_D11G2339
GO:0006631	fatty_acid_metabolic_process	0.0198943	Biological Process	GH_D09G0761/GH_D01G0200/GH_A01G0206/GH_D11G2339
GO:0006621	protein_retention_in_ER_lumen	0.0198943	Biological Process	GH_A12G0386/GH_D12G0318/GH_A10G0359
GO:0046923	ER_retention_sequence_binding	0.0198943	Molecular Function	GH_A12G0386/GH_D12G0318/GH_A10G0359
GO:0006635	fatty_acid_beta-oxidation	0.0263213	Biological Process	GH_D01G0200/GH_A01G0206/GH_D11G2339
GO:0016627	oxidoreductase_activity,_acting_on_the_CH-CH_group_of_donors	0.0278424	Molecular Function	GH_D01G0200/GH_D10G1534/GH_A01G0206/GH_D11G2339
GO:0006012	galactose_metabolic_process	0.0575971	Biological Process	GH_A11G1123/GH_D06G2126/GH_D11G1152
GO:0016757	transferase_activity,_transferring_glycosyl_groups	0.0575971	Molecular Function	GH_D10G1491/GH_A13G2610/GH_D06G0162/GH_A11G1123/GH_D11G1152/GH_A06G0179/GH_D05G0945
GO:0003955	NAD(P)H_dehydrogenase_(quinone)_activity	0.0725568	Molecular Function	GH_D03G0162/GH_D05G3839
GO:0047216	inositol_3-alpha-galactosyltransferase_activity	0.0834723	Molecular Function	GH_A11G1123/GH_D11G1152
GO:0005777	peroxisome	0.0834723	Cellular Component	GH_D01G0200/GH_A01G0206/GH_D11G2339
GO:0000049	tRNA_binding	0.09224	Molecular Function	GH_D01G0128/GH_A01G0140
GO:0016773	phosphotransferase_activity,_alcohol_group_as_acceptor	0.107942	Molecular Function	GH_A06G1165/GH_D09G2213/GH_A09G2278
GO:0006979	response_to_oxidative_stress	0.107942	Biological Process	GH_D02G1472/GH_D01G1053/GH_A10G0904/GH_A06G1119/GH_D06G1226/GH_A05G3541
GO:0043039	tRNA_aminoacylation	0.111228	Biological Process	GH_D01G0128/GH_A01G0140
GO:0051537	2_iron,_2_sulfur_cluster_binding	0.117356	Molecular Function	GH_A07G1151/GH_D11G0690/GH_A11G0659
GO:0071949	FAD_binding	0.1621	Molecular Function	GH_D01G0200/GH_A01G0206/GH_D02G0202/GH_D11G2339
GO:0016747	transferase_activity,_transferring_acyl_groups_other_than_amino-acyl_groups	0.1621	Molecular Function	GH_A12G1667/GH_A01G1242/GH_D05G1971/GH_A10G2223/GH_A03G0664/GH_A05G1174
GO:0048046	apoplast	0.1621	Cellular Component	GH_D11G3771/GH_A11G3745/GH_A08G1792/GH_A08G0273
GO:0010215	cellulose_microfibril_organization	0.207823	Biological Process	GH_A08G0578/GH_A11G1660
GO:0031225	anchored_component_of_membrane	0.207823	Cellular Component	GH_A08G0578/GH_A11G1660
GO:0004601	peroxidase_activity	0.23189	Molecular Function	GH_D02G1472/GH_A10G0904/GH_A06G1119/GH_D06G1226/GH_A05G3541
GO:0016049	cell_growth	0.23189	Biological Process	GH_A08G0578/GH_A11G1660
GO:0030599	pectinesterase_activity	0.246796	Molecular Function	GH_A11G0823/GH_D11G0862/GH_D07G0193/GH_A12G2693
GO:0042545	cell_wall_modification	0.246796	Biological Process	GH_A11G0823/GH_D11G0862/GH_D07G0193/GH_A12G2693
GO:0006857	oligopeptide_transport	0.26665	Biological Process	GH_A08G0114/GH_A05G2751
GO:0005794	Golgi_apparatus	0.267422	Cellular Component	GH_D06G0162/GH_A06G0179
GO:0006486	protein_glycosylation	0.269705	Biological Process	GH_D10G1491/GH_A13G2610/GH_D01G0502/GH_D05G0945
GO:0008233	peptidase_activity	0.269705	Molecular Function	GH_D11G2849/GH_A07G0240
GO:0010181	FMN_binding	0.269705	Molecular Function	GH_D03G0162/GH_D05G3839
GO:0004751	ribose-5-phosphate_isomerase_activity	0.269705	Molecular Function	GH_D08G2424
GO:0009052	pentose-phosphate_shunt,_non-oxidative_branch	0.269705	Biological Process	GH_D08G2424
GO:0016255	attachment_of_GPI_anchor_to_protein	0.269705	Biological Process	GH_D11G2849
GO:0000338	protein_deneddylation	0.269705	Biological Process	GH_A12G1207
GO:0043231	intracellular_membrane-bounded_organelle	0.269705	Cellular Component	GH_A12G1330
GO:0005215	transporter_activity	0.269705	Molecular Function	GH_A13G0682/GH_A08G0114/GH_D11G1950/GH_A05G2751
GO:0005618	cell_wall	0.269705	Cellular Component	GH_A08G1792/GH_A08G0273
GO:0006073	cellular_glucan_metabolic_process	0.269705	Biological Process	GH_A08G1792/GH_A08G0273
GO:0004857	enzyme_inhibitor_activity	0.269705	Molecular Function	GH_A11G0823/GH_D11G0862/GH_D07G0193/GH_A12G2693
GO:0042546	cell_wall_biogenesis	0.269705	Biological Process	GH_A08G1792/GH_A08G0273
GO:0004650	polygalacturonase_activity	0.269705	Molecular Function	GH_D05G0353/GH_A05G0348/GH_D06G0834
GO:0004559	alpha-mannosidase_activity	0.269705	Molecular Function	GH_D04G0756
GO:0006013	mannose_metabolic_process	0.269705	Biological Process	GH_D04G0756
GO:0008515	sucrose_transmembrane_transporter_activity	0.269705	Molecular Function	GH_D05G2188
GO:0009786	regulation_of_asymmetric_cell_division	0.269705	Biological Process	GH_D13G0886
GO:0015770	sucrose_transport	0.269705	Biological Process	GH_D05G2188
GO:0042765	GPI-anchor_transamidase_complex	0.269705	Cellular Component	GH_D11G2849
GO:0071704	organic_substance_metabolic_process	0.269705	Biological Process	GH_D01G1703
GO:0016762	xyloglucan:xyloglucosyl_transferase_activity	0.269705	Molecular Function	GH_A08G1792/GH_A08G0273
GO:0010411	xyloglucan_metabolic_process	0.269705	Biological Process	GH_A08G1792/GH_A08G0273
GO:0004096	catalase_activity	0.269705	Molecular Function	GH_D01G1053
GO:0006644	phospholipid_metabolic_process	0.269705	Biological Process	GH_D05G0017
GO:0006629	lipid_metabolic_process	0.269705	Biological Process	GH_A04G1111/GH_D01G0801/GH_A13G0027/GH_D05G2512/GH_A10G0110
GO:0003857	3-hydroxyacyl-CoA_dehydrogenase_activity	0.269705	Molecular Function	GH_D09G0761
GO:0004420	hydroxymethylglutaryl-CoA_reductase_(NADPH)_activity	0.269705	Molecular Function	GH_A12G0114
GO:0005801	cis-Golgi_network	0.269705	Cellular Component	GH_A06G2101
GO:0006873	cellular_ion_homeostasis	0.269705	Biological Process	GH_D06G1771
GO:0010277	chlorophyllide_a_oxygenase_[overall]_activity	0.269705	Molecular Function	GH_A07G1151
GO:0015936	coenzyme_A_metabolic_process	0.269705	Biological Process	GH_A12G0114
GO:0051013	microtubule_severing	0.269705	Biological Process	GH_A09G1030
GO:0006099	tricarboxylic_acid_cycle	0.269705	Biological Process	GH_D11G0654/GH_D10G1534
GO:0071805	potassium_ion_transmembrane_transport	0.269705	Biological Process	GH_A11G0649/GH_A11G1084
GO:0004332	fructose-bisphosphate_aldolase_activity	0.269705	Molecular Function	GH_A04G0823
GO:0004739	pyruvate_dehydrogenase_(acetyl-transferring)_activity	0.269705	Molecular Function	GH_A12G1330
GO:0006086	acetyl-CoA_biosynthetic_process_from_pyruvate	0.269705	Biological Process	GH_A12G1330
GO:0009317	acetyl-CoA_carboxylase_complex	0.269705	Cellular Component	GH_A12G1219
GO:0046274	lignin_catabolic_process	0.269705	Biological Process	GH_D11G3771/GH_A11G3745
GO:0052716	hydroquinone:oxygen_oxidoreductase_activity	0.269705	Molecular Function	GH_D11G3771/GH_A11G3745
GO:0004124	cysteine_synthase_activity	0.269705	Molecular Function	GH_D08G2420
GO:0006072	glycerol-3-phosphate_metabolic_process	0.269705	Biological Process	GH_A06G1165
GO:0009638	phototropism	0.269705	Biological Process	GH_A05G4136
GO:0046912	transferase_activity,_transferring_acyl_groups,_acyl_groups_converted_into_alkyl_on_transfer	0.269705	Molecular Function	GH_D11G0654
GO:0016788	hydrolase_activity,_acting_on_ester_bonds	0.27437	Molecular Function	GH_D10G1024/GH_A04G0173/GH_A03G0764/GH_D07G1293
GO:0005375	copper_ion_transmembrane_transporter_activity	0.27437	Molecular Function	GH_D03G1373
GO:0035434	copper_ion_transmembrane_transport	0.27437	Biological Process	GH_D03G1373
GO:0015018	galactosylgalactosylxylosylprotein_3-beta-glucuronosyltransferase_activity	0.279285	Molecular Function	GH_D09G1632
GO:0016702	oxidoreductase_activity,_acting_on_single_donors_with_incorporation_of_molecular_oxygen,_incorporation_of_two_atoms_of_oxygen	0.279285	Molecular Function	GH_A12G2220/GH_D12G2239
GO:0003989	acetyl-CoA_carboxylase_activity	0.279285	Molecular Function	GH_A12G1219
GO:0005200	structural_constituent_of_cytoskeleton	0.279285	Molecular Function	GH_A11G3495/GH_A03G0260
GO:0005789	endoplasmic_reticulum_membrane	0.279285	Cellular Component	GH_D12G1317/GH_A12G1298
GO:0008375	acetylglucosaminyltransferase_activity	0.279285	Molecular Function	GH_D11G3747/GH_D13G1670
GO:0003978	UDP-glucose_4-epimerase_activity	0.279285	Molecular Function	GH_D06G2126
GO:0005315	inorganic_phosphate_transmembrane_transporter_activity	0.279285	Molecular Function	GH_A10G0362
GO:0005887	integral_component_of_plasma_membrane	0.279285	Cellular Component	GH_D05G2188
GO:0006817	phosphate_ion_transport	0.279285	Biological Process	GH_A10G0362
GO:0016114	terpenoid_biosynthetic_process	0.279285	Biological Process	GH_A07G1303
GO:0005267	potassium_channel_activity	0.279466	Molecular Function	GH_A11G1084
GO:0006098	pentose-phosphate_shunt	0.279466	Biological Process	GH_D12G2693
GO:0016717	oxidoreductase_activity,_acting_on_paired_donors,_with_oxidation_of_a_pair_of_donors_resulting_in_the_reduction_of_molecular_oxygen_to_two_molecules_of_water	0.279466	Molecular Function	GH_A04G1111
GO:0016868	intramolecular_transferase_activity,_phosphotransferases	0.279466	Molecular Function	GH_D01G1703
GO:0000062	fatty-acyl-CoA_binding	0.288671	Molecular Function	GH_D06G0213
GO:0009678	hydrogen-translocating_pyrophosphatase_activity	0.295035	Molecular Function	GH_D06G0536
GO:0004190	aspartic-type_endopeptidase_activity	0.295035	Molecular Function	GH_D01G0801/GH_D11G1839/GH_A10G0110
GO:0000079	regulation_of_cyclin-dependent_protein_serine/threonine_kinase_activity	0.299878	Biological Process	GH_A08G1635
GO:0016042	lipid_catabolic_process	0.299878	Biological Process	GH_D05G0017
	†Filtered GO terms with FDR < 0.3
