# Supplementary material for: Comparative transcriptional and co-expression network analysis of two upland cotton accessions with extreme phenotypic differences reveals molecular mechanisms of fiber development
Source: Front Plant Sci. 2023 Aug 31;14:1189490. doi: 10.3389/fpls.2023.1189490 (PMC10502173; doi:10.3389/fpls.2023.1189490)
Supplement: Supplementary file 13 [file Table_8.xlsx]

## Sheet: Sheet1
Table S8. Primers in Expression Pattern Validation
Gene Name	Forward Primer （5'-3'）	Reverse Primer （5'-3'）
GH_A01G2058	CCGGGAAGCCACTATCTATA	AAGCACATGATCCCCAGGTT
GH_A02G1327	CACCTCAACCGTACGGTACT	AATGCCGACGGCAACAGAGA
GH_A03G0664	GGTCAAATTGGCGACGGACAGT	AGCAGAACTGGCTTTTCAGGCA
GH_A03G1679	TGTTGGTTCCTGTCATGGTTGGG	TGCATCGTGGCTTGGACATGAA
GH_A04G1196	CGTGCCCCTACTTTCTCTCACG	GACGACGGCACCGATTACTTGA
GH_A05G0051	AACGAAGACGAAATCCCGGCAG	GGTAATCCCGTCGTTCCCGATG
GH_A05G2091	ACGTGGACAAGTCCAACATGCC	TGTAAAGCACGGATGCCGAGTC
GH_A05G3885	AAGTTGTCTCGGCTTCGTGGTC	CCACGTCATCAGAGACGGGAAC
GH_A05G4206	GCCCTGACTACGTCTCTTGCTG	TGTGGTCCAACCAGCTTCAGTG
GH_A08G0145	TCGTAACCGAGATAAGCGGACG	TGCGTTAGGGGAGGTATCGGAA
GH_A08G1154	AACGGTAGCATTTGCCTTGA	CATAGCATATTTTCGGGTCCA
GH_A08G1344	ATTAACAGGGGTTTCGCCGTCC	AGACCCACAAGCCAACGATCAC
GH_A08G1451	GTGGCAATGGCCGGTTTTTGAA	GAGGGGCTTCACAACTTCCCAG
GH_A08G2085	GGTAGTATGTGATGAACATGGC	CCGAACACAAAGTTATCTGGTC
GH_A08G2414	AACCCTGCCAACCCAAAGATCC	CTCTCAACTGGTTCCACGCCAA
GH_A08G2565	GCTCTTCGTTCGGATCTGACAAC	CCCACCACTTGATCTATGTCAGGC
GH_A09G0134	CCTGGGCTGGCAGGATACTCTA	AGTTTTCCGGCTCTGTGCAGTT
GH_A10G0118	TCGGCTCCGGATCCTCATATCC	CGAGCACGATCTGCATGAGATGAA
GH_A10G1988	TCCACTTGCCCGCAAGCTTTAT	CCGTTAACGAAGCAGTCGTGGA
GH_A11G0436	GATCTGCAGTGCAACATCACGC	AGTTGCTCCCTCACCCTTAGCA
GH_A12G0442	GGTATGGGGCCCACAGGTACTA	AGAGTTCTGAGAGGCAGGTGCT
GH_D02G0918	ATAGGCATCTCTGCTCTCCGCT	TGTCCATGACAAGACGGGCAAG
GH_D02G1053	TCACCTTGGGCATCTGCTTTGT	AAGGTGCGCCAGTAGTTTCTCC
GH_D02G1843	CGCAGCAATCCTGTTGTCGAAC	CATCGGTAGGCCTTGTCATCGG
GH_D03G1709	CACGTTCAAGGTGGTCAATGCG	TTAAGATGGCGCGGGGAACAAA
GH_D05G3615	AGTTTACTGCGACACTTGCCGT	TATCCTCCGGCTTCGTCGGTAA
GH_D06G1226	TCAAGAGGCTGTCAATCTGGCG	TGGCCAGTGTTCGATTTGCTGT
GH_D07G1411	CGTGCCGCAACATTGGATTTGT	GCTCCAATATCTTCTGGGCGCT
GH_D07G1876	GACTACCCAGTTCCCCGCAATC	AAAGAGTTGTTGTCGGCGTGGA
GH_D08G0264	GGATCCCTGAACCCACCAATCG	TCCCAAACGCCAGAAACGTAGT
GH_D08G0287	TCTCTGTTGATGGGACTCCGCT	TACACTCTCATCGGCTGGCTCT
GH_D08G2716	AAGGACTGCCTTCTTGTTGGGG	GCTCACGTTTTCTAGGCCGCTA
GH_D09G2122	CCAAACCTGGTACCTTGCGTCA	GGACATTCACCCCACGACCATC
GH_D10G0525	CGACGTCGTAGCGCTTCCTTAT	CTCGTGACCAAACCTTTGTGCG
GH_D10G0843	TTGGGTCCAAGACAGATTGGCG	TGCTGATGAGTACCCCATTGCG
GH_D11G0143	TCGATGGATATTGCGCTGAAGGT	CGGACTACACCTATAATCGCGCA
GH_D11G0356	GACGGAATCCTCCTTCATCGGC	GTGCCGAAACTAGCGGAGACAT
GH_D11G0455	TTGGGGTTGTTGCGTTGATCGT	GTATTGCAGCACAACCAGCAGC
GH_D11G1234	TTGTCGACCGTCGACACAAGTGC	CCATAACTAATGTACTGTGTGG
GH_D12G1341	AAAGCATTGATGCCGCAACGAG	CTCCGTGAAAGCACCGCTATCT
GH_D12G2066	TGAACGGTGCATTTTTCACGGC	TGGTTGCCACCAGTGAAGATGG
GHHis3	TCAAGACTGATTTGCGTTTCCA	GCGCAAAGGTTGGTGTCTTC
